# Supplementary material for: Inhibition of O‐GlcNAcylation protects from Shiga toxin‐mediated cell injury and lethality in host
Source: EMBO Mol Med. 2021 Nov 29;14(1):e14678. doi: 10.15252/emmm.202114678 (PMC8749473; doi:10.15252/emmm.202114678)
Supplement: Supplementary file 2 — Dataset EV1 [file EMMM-14-e14678-s007.xlsx]

## Sheet: Dataset EV1
	Dataset EV1. High-throughput global transcriptome analysis of HRPTEpi cells during Stx2a intoxication in the presence or absence of OSMI-1
	Heat map of differentially expressed genes among HRPTEpi cells intoxicated with Stx2a in the presence or absence of OSMI-1. Representative gene names were indicated with NCBI search links. High expressions are color coded as red, and low expressions as blue.

## Sheet: Data #1
Filter: 24424		Fold change	Average of normalized data (log2)		Normalized data (log2)				Average of normalized data (FPKM)		Normalized data (FPKM)				Raw data				Annotation												Gene information
ID	Gene symbol	2 /1	1	2	D1	D2	Os1	Os2	1	2	D1	D2	Os1	Os2	D1	D2	Os1	Os2	Gene symbol	Entrez ID	chromosome	start	end	width	strand	transcript_id	Biotype	Aliases	p_id	Description	NCBI search
1	A1BG	1.52612	0.897165	1.21172	0.954361	0.837607	1.61616	0.647707	0.862402	1.31613	0.937721	0.787084	2.06559	0.566676	23	21	53	14	A1BG	1	chr19	58858172	58864865	1766	-	NM_130786	protein_coding	A1B|ABG|DKFZp686F0970|GAB|HYST2477	P6083	alpha-1-B glycoprotein	A1BG
2	A1BG-AS1	1.5071	0.564205	0.783465	0.643913	0.479836	0.913621	0.640391	0.478573	0.72126	0.562561	0.394585	0.883767	0.558752	17	13	28	17	A1BG-AS1	503538	chr19	58863336	58866549	2130	+	NR_015380	lncRNA	.	.	A1BG antisense RNA 1	A1BG-AS1
3	A1CF	0.680956	0.0428175	0.0292943	0.0400934	0.0455364	0.0285768	0.0300114	0.0301236	0.0205128	0.0281804	0.0320668	0.0200054	0.0210202	4	5	3	3	A1CF	29974	chr10	52559169	52645435	9505	-	NM_001198818	protein_coding	ACF|ACF64|ACF65|APOBEC1CF|ASP|MGC163391	P5928	APOBEC1 complementation factor	A1CF
4	A2M	1	0	0.0305587	0	0	0	0.0604837	0	0.0214076	0	0	0	0.0428153	0	0	0	3	A2M	2	chr12	9220304	9268558	4653	-	NM_000014	protein_coding	CPAMD5|DKFZp779B086|S863-7	P15056	alpha-2-macroglobulin	A2M
5	A2M-AS1	1.7293	0.557328	0.860315	0.436782	0.668573	0.76974	0.94554	0.471541	0.815435	0.353582	0.5895	0.704962	0.925909	11	20	23	29	A2M-AS1	144571	chr12	9217773	9220651	2187	+	NR_026971	lncRNA	.	.	A2M antisense RNA 1 (head to head)	A2M-AS1
6	A2ML1	1	0	0	0	0	0	0	0	0	0	0	0	0	0	0	0	0	A2ML1	144568	chr12	8975150	9029381	5363	+	NM_144670	protein_coding	CPAMD9|DKFZp686C1729|DKFZp686D2011|DKFZp686G1812|DKFZp686L1821|DKFZp686O1010|FLJ16045|FLJ25179|FLJ39129|FLJ41597|FLJ41598|FLJ41607	P32594	alpha-2-macroglobulin like 1	A2ML1
7	A2MP1	1	0	0	0	0	0	0	0	0	0	0	0	0	0	0	0	0	A2MP1	3	chr12	9381129	9386803	1201	-	NR_040112	misc_RNA	A2MP	.	alpha-2-macroglobulin pseudogene 1	A2MP1
8	A3GALT2	1	0	0.157189	0	0	0	0.29892	0	0.115112	0	0	0	0.230223	0	0	0	3	A3GALT2	127550	chr1	33772367	33786699	1023	-	NM_001080438	protein_coding	IGBS3S	P20083	alpha 1,3-galactosyltransferase 2	A3GALT2
9	A4GALT	1.23253	4.3975	4.68615	4.4233	4.37123	4.61895	4.75036	20.0756	24.7437	20.4558	19.6953	23.5721	25.9154	606	636	732	773	A4GALT	53947	chr22	43088127	43116876	2092	-	NM_017436	protein_coding	A14GALT|A4GALT1|Gb3S|P(k)|P1|PK	P6229	alpha 1,4-galactosyltransferase	A4GALT
10	A4GNT	0.349761	0.0809033	0.0288157	0.0574723	0.10396	0	0.057067	0.0576801	0.0201743	0.0406409	0.0747193	0	0.0403486	1	2	0	1	A4GNT	51146	chr3	137842560	137851229	1771	-	NM_016161	protein_coding	MGC149493|alpha4GnT	P35591	alpha-1,4-N-acetylglucosaminyltransferase	A4GNT
11	AA06	1	0	0	0	0	0	0	0	0	0	0	0	0	0	0	0	0	AA06	100506677	chr17	31856806	31860779	632	-	NR_037584	misc_RNA	.	.	uncharacterized LOC100506677	AA06
12	AAAS	1.00573	4.54879	4.55668	4.60194	4.49362	4.5229	4.58969	22.4058	22.5341	23.2841	21.5276	21.9894	23.0788	596	600	589	595	AAAS	8086	chr12	53701240	53715412	1837	-	NM_001173466	protein_coding	AAA|AAASb|ADRACALA|ADRACALIN|ALADIN|DKFZp586G1624	P16676	aladin WD repeat nucleoporin	AAAS
13	AACS	1.03065	4.13408	4.17518	4.05503	4.20902	4.18747	4.16279	16.5583	17.0657	15.6221	17.4944	17.2202	16.9112	763	935	885	831	AACS	65985	chr12	125549925	125627871	3321	+	NM_023928	protein_coding	ACSF1|FLJ12389|FLJ41251|SUR-5	P20974	acetoacetyl-CoA synthetase	AACS
14	AACSP1	1.03696	0.106885	0.110687	0.0905055	0.12308	0.043862	0.174553	0.0769003	0.0797423	0.0647432	0.0890575	0.0308697	0.128615	2	3	1	4	AACSP1	729522	chr5	178191864	178203277	2173	-	NR_024035	misc_RNA	AACSL	.	acetoacetyl-CoA synthetase pseudogene 1	AACSP1
15	AADAC	1	0.0323839	0	0.0640567	0	0	0	0.0227006	0	0.0454012	0	0	0	1	0	0	0	AADAC	13	chr3	151531861	151546276	1606	+	NM_001086	protein_coding	CES5A1|DAC	P33125	arylacetamide deacetylase	AADAC
16	AADACL2	1	0	0.0335425	0	0	0.066323	0	0	0.0235223	0	0	0.0470447	0	0	0	1	0	AADACL2	344752	chr3	151451704	151475556	1500	+	NM_207365	protein_coding	MGC72001	P25651	arylacetamide deacetylase-like 2	AADACL2
17	AADACL2-AS1	1.10275	0.0781234	0.0859157	0.152233	0	0	0.167001	0.055644	0.0613612	0.111288	0	0	0.122722	1	0	0	1	AADACL2-AS1	101928142	chr3	151468967	151645963	772	-	NR_110202	lncRNA	.	.	AADACL2 antisense RNA 1	AADACL2-AS1
18	AADACL3	1	0	0	0	0	0	0	0	0	0	0	0	0	0	0	0	0	AADACL3	126767	chr1	12776118	12788726	4049	+	NM_001103170	protein_coding	.	P35826	arylacetamide deacetylase-like 3	AADACL3
19	AADACL4	1	0	0	0	0	0	0	0	0	0	0	0	0	0	0	0	0	AADACL4	343066	chr1	12704566	12727097	1575	+	NM_001013630	protein_coding	.	P28455	arylacetamide deacetylase-like 4	AADACL4
20	AADACP1	1	0.0416527	0	0.0821366	0	0	0	0.0292923	0	0.0585846	0	0	0	1	0	0	0	AADACP1	201651	chr3	151488244	151502682	1289	+	NR_026915	misc_RNA	.	.	arylacetamide deacetylase pseudogene 1	AADACP1
21	AADAT	0.916184	2.64505	2.53971	2.71333	2.57338	2.60945	2.46643	5.25518	4.81471	5.55832	4.95204	5.1027	4.52673	185	174	176	151	AADAT	51166	chr4	170981373	171011538	2396	-	NM_182662	protein_coding	KAT2|KATII	P18026	aminoadipate aminotransferase	AADAT
22	AAED1	0.842334	3.87667	3.64741	3.93086	3.82036	3.76244	3.52239	13.6891	11.5308	14.2513	13.1268	12.5709	10.4907	229	228	210	170	AAED1	195827	chr9	99403533	99417599	1225	-	NM_153698	protein_coding	.	P14782	AhpC /TSA antioxidant enzyme domain containing 1	AAED1
23	AAGAB	1.06054	4.40095	4.48185	4.38717	4.4146	4.4934	4.4702	20.126	21.3445	19.9252	20.3268	21.5241	21.1649	930	1050	1067	1003	AAGAB	79719	chr15	67493013	67547536	3584	-	NM_024666	protein_coding	DKFZp667D2317|DKFZp686G08119|FLJ11506|p34	P10185	alpha- and gamma-adaptin binding protein	AAGAB
24	AAK1	0.990689	2.6832	2.67181	2.67615	2.6902	2.68251	2.66103	5.42277	5.37228	5.39149	5.45405	5.41973	5.32484	1776	1976	1888	1763	AAK1	22848	chr2	69685127	69870977	21265	-	NM_014911	protein_coding	DKFZp686F03202|DKFZp686K16132|FLJ23712|FLJ25931|FLJ31060|FLJ42882|FLJ45252|KIAA1048|MGC138170|MGC164568|MGC164570	P29895	AP2 associated kinase 1	AAK1
25	AAMDC	1.14746	4.26983	4.45864	4.14242	4.3869	4.4513	4.46594	18.2907	20.9879	16.6601	19.9213	20.8763	21.0995	80	99	100	103	AAMDC	28971	chr11	77532208	77583398	504	+	NM_024684	protein_coding	.	P35088	adipogenesis associated, Mth938 domain containing	AAMDC
26	AAMP	0.97486	5.78265	5.74659	5.79495	5.77023	5.76073	5.7323	54.0491	52.6903	54.5207	53.5774	53.2193	52.1612	1394	1491	1424	1343	AAMP	14	chr2	219128852	219134932	1832	-	NM_001302545	protein_coding	.	P13280	angio associated migratory cell protein	AAMP
27	AANAT	1	0.107247	0	0.207071	0	0	0	0.0771708	0	0.154342	0	0	0	2	0	0	0	AANAT	15	chr17	74449433	74466199	2304	+	NM_001166579	protein_coding	SNAT	P17385	aralkylamine N-acetyltransferase	AANAT
28	AAR2	0.908233	3.99303	3.86329	3.93451	4.04926	3.77337	3.94793	14.9229	13.5535	14.2899	15.5558	12.6741	14.4328	513	612	480	527	AAR2	25980	chr20	34824339	34844863	2486	+	NM_001271874	protein_coding	.	P16425	AAR2 splicing factor homolog	AAR2
29	AARD	1.39369	0.207293	0.281374	0.215404	0.199136	0.299669	0.262844	0.15452	0.215352	0.161029	0.148011	0.230862	0.199842	4	4	6	5	AARD	441376	chr8	117950464	117956239	1786	+	NM_001025357	protein_coding	.	P36042	alanine and arginine rich domain containing protein	AARD
30	AARS	1.05067	5.83132	5.90141	5.77557	5.885	5.8893	5.91342	55.9381	58.7726	53.7798	58.0965	58.2729	59.2723	2646	3128	3017	2934	AARS	16	chr16	70286297	70323412	3344	-	NM_001605	protein_coding	CMT2N	P9555	alanyl-tRNA synthetase	AARS
31	AARS2	1.0261	2.90297	2.93523	2.97771	2.82416	2.89098	2.97816	6.47967	6.64876	6.87733	6.08201	6.41774	6.87978	493	478	485	496	AARS2	57505	chr6	44266463	44281063	4782	-	NM_020745	protein_coding	AARSL|KIAA1270|MT-ALARS|MTALARS|bA444E17.1	P3709	alanyl-tRNA synthetase 2, mitochondrial	AARS2
32	AARSD1	0.831982	4.31006	4.0593	4.38616	4.22973	4.03468	4.0835	18.8362	15.6714	19.9105	17.7618	15.3893	15.9534	363	351	292	293	AARSD1	80755	chr17	41102543	41116515	1364	-	NM_001261434	protein_coding	MGC2744	P23303	alanyl-tRNA synthetase domain containing 1	AARSD1
33	AASDH	1.18173	2.21524	2.40755	2.1428	2.28422	2.48948	2.3207	3.64358	4.30574	3.41618	3.87099	4.61575	3.99573	170	201	239	197	AASDH	132949	chr4	57204451	57253674	4702	-	NM_001286670	protein_coding	ACSF4|LYS2|NRPS1098|NRPS998	P24992	aminoadipate-semialdehyde dehydrogenase	AASDH
34	AASDHPPT	0.952515	4.53439	4.46731	4.43462	4.62771	4.50748	4.42598	22.1733	21.1204	20.6249	23.7217	21.745	20.4958	859	1080	952	859	AASDHPPT	60496	chr11	105948292	105969419	2861	+	NM_015423	protein_coding	AASD-PPT|DKFZp566E2346|LYS2|LYS5	P9650	aminoadipate-semialdehyde dehydrogenase-phosphopantetheinyl transferase	AASDHPPT
35	AASS	1.02739	2.0184	2.04786	1.92002	2.11049	2.04259	2.05311	3.05134	3.13492	2.78429	3.31839	3.11985	3.14999	247	323	292	281	AASS	10157	chr7	121713598	121784344	5871	-	NM_005763	protein_coding	LKR /SDH|LKRSDH|LORSDH	P1807	aminoadipate-semialdehyde synthase	AASS
36	AATBC	0.746405	0.105822	0.0797119	0.101201	0.110428	0.0584746	0.100641	0.0761075	0.056807	0.0726662	0.0795487	0.0413641	0.0722499	5	6	3	5	AATBC	284837	chr21	45225639	45232448	4598	-	NR_026961	lncRNA	.	.	apoptosis associated transcript in bladder cancer	AATBC
37	AATF	0.924115	4.9979	4.88774	5.0834	4.907	4.93665	4.83712	30.9534	28.6045	32.9045	29.0023	29.6253	27.5837	1000	961	944	844	AATF	26574	chr17	35306175	35414171	2141	+	NM_012138	protein_coding	CHE-1|CHE1|DED	P3457	apoptosis antagonizing transcription factor	AATF
38	AATK	1.03566	0.0939002	0.0971381	0.0554347	0.131367	0.103459	0.0907898	0.0672515	0.0696495	0.0391722	0.0953307	0.0743459	0.064953	3	8	6	5	AATK	9625	chr17	79091096	79139872	5358	-	NM_004920	protein_coding	AATYK|AATYK1|KIAA0641|LMR1|LMTK1|p35BP	P2424	apoptosis-associated tyrosine kinase	AATK
39	AATK-AS1	1	0	0	0	0	0	0	0	0	0	0	0	0	0	0	0	0	AATK-AS1	388428	chr17	79139307	79156964	1577	+	NR_027255	lncRNA	.	.	AATK antisense RNA 1	AATK-AS1
40	ABALON	0.816502	5.88883	5.60182	5.93147	5.84489	5.63622	5.56657	58.2534	47.5641	60.0308	56.4761	48.7362	46.3919	1601	1640	1361	1246	ABALON	103021294	chr20	30309310	30311212	1903	+	NR_131907	lncRNA	.	.	apoptotic BCL2L1-antisense long non-coding RNA	ABALON
41	ABAT	1.19355	1.23173	1.38376	1.23733	1.2261	1.37418	1.39327	1.34848	1.60948	1.35762	1.33934	1.59221	1.62674	98	106	122	120	ABAT	18	chr16	8768444	8878432	5930	+	NM_020686	protein_coding	FLJ17813|FLJ30272|GABA-AT|GABAT|NPD009	P14995	4-aminobutyrate aminotransferase	ABAT
42	ABCA1	0.690186	2.47846	2.05528	2.43639	2.51935	2.07492	2.03537	4.57304	3.15625	4.41284	4.73324	3.21321	3.09929	711	838	547	502	ABCA1	19	chr9	107543284	107690527	10502	-	NM_005502	protein_coding	ABC-1|ABC1|CERP|FLJ14958|HDLDT1|MGC164864|MGC165011|TGD	P18452	ATP binding cassette subfamily A member 1	ABCA1
43	ABCA10	1.64445	0.0941442	0.151715	0.0297767	0.155762	0.174342	0.128726	0.067432	0.110889	0.0208541	0.11401	0.12845	0.0933275	2	12	13	9	ABCA10	10349	chr17	67144148	67240956	6331	-	NM_080282	protein_coding	EST698739	P12881	ATP binding cassette subfamily A member 10	ABCA10
44	ABCA11P	1.06161	1.83188	1.89442	1.79561	1.86726	1.9324	1.85541	2.56001	2.71772	2.47162	2.64839	2.81689	2.61854	66	77	78	70	ABCA11P	79963	chr4	419224	467998	1895	-	NR_002451	misc_RNA	ABCA11|EST1133530|FLJ14297|FLJ57767|MGC120309|MGC120310|MGC120312|MGC132744|MGC138274	.	ATP binding cassette subfamily A member 11, pseudogene	ABCA11P
45	ABCA12	1.19547	0.84058	0.960026	0.735569	0.938463	0.929458	0.989959	0.79077	0.945345	0.665054	0.916485	0.90456	0.986129	90	139	133	138	ABCA12	26154	chr2	215796266	216003151	9180	-	NM_015657	protein_coding	DKFZp434G232|FLJ41584|ICR2B|LI2	P11022	ATP binding cassette subfamily A member 12	ABCA12
46	ABCA13	1.19837	0.195961	0.231859	0.248843	0.141067	0.275126	0.187253	0.145487	0.174347	0.188254	0.10272	0.2101	0.138594	50	30	59	37	ABCA13	154664	chr7	48211057	48687091	17114	+	NM_152701	protein_coding	.	P20458	ATP binding cassette subfamily A member 13	ABCA13
47	ABCA17P	3.35511	0.0435587	0.141229	0.0455166	0.0415979	0.0432356	0.232986	0.030653	0.102844	0.0320527	0.0292532	0.0304222	0.175265	2	2	2	11	ABCA17P	650655	chr16	2390923	2476700	4188	+	NR_003574	misc_RNA	ABCA17|FLJ37881	.	ATP binding cassette subfamily A member 17, pseudogene	ABCA17P
48	ABCA2	1.06102	3.8099	3.88942	3.85116	3.76743	3.74164	4.02346	13.0247	13.8195	13.4316	12.6179	12.3766	15.2623	1671	1724	1626	1909	ABCA2	20	chr9	139901686	139923374	8360	-	NM_212533	protein_coding	ABC2|MGC129761	P24941	ATP binding cassette subfamily A member 2	ABCA2
49	ABCA3	0.960241	4.3988	4.3431	4.41914	4.37817	4.26451	4.41763	20.0946	19.2957	20.3941	19.7951	18.2196	20.3717	2049	2183	1932	2058	ABCA3	21	chr16	2325879	2390747	6623	-	NM_001089	protein_coding	ABC-C|ABC3|EST111653|LBM180|MGC166979|MGC72201|SMDP3	P34469	ATP binding cassette subfamily A member 3	ABCA3
50	ABCA4	2.08138	0.0181483	0.03752	0.0128875	0.0233899	0.0243176	0.0506026	0.0126589	0.026348	0.00897293	0.0163448	0.0169985	0.0356974	1	2	2	4	ABCA4	24	chr1	94458394	94586705	7325	-	NM_000350	protein_coding	ABC10|ABCR|ARMD2|CORD3|DKFZp781N1972|FFM|FLJ17534|RMP|RP19|STGD|STGD1	P24515	ATP binding cassette subfamily A member 4	ABCA4
51	ABCA5	1.03966	0.985873	1.01393	1.02452	0.946169	1.0394	0.988004	0.980512	1.0194	1.03428	0.926749	1.05537	0.983439	138	135	150	128	ABCA5	23461	chr17	67240576	67323323	8177	-	NM_018672	protein_coding	ABC13|DKFZp451F117|DKFZp779N2435|EST90625|FLJ16381	P5909	ATP binding cassette subfamily A member 5	ABCA5
52	ABCA6	1.21898	0.0494398	0.0600435	0.0179842	0.0802243	0.0670531	0.0529997	0.034863	0.0424972	0.0125437	0.0571824	0.0475747	0.0374197	1	5	4	3	ABCA6	23460	chr17	67074847	67138015	5296	-	NM_080284	protein_coding	EST155051|FLJ43498	P34581	ATP binding cassette subfamily A member 6	ABCA6
53	ABCA7	1.12637	2.54165	2.68526	2.47246	2.60767	2.6446	2.72481	4.82254	5.43196	4.54989	5.0952	5.25321	5.61071	471	579	574	584	ABCA7	10347	chr19	1040102	1065570	6818	+	NM_019112	protein_coding	ABCA-SSN|ABCX|FLJ40025	P22731	ATP binding cassette subfamily A member 7	ABCA7
54	ABCA8	1	0	0	0	0	0	0	0	0	0	0	0	0	0	0	0	0	ABCA8	10351	chr17	66863428	66951533	5989	-	NM_001288985	protein_coding	KIAA0822|MGC163152	P2145	ATP binding cassette subfamily A member 8	ABCA8
55	ABCA9	1.74767	0.0286059	0.049629	0.0299215	0.027289	0.083488	0.0149561	0.020026	0.0349987	0.0209566	0.0190953	0.0595767	0.0104207	2	2	6	1	ABCA9	10350	chr17	66970773	67057136	6301	-	NM_080283	protein_coding	DKFZp686F2450|EST640918|MGC75415	P2189	ATP binding cassette subfamily A member 9	ABCA9
56	ABCA9-AS1	1	0	0	0	0	0	0	0	0	0	0	0	0	0	0	0	0	ABCA9-AS1	104355297	chr17	67000855	67014464	523	+	NR_126414	lncRNA	.	.	ABCA9 antisense RNA 1	ABCA9-AS1
57	ABCB1	0.891091	3.22277	3.07518	3.28076	3.16235	3.12215	3.02663	8.33578	7.42794	8.7187	7.95285	7.70682	7.14906	616	616	574	508	ABCB1	5243	chr7	87133179	87342639	4716	-	NM_000927	protein_coding	ABC20|CD243|CLCS|GP170|MDR1|MGC163296|P-GP|PGY1	P35710	ATP-binding cassette, sub-family B (MDR /TAP), member 1	ABCB1
58	ABCB10	1.07684	3.17178	3.26711	3.18726	3.15612	3.23974	3.29397	8.01156	8.62714	8.1088	7.91431	8.44624	8.80805	464	496	509	507	ABCB10	23456	chr1	229652329	229694442	3857	-	NM_012089	protein_coding	EST20237|M-ABC2|MTABC2	P16927	ATP binding cassette subfamily B member 10	ABCB10
59	ABCB11	1	0	0	0	0	0	0	0	0	0	0	0	0	0	0	0	0	ABCB11	8647	chr2	169779449	169887833	4711	-	NM_003742	protein_coding	ABC16|BRIC2|BSEP|PFIC-2|PFIC2|PGY4|SPGP	P31799	ATP binding cassette subfamily B member 11	ABCB11
60	ABCB4	1.21309	1.21048	1.37528	1.16511	1.25447	1.37013	1.38041	1.31415	1.59418	1.2425	1.3858	1.58494	1.60343	72	87	97	92	ABCB4	5244	chr7	87031361	87105019	3967	-	NM_018849	protein_coding	ABC21|GBD1|MDR2|MDR2 /3|MDR3|PFIC-3|PGY3	P32530	ATP-binding cassette, sub-family B (MDR /TAP), member 4	ABCB4
61	ABCB5	1	0.0223343	0	0.0443282	0	0	0	0.0156014	0	0.0312029	0	0	0	1	0	0	0	ABCB5	340273	chr7	20655245	20796637	7842	+	NM_001163941	protein_coding	ABCB5alpha|ABCB5beta|EST422562	P19887	ATP binding cassette subfamily B member 5	ABCB5
62	ABCB6	0.895715	2.63232	2.50027	2.64101	2.62357	2.40348	2.59097	5.20021	4.6579	5.23769	5.16273	4.29078	5.02502	231	249	199	223	ABCB6	10058	chr2	220074488	220083712	3018	-	NM_005689	protein_coding	ABC|ABC14|EST45597|FLJ22414|MTABC3|PRP|umat	P21607	ATP binding cassette subfamily B member 6 (Langereis blood group)	ABCB6
63	ABCB7	0.978435	2.91155	2.88432	2.91846	2.90461	2.8629	2.90542	6.52426	6.38357	6.56037	6.48816	6.27477	6.49237	239	258	240	238	ABCB7	22	chrX	74273007	74376175	2525	-	NM_001271696	protein_coding	ABC7|ASAT|Atm1p|EST140535	P34559	ATP binding cassette subfamily B member 7	ABCB7
64	ABCB8	1.044	3.31562	3.37162	3.34715	3.28338	3.25315	3.48109	8.95634	9.35043	9.17633	8.73635	8.53445	10.1664	642	672	630	716	ABCB8	11194	chr7	150725509	150744869	4660	+	NM_001282292	protein_coding	EST328128|M-ABC1|MABC1	P3280	ATP binding cassette subfamily B member 8	ABCB8
65	ABCB9	1.13287	1.78142	1.91132	1.89015	1.66382	1.75856	2.04944	2.43764	2.76152	2.70674	2.16854	2.3836	3.13944	125	112	129	150	ABCB9	23457	chr12	123405498	123451056	3909	-	NM_001243014	protein_coding	EST122234|KIAA1520|TAPL|hABCB9	P7219	ATP binding cassette subfamily B member 9	ABCB9
66	ABCC1	1.0335	4.01104	4.05566	3.98637	4.0353	3.98386	4.12407	15.1229	15.6294	14.8495	15.3963	14.822	16.4369	1478	1682	1557	1645	ABCC1	4363	chr16	16043434	16236930	6563	+	NM_004996	protein_coding	ABC29|ABCC|DKFZp686N04233|DKFZp781G125|GS-X|MRP|MRP1	P13896	ATP binding cassette subfamily C member 1	ABCC1
67	ABCC10	0.991321	3.30539	3.29409	3.40221	3.2016	3.22596	3.35915	8.88604	8.80892	9.57226	8.19981	8.35646	9.26137	725	681	667	705	ABCC10	89845	chr6	43395292	43418163	6793	+	NM_001198934	protein_coding	EST182763|MRP7|SIMRP7	P12541	ATP binding cassette subfamily C member 10	ABCC10
68	ABCC11	1	0	0	0	0	0	0	0	0	0	0	0	0	0	0	0	0	ABCC11	85320	chr16	48200822	48269088	4576	-	NM_032583	protein_coding	EWWD|MRP8|WW	P33374	ATP binding cassette subfamily C member 11	ABCC11
69	ABCC12	1	0	0	0	0	0	0	0	0	0	0	0	0	0	0	0	0	ABCC12	94160	chr16	48116884	48180681	5168	-	NM_033226	protein_coding	MGC27071|MRP9	P16985	ATP binding cassette subfamily C member 12	ABCC12
70	ABCC13	1	0	0	0	0	0	0	0	0	0	0	0	0	0	0	0	0	ABCC13	150000	chr21	15646120	15673692	2924	+	NR_003088	misc_RNA	C21orf73|PRED6	.	ATP binding cassette subfamily C member 13 (pseudogene)	ABCC13
71	ABCC2	1.57046	0.262567	0.393395	0.314643	0.208541	0.39168	0.395109	0.199611	0.313481	0.243704	0.155519	0.31192	0.315042	20	14	27	26	ABCC2	1244	chr10	101542355	101611949	5446	+	NM_000392	protein_coding	ABC30|CMOAT|DJS|KIAA1010|MRP2|cMRP	P25892	ATP binding cassette subfamily C member 2	ABCC2
72	ABCC3	0.960801	5.07424	5.0183	5.06603	5.08241	4.9758	5.05958	32.6899	31.4085	32.4987	32.8811	30.4677	32.3493	1902	2078	1890	2051	ABCC3	8714	chr17	48712218	48769063	5166	+	NM_001144070	protein_coding	ABC31|DKFZp686E22157|EST90757|MLP2|MOAT-D|MRP3|cMOAT2	P6385	ATP binding cassette subfamily C member 3	ABCC3
73	ABCC4	1.03179	5.01663	5.06041	4.95544	5.07534	5.09225	5.02786	31.3711	32.3684	30.0268	32.7154	33.1129	31.6239	2640	3117	3028	2768	ABCC4	10257	chr13	95672083	95953700	6265	-	NM_001301829	protein_coding	EST170205|MOAT-B|MOATB|MRP4	P17278	ATP binding cassette subfamily C member 4	ABCC4
74	ABCC5	1.02713	4.00277	4.03901	4.01749	3.98789	4.06251	4.01511	15.0307	15.4385	15.1951	14.8663	15.7085	15.1685	867	946	928	917	ABCC5	10057	chr3	183637724	183735727	7060	-	NM_005688	protein_coding	ABC33|DKFZp686C1782|EST277145|MOAT-C|MOATC|MRP5|SMRP|pABC11	P33349	ATP binding cassette subfamily C member 5	ABCC5
75	ABCC5-AS1	1	0	0	0	0	0	0	0	0	0	0	0	0	0	0	0	0	ABCC5-AS1	100873982	chr3	183724126	183729207	469	+	NR_046570	lncRNA	.	.	ABCC5 antisense RNA 1	ABCC5-AS1
76	ABCC6	1.46137	0.595017	0.804063	0.720118	0.458028	0.569866	1.0055	0.51049	0.746012	0.647317	0.373663	0.484386	1.00764	16	14	28	36	ABCC6	368	chr16	16243422	16317328	5762	-	NM_001171	protein_coding	ABC34|ARA|EST349056|MLP1|MOATE|MRP6|PXE|PXE1|URG7	P4794	ATP binding cassette subfamily C member 6	ABCC6
77	ABCC6P1	3.17855	0.118188	0.346368	0.139141	0.0969268	0.311374	0.380533	0.0853709	0.271356	0.101249	0.0694928	0.240889	0.301823	4	3	10	12	ABCC6P1	653190	chr16	18582570	18609607	2724	+	NR_003569	misc_RNA	.	.	ATP binding cassette subfamily C member 6 pseudogene 1	ABCC6P1
78	ABCC6P2	1.61758	0.580837	0.849489	0.810942	0.306935	1.23589	0.320138	0.495717	0.801862	0.754356	0.237077	1.35527	0.24845	6	2	11	2	ABCC6P2	730013	chr16	14916289	14918559	706	-	NR_023387	misc_RNA	.	.	ATP binding cassette subfamily C member 6 pseudogene 2	ABCC6P2
79	ABCC8	1	0	0	0	0	0	0	0	0	0	0	0	0	0	0	0	0	ABCC8	6833	chr11	17414432	17498392	4921	-	NM_001287174	protein_coding	ABC36|HHF1|HI|HRINS|MRP8|PHHI|SUR|SUR1|TNDM2	P19463	ATP binding cassette subfamily C member 8	ABCC8
80	ABCC9	1.13193	1.7952	1.9247	1.75225	1.8369	1.95199	1.89688	2.47063	2.79657	2.36884	2.57241	2.86907	2.72407	301	359	385	348	ABCC9	10060	chr12	21950324	22089628	8462	-	NM_020297	protein_coding	ABC37|CMD1O|FLJ36852|SUR2	P29560	ATP binding cassette subfamily C member 9	ABCC9
81	ABCD1	0.966888	2.73661	2.69543	2.66259	2.80702	2.57927	2.80292	5.66504	5.47746	5.3317	5.99838	4.97639	5.97853	289	356	284	326	ABCD1	215	chrX	152990323	153010216	3664	+	NM_000033	protein_coding	ABC42|ALD|ALDP|AMN	P28427	ATP binding cassette subfamily D member 1	ABCD1
82	ABCD2	1	0	0.00889142	0	0	0	0.0177284	0	0.00618209	0	0	0	0.0123642	0	0	0	1	ABCD2	225	chr12	39945022	40013843	5341	-	NM_005164	protein_coding	ABC39|ALDL1|ALDR|ALDRP|hALDR	P8318	ATP-binding cassette, sub-family D (ALD), member 2	ABCD2
83	ABCD3	0.922579	4.10873	3.99947	3.98698	4.221	4.04653	3.95083	16.2524	14.9941	14.8562	17.6486	15.5244	14.4639	750	935	863	713	ABCD3	5825	chr1	94883933	94984219	3797	+	NM_002858	protein_coding	ABC43|PMP70|PXMP1|ZWS2	P25608	ATP binding cassette subfamily D member 3	ABCD3
84	ABCD4	1.14122	3.51736	3.69227	3.64285	3.37993	3.65347	3.73004	10.4507	11.9266	11.4913	9.41021	11.5836	12.2695	519	467	552	559	ABCD4	5826	chr14	74751980	74769767	3157	-	NR_003256	protein_coding	ABC41|EST352188|P70R|P79R|PMP69|PXMP1L	.	ATP binding cassette subfamily D member 4	ABCD4
85	ABCE1	0.98765	5.01806	5.00069	4.97589	5.05904	5.05585	4.94334	31.4031	31.0153	30.4697	32.3366	32.263	29.7676	1904	2214	2124	1871	ABCE1	6059	chr4	146019156	146050676	4321	+	NM_002940	protein_coding	ABC38|OABP|RLI|RNASEL1|RNASELI|RNS4I	P5308	ATP binding cassette subfamily E member 1	ABCE1
86	ABCF1	0.998903	4.93828	4.93675	4.96842	4.90749	4.97244	4.90015	29.6599	29.6273	30.3072	29.0125	30.3946	28.8601	1548	1622	1634	1483	ABCF1	23	chr6	30539170	30559309	3464	+	NM_001090_5	protein_coding	ABC27|ABC50	P7377	ATP binding cassette subfamily F member 1	ABCF1
87	ABCF2	0.990543	5.05902	5.04572	5.06779	5.05019	5.09304	4.9968	32.3362	32.0304	32.5396	32.1328	33.1318	30.929	1609	1747	1690	1527	ABCF2	10061	chr7	150904923	150924460	5101	-	NM_005692	protein_coding	ABC28|DKFZp586K1823|EST133090|HUSSY18|M-ABC1	P32546	ATP binding cassette subfamily F member 2	ABCF2
88	ABCF3	1.04873	4.44486	4.51042	4.5051	4.38199	4.42377	4.59216	20.7789	21.7915	21.7076	19.8502	20.4629	23.1201	806	805	798	864	ABCF3	55324	chr3	183903863	183911795	2572	+	NM_018358	protein_coding	EST201864|FLJ11198	P5000	ATP binding cassette subfamily F member 3	ABCF3
89	ABCG1	0.980722	0.375168	0.368786	0.402954	0.346839	0.435526	0.298808	0.296991	0.291266	0.322212	0.271771	0.352404	0.230128	14	13	16	10	ABCG1	9619	chr21	43619799	43717354	3607	+	NM_207627	protein_coding	ABC8|MGC34313|WHITE1	P915	ATP binding cassette subfamily G member 1	ABCG1
90	ABCG2	1.65875	0.0821649	0.133842	0.0445439	0.11883	0.123384	0.144225	0.0586054	0.0972118	0.0313571	0.0858537	0.0892868	0.105137	2	6	6	7	ABCG2	9429	chr4	89011416	89152474	4750	-	NM_001257386	protein_coding	ABC15|ABCP|BCRP|BCRP1|BMDP|CD338|CDw338|EST157481|MGC102821|MRX|MXR|MXR1	P28094	ATP-binding cassette, sub-family G (WHITE), member 2 (Junior blood group)	ABCG2
91	ABCG4	0.978126	0.113529	0.111139	0.153687	0.0722218	0.214326	0	0.0818716	0.0800808	0.112409	0.0513345	0.160162	0	6	3	9	0	ABCG4	64137	chr11	119019750	119033374	3935	+	NM_022169	protein_coding	WHITE2	P20562	ATP binding cassette subfamily G member 4	ABCG4
92	ABCG5	0.708595	0.04897	0.0348707	0	0.0963324	0.0341258	0.0356153	0.0345261	0.024465	0	0.0690523	0.0239362	0.0249939	0	3	1	1	ABCG5	64240	chr2	44039611	44065958	2740	-	NM_022436	protein_coding	STSL	P28908	ATP binding cassette subfamily G member 5	ABCG5
93	ABCG8	1	0.0534987	0	0.0729083	0.0338244	0	0	0.0377786	0	0.0518349	0.0237223	0	0	2	1	0	0	ABCG8	64241	chr2	44066103	44105605	2665	+	NM_022437	protein_coding	GBD4|MGC142217|STSL	P6033	ATP binding cassette subfamily G member 8	ABCG8
94	ABHD1	0.958818	0.0720627	0.0691651	0.140696	0	0.135165	0	0.0512186	0.0491094	0.102437	0	0.0982187	0	2	0	2	0	ABHD1	84696	chr2	27346657	27353680	1446	+	NM_032604	protein_coding	FLJ36128|LABH1	P12748	abhydrolase domain containing 1	ABHD1
95	ABHD10	1.02892	3.29584	3.33284	3.25443	3.3361	3.34206	3.32357	8.82081	9.07594	8.54289	9.09873	9.14051	9.01138	342	397	385	363	ABHD10	55347	chr3	111697723	111712215	2806	+	NR_073571	protein_coding	FLJ11342	.	abhydrolase domain containing 10	ABHD10
96	ABHD11	0.997851	4.15555	4.15262	4.30118	3.99355	4.04998	4.24844	16.8215	16.7854	18.7144	14.9286	15.564	18.0067	373	320	316	363	ABHD11	83451	chr7	73150425	73153184	2174	-	NM_001301058	protein_coding	WBSCR21	P7590	abhydrolase domain containing 11	ABHD11
97	ABHD11-AS1	1.60132	0.655689	0.94212	0.945344	0.292887	0.951013	0.933171	0.575368	0.921349	0.925648	0.225089	0.93323	0.909469	4	1	4	4	ABHD11-AS1	171022	chr7	73149399	73150330	473	+	NR_026690	lncRNA	.	.	ABHD11 antisense RNA 1 (tail to tail)	ABHD11-AS1
98	ABHD12	0.928926	4.80221	4.6998	4.70288	4.89514	4.65118	4.74683	26.9003	24.9884	25.044	28.7566	24.1273	25.8496	749	930	751	778	ABHD12	26090	chr20	25275379	25371618	2411	-	NM_015600	protein_coding	ABHD12A|BEM46L2|C20orf22|DKFZp434P106|dJ965G21.2	P4902	abhydrolase domain containing 12	ABHD12
99	ABHD12B	1.48364	0.134877	0.195845	0.201547	0.0649748	0.25291	0.13643	0.0979989	0.145395	0.149931	0.0460667	0.191608	0.0991816	3	1	4	2	ABHD12B	145447	chr14	51338878	51371688	1708	+	NM_001206673	protein_coding	BEM46L3|C14orf29|MGC129926|MGC129927|c14_5314	P35588	abhydrolase domain containing 12B	ABHD12B
100	ABHD13	1.09856	2.46676	2.57876	2.42562	2.50676	2.57956	2.57797	4.52801	4.97427	4.37259	4.68342	4.97758	4.97097	349	410	419	399	ABHD13	84945	chr13	108870763	108886603	5302	+	NM_032859	protein_coding	BEM46L1|C13orf6|FLJ14906|MGC27058|RP11-153I24.2|bA153I24.2	P25834	abhydrolase domain containing 13	ABHD13
101	ABHD14A	0.925792	2.97258	2.876	2.79681	3.12925	2.97056	2.77481	6.84941	6.34113	5.949	7.74982	6.83839	5.84386	85	119	101	84	ABHD14A	25864	chr3	52009042	52015216	1108	+	NM_015407	protein_coding	DKFZp564O243|DORZ1|FLJ60317|FLJ60467	P34527	abhydrolase domain containing 14A	ABHD14A
102	ABHD14A-ACY1	0.00532663	0.90507	0.0066904	1.45695	0	0.00103017	0.0123285	0.872636	0.0046482	1.74527	0	0.000714316	0.00858208	46	0	0	0	ABHD14A-ACY1	100526760	chr3	52009042	52009220	179	+	NR_037192	protein_coding	.	.	ABHD14A-ACY1 readthrough	ABHD14A-ACY1
103	ABHD14B	0.995667	4.78806	4.78203	4.76063	4.815	4.75543	4.80815	26.6281	26.5127	26.1076	27.1487	26.0101	27.0154	836	957	870	884	ABHD14B	84836	chr3	52002526	52008646	2243	-	NM_032750	protein_coding	CIB|MGC15429	P35512	abhydrolase domain containing 14B	ABHD14B
104	ABHD15	1.11895	3.20834	3.3538	3.18613	3.23022	3.33134	3.37592	8.24288	9.22337	8.10165	8.38411	9.06542	9.38132	400	453	471	466	ABHD15	116236	chr17	27887689	27894042	3355	-	NM_198147	protein_coding	.	P21758	abhydrolase domain containing 15	ABHD15
105	ABHD16A	1.09158	4.17744	4.29715	4.0789	4.26968	4.27262	4.32126	17.094	18.6594	15.8994	18.2886	18.328	18.9908	451	566	537	544	ABHD16A	7920	chr6	31654726	31671137	2481	-	NM_001177515	protein_coding	.	P17874	abhydrolase domain containing 16A	ABHD16A
106	ABHD16B	1.03632	2.97565	3.02068	3.19904	2.71122	2.893	3.13798	6.86611	7.1155	8.18347	5.54875	6.42812	7.80288	202	149	166	194	ABHD16B	140701	chr20	62492566	62494341	1776	+	NM_080622	protein_coding	.	P6030	abhydrolase domain containing 16B	ABHD16B
107	ABHD17A	0.984115	5.41451	5.39196	5.4964	5.3277	5.31111	5.46851	41.6512	40.9896	44.1421	39.1604	38.7013	43.2779	943	908	863	932	ABHD17A	81926	chr19	1876975	1885518	1716	-	NM_001130111	protein_coding	.	P9331	abhydrolase domain containing 17A	ABHD17A
108	ABHD17B	0.973389	3.01465	2.98061	3.08019	2.94599	2.9691	2.99203	7.08165	6.8932	7.45726	6.70605	6.83048	6.95593	312	333	291	274	ABHD17B	51104	chr9	74477368	74526148	3468	-	NM_016014	protein_coding	.	P26485	abhydrolase domain containing 17B	ABHD17B
109	ABHD17C	1.20904	2.29574	2.51788	2.14744	2.4302	2.39365	2.63225	3.91005	4.72739	3.43041	4.38968	4.25485	5.19993	116	162	151	177	ABHD17C	58489	chr15	80987652	81047962	2360	+	NM_021214	protein_coding	.	P16535	abhydrolase domain containing 17C	ABHD17C
110	ABHD2	0.95774	5.75764	5.69652	5.75142	5.76383	5.65203	5.73968	53.103	50.8588	52.8704	53.3356	49.284	52.4337	7066	7828	6958	7054	ABHD2	11057	chr15	89631381	89745591	9133	+	NM_007011	protein_coding	HS1-2|LABH2|MGC111112|MGC26249|PHPS1-2	P6412	abhydrolase domain containing 2	ABHD2
111	ABHD3	1.16167	2.99317	3.18393	2.86848	3.10793	3.2164	3.15071	6.9622	8.08777	6.30297	7.62142	8.29463	7.8809	179	234	248	228	ABHD3	171586	chr18	19230858	19284766	2601	-	NM_001308257	protein_coding	LABH3|MGC11259	P33252	abhydrolase domain containing 3	ABHD3
112	ABHD4	1.02417	3.41339	3.44465	3.45417	3.37142	3.44363	3.44566	9.65447	9.88784	9.95992	9.34902	9.88017	9.89552	360	369	375	360	ABHD4	63874	chr14	23067147	23081265	2509	+	NM_022060	protein_coding	ABH4|FLJ12816	P25083	abhydrolase domain containing 4	ABHD4
113	ABHD5	0.935012	3.06766	2.98263	3.00382	3.1288	2.99543	2.96972	7.38414	6.90426	7.02122	7.74706	6.9747	6.83382	566	685	593	554	ABHD5	51099	chr3	43732375	43764217	5353	+	NM_016006	protein_coding	CDS|CGI58|IECN2|MGC8731|NCIE2	P30240	abhydrolase domain containing 5	ABHD5
114	ABHD6	1.08274	2.37022	2.46342	2.3192	2.41949	2.5084	2.417	4.17019	4.51524	3.99055	4.34983	4.68988	4.3406	137	163	169	150	ABHD6	57406	chr3	58223259	58280461	2393	+	NM_020676	protein_coding	.	P6158	abhydrolase domain containing 6	ABHD6
115	ABHD8	1.0403	3.13966	3.1903	3.15496	3.12419	3.14824	3.23117	7.81314	8.12801	7.90714	7.71914	7.86575	8.39027	234	249	244	250	ABHD8	79575	chr19	17402940	17414282	2090	-	NM_024527	protein_coding	FLJ11743|MGC14280|MGC2512	P22501	abhydrolase domain containing 8	ABHD8
116	ABI1	0.976448	4.51244	4.47958	4.44954	4.57271	4.48238	4.47678	21.8234	21.3094	20.8497	22.7971	21.3527	21.2661	1111	1329	1196	1143	ABI1	10006	chr10	27035525	27150016	3773	-	NM_001178119	protein_coding	ABI-1|E3B1|NAP1BP|SSH3BP|SSH3BP1	P20982	abl interactor 1	ABI1
117	ABI2	0.993297	3.71431	3.70535	3.70924	3.71937	3.75776	3.65097	12.1256	12.0443	12.0795	12.1717	12.5269	11.5618	1181	1303	1295	1147	ABI2	10152	chr2	204192962	204296896	7328	+	NM_001282925	protein_coding	ABI-2|ABI2B|AIP-1|AblBP3|SSH3BP2|argBPIA|argBPIB	P31813	abl-interactor 2	ABI2
118	ABI3	1.23947	0.213646	0.260433	0.182811	0.243836	0.133065	0.377461	0.159615	0.197838	0.135093	0.184137	0.0966211	0.299054	4	6	3	9	ABI3	51225	chr17	47287589	47300587	2091	+	NM_016428	protein_coding	NESH|SSH3BP3	P16469	ABI family member 3	ABI3
119	ABI3BP	1.05944	2.76339	2.83472	2.74073	2.78569	2.85696	2.81213	5.78988	6.13402	5.68408	5.89568	6.24486	6.02319	380	432	440	405	ABI3BP	25890	chr3	100468179	100712334	4473	-	NM_015429	protein_coding	FLJ41743|FLJ41754|NESHBP|TARSH	P15877	ABI family member 3 binding protein	ABI3BP
120	ABL1	0.885188	5.87283	5.70007	5.88767	5.85783	5.62101	5.77502	57.5999	50.9867	58.2061	56.9938	48.2144	53.759	4970	5336	4354	4631	ABL1	25	chr9	133589268	133763062	6152	+	NM_007313	protein_coding	ABL|JTK7|bcr /abl|c-ABL|p150|v-abl	P8439	ABL proto-oncogene 1, non-receptor tyrosine kinase	ABL1
121	ABL2	0.71239	3.80857	3.36029	3.74132	3.87282	3.31484	3.40435	13.0118	9.26946	12.3736	13.6499	8.95096	9.58796	2175	2625	1736	1765	ABL2	27	chr1	179068462	179198819	12340	-	NM_001168239	protein_coding	ABLL|ARG|FLJ22224|FLJ31718|FLJ41441	P9270	ABL proto-oncogene 2, non-receptor tyrosine kinase	ABL2
122	ABLIM1	0.96635	4.60661	4.55928	4.6072	4.60601	4.57085	4.54763	23.3628	22.5766	23.3728	23.3527	22.7664	22.3869	2614	2859	2680	2520	ABLIM1	3983	chr10	116190869	116444414	8303	-	NM_006720	protein_coding	ABLIM|DKFZp781D0148|FLJ14564|KIAA0059|LIMAB1|LIMATIN|MGC1224	P29880	actin binding LIM protein 1	ABLIM1
123	ABLIM2	0.882066	0.219687	0.195452	0.147311	0.288604	0.106401	0.279324	0.164481	0.145083	0.107503	0.221458	0.0765392	0.213626	4	9	4	8	ABLIM2	84448	chr4	7967037	8160559	5219	-	NM_032432	protein_coding	DKFZp761F129|FLJ26534|FLJ39684|KIAA1808|MGC141918	P24182	actin binding LIM protein family member 2	ABLIM2
124	ABLIM3	1.01437	4.67813	4.69792	4.62806	4.72652	4.65735	4.73737	24.601	24.9546	23.7278	25.4742	24.235	25.6741	1511	1742	1615	1654	ABLIM3	22885	chr5	148521046	148640001	5317	+	NM_014945	protein_coding	.	P14452	actin binding LIM protein family member 3	ABLIM3
125	ABO	1.30831	1.68912	1.96734	1.74877	1.62689	1.95632	1.97827	2.22459	2.91046	2.36071	2.08847	2.88072	2.94021	51	49	65	64	ABO	28	chr9	136130563	136150630	1579	-	NM_020469	protein_coding	A3GALNT|A3GALT1|GTB|NAGAT	P25185	ABO blood group (transferase A, alpha 1-3-N-acetylgalactosaminyltransferase	ABO
126	ABR	1.04336	5.97446	6.03474	6.00489	5.94338	5.99075	6.07742	61.877	64.5598	63.2171	60.5368	62.5911	66.5285	4846	5122	5069	5157	ABR	29	chr17	906758	1090616	6656	-	NM_001092	protein_coding	FLJ45954|MDB	P567	active BCR-related	ABR
127	ABRA	1.76386	0.0487045	0.084831	0	0.0958183	0.099514	0.069997	0.0343357	0.0605635	0	0.0686714	0.0714125	0.0497145	0	3	3	2	ABRA	137735	chr8	107771711	107782472	2754	-	NM_139166	protein_coding	STARS	P20495	actin binding Rho activating protein	ABRA
128	ABRACL	1.03857	5.86182	5.9155	5.88657	5.83664	5.94207	5.88844	57.1547	59.3593	58.1608	56.1485	60.4811	58.2375	589	608	630	596	ABRACL	58527	chr6	139349819	139364439	845	+	NM_021243	protein_coding	.	P35743	ABRA C-terminal like	ABRACL
129	ABT1	0.909161	3.4883	3.36369	3.50348	3.47294	3.24788	3.47089	10.2223	9.2937	10.341	10.1035	8.49968	10.0877	334	356	288	328	ABT1	29777	chr6	26597171	26600277	2263	+	NM_013375	protein_coding	hABT1	P146	activator of basal transcription 1	ABT1
130	ABTB1	1.14092	3.00701	3.17487	3.0492	2.96354	3.22837	3.11931	7.03895	8.0309	7.27755	6.80036	8.3721	7.6897	202	205	243	215	ABTB1	80325	chr3	127391781	127399769	2015	+	NM_032548	protein_coding	BPOZ|BTB3|EF1ABP|MGC20585	P9345	ankyrin repeat and BTB domain containing 1	ABTB1
131	ABTB2	0.883078	4.13542	3.96686	4.22149	4.04389	4.00509	3.9276	16.5746	14.6367	17.655	15.4942	15.0565	14.2169	1299	1250	1168	1052	ABTB2	25841	chr11	34172534	34379555	4903	-	NM_145804	protein_coding	DKFZp586C1619	P10834	ankyrin repeat and BTB domain containing 2	ABTB2
132	ACAA1	1.02645	5.35925	5.39601	5.38767	5.33027	5.41686	5.37485	40.0484	41.1075	40.8648	39.232	41.7206	40.4945	1039	1086	1104	1038	ACAA1	30	chr3	38164201	38178733	1819	-	NM_001607	protein_coding	ACAA|PTHIO|THIO	P25188	acetyl-CoA acyltransferase 1	ACAA1
133	ACAA2	0.941348	5.14434	5.05968	5.13648	5.15215	5.03198	5.08685	34.3671	32.3514	34.175	34.5592	31.7172	32.9856	928	1022	902	902	ACAA2	10449	chr18	47309874	47340251	1934	-	NM_006111	protein_coding	DSAEC|FLJ35992|FLJ95265	P35894	acetyl-CoA acyltransferase 2	ACAA2
134	ACACA	1.03162	3.95626	3.99832	3.95398	3.95853	4.00048	3.99615	14.5222	14.9814	14.4977	14.5466	15.0053	14.9574	2145	2374	2348	2226	ACACA	31	chr17	35441927	35766902	11380	-	NM_198838	protein_coding	ACAC|ACC|ACC1|ACCA	P18070	acetyl-CoA carboxylase alpha	ACACA
135	ACACB	1.64339	0.454416	0.685651	0.451451	0.457375	0.618354	0.749948	0.370228	0.608428	0.367415	0.373041	0.535123	0.681732	52	58	80	97	ACACB	32	chr12	109577202	109706030	9249	+	NM_001093	protein_coding	ACC2|ACCB|HACC275	P20814	acetyl-CoA carboxylase beta	ACACB
136	ACAD10	1.09796	2.50698	2.61898	2.46752	2.54538	2.60403	2.63378	4.68427	5.14315	4.53092	4.83762	5.07982	5.20648	272	318	321	313	ACAD10	80724	chr12	112123857	112194911	4107	+	NM_001136538	protein_coding	MGC5601	P26188	acyl-CoA dehydrogenase family member 10	ACAD10
137	ACAD11	0.922452	3.00552	2.90409	3.05828	2.95075	2.93051	2.87718	7.03067	6.48546	7.32981	6.73153	6.62379	6.34713	385	387	366	335	ACAD11	84129	chr3	132276982	132378975	1630	-	NM_032169	protein_coding	FLJ12592|MGC150619	P33416	acyl-CoA dehydrogenase family member 11	ACAD11
138	ACAD8	1.05092	3.50292	3.5684	3.45821	3.54628	3.6088	3.52683	10.3366	10.863	9.99072	10.6825	11.1999	10.5261	313	365	368	332	ACAD8	27034	chr11	134123434	134135746	2201	+	NM_014384	protein_coding	ACAD-8|ARC42|FLJ22590	P11937	acyl-CoA dehydrogenase family member 8	ACAD8
139	ACAD9	1.00096	4.24144	4.24274	4.22665	4.25607	4.3631	4.11142	17.9147	17.9318	17.7219	18.1075	19.579	16.2846	672	754	778	623	ACAD9	28976	chr3	128598333	128631957	2495	+	NM_014049	protein_coding	FLJ23533|MGC14452|NPD002	P27711	acyl-CoA dehydrogenase family member 9	ACAD9
140	ACADL	1.1171	1.11381	1.20193	1.17333	1.05173	1.25187	1.15021	1.16416	1.30048	1.25531	1.07301	1.3815	1.21946	45	42	52	44	ACADL	33	chr2	211052716	211090215	2490	-	NM_001608	protein_coding	ACAD4|FLJ94052|LCAD	P5498	acyl-CoA dehydrogenase, long chain	ACADL
141	ACADM	0.95999	4.279	4.22319	4.27903	4.27898	4.20492	4.24122	18.4137	17.677	18.414	18.4134	17.442	17.9119	697	759	694	681	ACADM	34	chr1	76190032	76229363	2821	+	NM_001127328	protein_coding	ACAD1|FLJ18227|FLJ93013|FLJ99884|MCAD|MCADH	P3086	acyl-CoA dehydrogenase, C-4 to C-12 straight chain	ACADM
142	ACADS	0.959718	3.99066	3.93515	4.14606	3.81649	3.88948	3.97942	14.8968	14.2967	16.7047	13.0889	13.8201	14.7734	457	390	396	407	ACADS	35	chr12	121163541	121177811	2087	+	NM_001302554	protein_coding	ACAD3|SCAD	P6550	acyl-CoA dehydrogenase, C-2 to C-3 short chain	ACADS
143	ACADSB	1.02838	2.03312	2.06373	2.01431	2.05168	2.16778	1.95159	3.09288	3.18066	3.03987	3.14589	3.49331	2.86801	273	310	331	259	ACADSB	36	chr10	124768429	124817806	5941	+	NM_001609	protein_coding	2-MEBCAD|ACAD7|SBCAD	P19204	acyl-CoA dehydrogenase, short /branched chain	ACADSB
144	ACADVL	0.964635	7.1126	7.06103	7.15981	7.06378	7.02941	7.09197	137.39	132.531	141.994	132.786	129.636	135.426	4660	4752	4462	4471	ACADVL	37	chr17	7120444	7128586	2444	+	NM_001270447	protein_coding	ACAD6|LCACD|VLCAD	P25512	acyl-CoA dehydrogenase, very long chain	ACADVL
145	ACAN	1	0.00502262	0	0	0.0100278	0	0	0.00348748	0	0	0.00697497	0	0	0	1	0	0	ACAN	176	chr15	89346674	89418585	8840	+	NM_013227	protein_coding	AGC1|AGCAN|CSPG1|CSPGCP|MSK16|SEDK	P26378	aggrecan	ACAN
146	ACAP1	1.14622	0.28977	0.327653	0.221654	0.354812	0.36731	0.286875	0.222445	0.25497	0.16607	0.278819	0.289945	0.219995	6	11	11	8	ACAP1	9744	chr17	7239848	7254793	2508	+	NM_014716	protein_coding	CENTB1|KIAA0050	P13008	ArfGAP with coiled-coil, ankyrin repeat and PH domains 1	ACAP1
147	ACAP2	1.04122	3.38732	3.44013	3.32826	3.44406	3.48214	3.39686	9.46372	9.85381	9.04398	9.88345	10.1745	9.53314	986	1183	1171	1045	ACAP2	23527	chr3	194995465	195163817	7170	-	NM_012287	protein_coding	CENTB2|CNT-B2|KIAA0041	P28070	ArfGAP with coiled-coil, ankyrin repeat and PH domains 2	ACAP2
148	ACAP3	1.08677	4.26228	4.37631	4.23779	4.28636	4.21711	4.51967	18.1899	19.7683	17.8669	18.5129	17.5984	21.9381	995	1129	1032	1229	ACAP3	116983	chr1	1227764	1243269	3759	-	NM_030649	protein_coding	CENTB5|KIAA1716	P2574	ArfGAP with coiled-coil, ankyrin repeat and PH domains 3	ACAP3
149	ACAT1	1.00296	4.8542	4.85832	4.8631	4.84524	4.85647	4.86017	27.924	28.0068	28.103	27.7451	27.9696	28.044	851	916	888	855	ACAT1	38	chr11	107992258	108018891	2134	+	NM_000019	protein_coding	ACAT|MAT|T2|THIL	P2821	acetyl-CoA acetyltransferase 1	ACAT1
150	ACAT2	0.960206	5.35016	5.29305	5.3771	5.32272	5.30339	5.28263	39.7906	38.2072	40.5592	39.0221	38.4894	37.925	862	904	855	815	ACAT2	39	chr6	160182989	160200087	1852	+	NM_005891	protein_coding	.	P17549	acetyl-CoA acetyltransferase 2	ACAT2
151	ACBD3	0.971653	4.48985	4.45023	4.39736	4.57676	4.49443	4.40464	21.4688	20.8602	20.0736	22.8639	21.5403	20.1801	1057	1318	1194	1069	ACBD3	64746	chr1	226332380	226374423	3565	-	NM_022735	protein_coding	GCP60|GOCAP1|GOLPH1|PAP7	P19862	acyl-CoA binding domain containing 3	ACBD3
152	ACBD4	1.04448	3.06171	3.11712	3.1564	2.96037	3.07459	3.15843	7.34963	7.67656	7.91601	6.78325	7.42452	7.92859	204	195	201	215	ACBD4	79777	chr17	43209967	43221543	2851	+	NM_001135704	protein_coding	FLJ13322|FLJ90623	P25434	acyl-CoA binding domain containing 4	ACBD4
153	ACBD5	1.07215	3.9991	4.09352	3.9964	4.00179	4.07827	4.10861	14.99	16.0715	14.9601	15.0199	15.892	16.251	881	970	1011	959	ACBD5	91452	chr10	27484143	27531068	4056	-	NM_001301254	protein_coding	DKFZp434A2417|KIAA1996	P7435	acyl-CoA binding domain containing 5	ACBD5
154	ACBD6	0.932891	4.85598	4.75935	4.88222	4.82927	4.73029	4.78783	27.9599	26.0836	28.4913	27.4286	25.5435	26.6237	632	661	592	595	ACBD6	84320	chr1	180257352	180472022	1616	-	NM_032360	protein_coding	MGC2404	P31681	acyl-CoA binding domain containing 6	ACBD6
155	ACBD7	0.985338	0.344883	0.340379	0.35864	0.330993	0.252848	0.422901	0.270048	0.266089	0.282217	0.257879	0.191557	0.340621	14	14	10	17	ACBD7	414149	chr10	15117474	15130775	3370	-	NM_001039844	protein_coding	FLJ38219|FLJ52263|MGC33893|bA455B2.2	P11364	acyl-CoA binding domain containing 7	ACBD7
156	ACCS	0.910876	1.69541	1.60367	1.88268	1.48014	1.64013	1.56627	2.23868	2.03916	2.6876	1.78976	2.11694	1.96138	83	59	67	61	ACCS	84680	chr11	44087729	44105569	2317	+	NM_001127219	protein_coding	ACS|PHACS	P31872	1-aminocyclopropane-1-carboxylate synthase homolog (inactive)	ACCS
157	ACCSL	1	0	0	0	0	0	0	0	0	0	0	0	0	0	0	0	0	ACCSL	390110	chr11	44069531	44081527	1820	+	NM_001031854	protein_coding	.	P34107	1-aminocyclopropane-1-carboxylate synthase (inactive)-like	ACCSL
158	ACD	0.892747	3.71495	3.56441	3.70567	3.72417	3.57905	3.54963	12.1314	10.8303	12.0472	12.2156	10.9509	10.7097	352	389	335	315	ACD	65057	chr16	67691415	67694718	2018	-	NM_022914	protein_coding	PIP1|PTOP|TINT1|TPP1	P1563	adrenocortical dysplasia homolog	ACD
159	ACE	3.24912	0.0735218	0.226349	0.061359	0.0855829	0.18882	0.262929	0.0522823	0.169871	0.0434482	0.0611164	0.139831	0.199912	2	5	11	15	ACE	1636	chr17	61554422	61575741	5219	+	NM_000789	protein_coding	ACE1|CD143|DCP|DCP1|MGC26566|MVCD3	P247	angiotensin I converting enzyme	ACE
160	ACE2	0.680708	0.114741	0.0790874	0.107414	0.122031	0.0773456	0.080827	0.0827808	0.0563496	0.0772958	0.0882659	0.055075	0.0576241	4	5	3	3	ACE2	59272	chrX	15579156	15620192	3507	-	NM_021804	protein_coding	ACEH|DKFZp434A014	P34377	angiotensin I converting enzyme 2	ACE2
161	ACER1	1	0	0	0	0	0	0	0	0	0	0	0	0	0	0	0	0	ACER1	125981	chr19	6306510	6333640	1088	-	NM_133492	protein_coding	ALKCDase1|ASAH3|MGC138327|MGC138329	P24378	alkaline ceramidase 1	ACER1
162	ACER2	1.29514	1.12005	1.33336	1.27585	0.945352	1.39356	1.27053	1.17354	1.51989	1.42142	0.925658	1.62727	1.41251	59	42	71	59	ACER2	340485	chr9	19408925	19452500	2852	+	NM_001010887	protein_coding	ALKCDase2|ASAH3L|FLJ41587	P14743	alkaline ceramidase 2	ACER2
163	ACER3	0.938665	3.14661	3.0659	3.12704	3.16592	3.11701	3.01291	7.85572	7.37389	7.73638	7.97506	7.67585	7.07192	869	984	910	799	ACER3	55331	chr11	76571917	76737841	7502	+	NM_018367	protein_coding	APHC|FLJ11238|PHCA	P15067	alkaline ceramidase 3	ACER3
164	ACHE	1.08003	0.95255	1.0073	0.973793	0.930989	1.02348	0.990928	0.93529	1.01014	0.963997	0.906583	1.03281	0.987463	35	34	37	31	ACHE	43	chr7	100487615	100493754	2388	-	NM_001282449	protein_coding	ARACHE|N-ACHE|YT	P13334	acetylcholinesterase (Cartwright blood group)	ACHE
165	ACIN1	1.00737	5.87231	5.88273	5.85363	5.89074	5.91709	5.84752	57.5788	58.0034	56.8254	58.3321	59.4258	56.5809	3064	3394	3422	3053	ACIN1	22985	chr14	23527774	23564823	5104	-	NM_014977	protein_coding	ACINUS|ACN|DKFZp667N107|KIAA0670|fSAP152	P14570	apoptotic chromatin condensation inducer 1	ACIN1
166	ACKR1	0.991658	0.0434982	0.0431408	0.0857232	0	0	0.0850288	0.0306098	0.0303545	0.0612196	0	0	0.0607089	1	0	0	1	ACKR1	2532	chr1	159173803	159176290	3250	+	NM_002036	protein_coding	.	P11548	atypical chemokine receptor 1 (Duffy blood group)	ACKR1
167	ACKR2	1.96198	0.118595	0.22416	0.0330177	0.19938	0.260817	0.186547	0.0856773	0.168097	0.02315	0.148205	0.198157	0.138037	1	7	9	6	ACKR2	1238	chr3	42850964	42908775	2960	+	NM_001296	protein_coding	.	P5589	atypical chemokine receptor 2	ACKR2
168	ACKR3	1.03704	1.08186	1.10978	0.931734	1.21782	1.21082	1.00112	1.11676	1.15812	0.907567	1.32595	1.31469	1.00155	27	43	41	30	ACKR3	57007	chr2	237478380	237490994	2100	+	NM_020311	protein_coding	.	P3930	atypical chemokine receptor 3	ACKR3
169	ACKR4	1.17805	0.399886	0.460767	0.62038	0.139506	0.636465	0.260664	0.319404	0.376273	0.53728	0.101528	0.554516	0.19803	18	4	20	7	ACKR4	51554	chr3	132316081	132321485	4845	+	NM_016557	protein_coding	.	P23438	atypical chemokine receptor 4	ACKR4
170	ACLY	0.963566	7.88135	7.82803	7.89323	7.86937	7.79738	7.85806	234.789	226.234	236.739	232.838	221.456	231.012	15363	16557	15153	15088	ACLY	47	chr17	40023170	40075272	5341	-	NM_001303274	protein_coding	ACL|ATPCL|CLATP	P28799	ATP citrate lyase	ACLY
171	ACMSD	1.08045	2.85581	2.95253	2.62943	3.05144	2.90328	3.00016	6.23911	6.74107	5.18781	7.29041	6.48125	7.0009	88	134	115	119	ACMSD	130013	chr2	135596186	135659602	1357	+	NM_001307983	protein_coding	.	P3418	aminocarboxymuconate semialdehyde decarboxylase	ACMSD
172	ACO1	0.976622	5.4267	5.39338	5.45909	5.39357	5.42264	5.36351	42.0131	41.0309	42.9896	41.0365	41.892	40.1697	2254	2354	2313	2118	ACO1	48	chr9	32384601	32450832	3620	+	NM_001278352	protein_coding	ACONS|IREB1|IREBP|IREBP1|IRP1	P23456	aconitase 1	ACO1
173	ACO2	1.02184	4.80122	4.83128	4.8622	4.73754	4.78944	4.87195	26.8812	27.4683	28.085	25.6773	26.6544	28.2821	1117	1116	1114	1132	ACO2	50	chr22	41865129	41924993	2741	+	NM_001098	protein_coding	ACONM|MGC20605|MGC33908	P34775	aconitase 2	ACO2
174	ACOT1	0.725722	1.51726	1.23366	1.34876	1.66811	1.25922	1.20764	1.86246	1.35163	1.54694	2.17799	1.39367	1.30959	34	52	32	29	ACOT1	641371	chr14	74003928	74010498	1603	+	NM_001037161	protein_coding	ACH2|CTE-1|LACH2	P26785	acyl-CoA thioesterase 1	ACOT1
175	ACOT11	0.652728	0.502613	0.347146	0.397077	0.600953	0.417161	0.27356	0.416777	0.272042	0.316837	0.516718	0.335297	0.208787	11	20	14	9	ACOT11	26027	chr1	55013807	55100417	3391	+	NM_147161	protein_coding	BFIT|BFIT1|BFIT2|KIAA0707|STARD14|THEA|THEM1	P15430	acyl-CoA thioesterase 11	ACOT11
176	ACOT12	1	0	0	0	0	0	0	0	0	0	0	0	0	0	0	0	0	ACOT12	134526	chr5	80625947	80689988	1989	-	NM_130767	protein_coding	CACH-1|Cach|MGC105114|STARD15|THEAL	P28982	acyl-CoA thioesterase 12	ACOT12
177	ACOT13	1.13061	2.57799	2.72691	2.61061	2.54463	2.7362	2.71755	4.97109	5.62034	5.1076	4.83457	5.66312	5.57755	313	324	365	343	ACOT13	55856	chr6	24667263	24705295	4393	+	NM_018473	protein_coding	MGC4961|PNAS-27|THEM2	P28121	acyl-CoA thioesterase 13	ACOT13
178	ACOT2	0.948373	3.47333	3.40391	3.57887	3.35946	3.26528	3.53038	10.1065	9.58473	10.9494	9.26358	8.61493	10.5545	270	248	222	262	ACOT2	10965	chr14	74034324	74042362	2408	+	NR_046028	protein_coding	CTE1A|MTE1|PTE2|PTE2A|ZAP128	.	acyl-CoA thioesterase 2	ACOT2
179	ACOT4	1.02595	1.07123	1.09072	1.25213	0.864362	1.07668	1.10463	1.10123	1.12981	1.38193	0.820535	1.10917	1.15044	31	20	26	26	ACOT4	122970	chr14	74058410	74062470	1632	+	NM_152331	protein_coding	PTE-Ib|PTE1B|PTE2B	P36239	acyl-CoA thioesterase 4	ACOT4
180	ACOT6	0.495322	0.110072	0.0555708	0.212338	0	0	0.10908	0.0792822	0.0392702	0.158564	0	0	0.0785404	2	0	0	1	ACOT6	641372	chr14	74083548	74086592	1004	+	NM_001037162	protein_coding	C14orf42|MGC161656|MGC161658|c14_5530	P20079	acyl-CoA thioesterase 6	ACOT6
181	ACOT7	0.978277	5.1994	5.16858	5.20346	5.19532	5.03106	5.29412	35.743	34.9665	35.8467	35.6392	31.6965	38.2365	799	857	733	860	ACOT7	11332	chr1	6324332	6453826	2389	-	NM_007274	protein_coding	ACH1|ACT|BACH|CTE-II|LACH|LACH1|MGC1126|RP1-120G22.10|hBACH	P24912	acyl-CoA thioesterase 7	ACOT7
182	ACOT8	0.897399	3.95014	3.80459	4.07858	3.80915	3.72314	3.88169	14.4565	12.9732	15.8956	13.0174	12.2062	13.7403	242	214	193	211	ACOT8	10005	chr20	44470360	44486048	1171	-	NM_005469	protein_coding	HNAACTE|PTE-2|PTE1|PTE2|hACTE-III|hTE	P29918	acyl-CoA thioesterase 8	ACOT8
183	ACOT9	0.85685	4.7156	4.50186	4.67857	4.75171	4.51629	4.48729	25.2747	21.6566	24.6088	25.9406	21.8843	21.429	587	673	546	515	ACOT9	23597	chrX	23721777	23761407	1727	-	NM_001033583	protein_coding	ACATE2|MT-ACT48	P17156	acyl-CoA thioesterase 9	ACOT9
184	ACOX1	1.0109	3.7654	3.77989	3.72959	3.80035	3.81685	3.74197	12.5987	12.736	12.2653	12.9322	13.0924	12.3797	1417	1641	1597	1438	ACOX1	51	chr17	73937589	73975515	8389	-	NM_007292	protein_coding	ACOX|MGC1198|PALMCOX|SCOX	P572	acyl-CoA oxidase 1, palmitoyl	ACOX1
185	ACOX2	1.50679	0.444536	0.626454	0.414843	0.473629	0.683607	0.566945	0.360876	0.543766	0.333154	0.388598	0.60615	0.481383	11	14	21	16	ACOX2	8309	chr3	58490863	58522929	2309	-	NM_003500	protein_coding	BCOX|BRCACOX|BRCOX|THCCox	P19641	acyl-CoA oxidase 2, branched chain	ACOX2
186	ACOX3	0.934111	3.27469	3.18683	3.3414	3.20475	3.18582	3.18785	8.67788	8.1061	9.13589	8.21987	8.09969	8.11251	381	372	355	339	ACOX3	8310	chr4	8368009	8442452	2874	-	NM_003501	protein_coding	.	P21423	acyl-CoA oxidase 3, pristanoyl	ACOX3
187	ACOXL	0.672761	0.0588448	0.0398515	0.0417978	0.0756928	0.0786317	0	0.0416314	0.028008	0.0293958	0.053867	0.056016	0	1	2	2	0	ACOXL	55289	chr2	111490150	111875799	2373	+	NM_001142807	protein_coding	FLJ11042	P6660	acyl-CoA oxidase-like	ACOXL
188	ACP1	1.01496	5.55873	5.5797	5.55159	5.56585	5.62344	5.5346	46.1352	46.8253	45.9023	46.3682	48.2974	45.3533	953	1057	1045	950	ACP1	52	chr2	264869	278282	1580	+	NM_004300	protein_coding	HAAP|MGC111030|MGC3499	P30160	acid phosphatase 1, soluble	ACP1
189	ACP2	1.04406	4.59847	4.65817	4.61948	4.57716	4.64506	4.67116	23.2258	24.2493	23.5812	22.8705	24.0209	24.4776	713	759	765	749	ACP2	53	chr11	47260853	47270398	2288	-	NM_001610	protein_coding	.	P8273	acid phosphatase 2, lysosomal	ACP2
190	ACP5	1.24924	2.08529	2.33687	2.05658	2.11344	2.42815	2.23943	3.24361	4.05206	3.15999	3.32723	4.38202	3.72209	68	78	99	78	ACP5	54	chr19	11685475	11689801	1631	-	NM_001111036	protein_coding	MGC117378|TRAP	P31386	acid phosphatase 5, tartrate resistant	ACP5
191	ACP6	1.06852	3.11395	3.19883	3.01219	3.209	3.17096	3.22618	7.65749	8.18216	7.06791	8.24707	8.00649	8.35784	178	226	211	212	ACP6	51205	chr1	147119168	147142634	1808	-	NM_016361	protein_coding	ACPL1|LPAP|PACPL1	P2187	acid phosphatase 6, lysophosphatidic	ACP6
192	ACPP	1	0	0.0149248	0	0	0.029697	0	0	0.0103988	0	0	0.0207977	0	0	0	1	0	ACPP	55	chr3	132036211	132087146	1827	+	NM_001134194	protein_coding	ACP-3|ACP3|PAP	P22174	acid phosphatase, prostate	ACPP
193	ACPT	0.519883	0.0722622	0.0380192	0	0.141077	0.0750623	0	0.051364	0.0267032	0	0.102728	0.0534065	0	0	2	1	0	ACPT	93650	chr19	51293672	51298481	1347	+	NM_033068	protein_coding	.	P18212	acid phosphatase, testicular	ACPT
194	ACR	1	0	0	0	0	0	0	0	0	0	0	0	0	0	0	0	0	ACR	49	chr22	51176652	51183727	1370	+	NM_001097	protein_coding	.	P31005	acrosin	ACR
195	ACRBP	1.50625	0.330441	0.472701	0.423158	0.231354	0.445447	0.499449	0.257398	0.387705	0.340859	0.173936	0.361736	0.413674	9	5	10	11	ACRBP	84519	chr12	6747242	6756580	1886	-	NM_032489	protein_coding	CT23|FLJ51160|OY-TES-1|SP32	P25666	acrosin binding protein	ACRBP
196	ACRC	0.769214	1.07947	0.892456	1.02147	1.13523	0.844488	0.938879	1.11326	0.856333	1.02999	1.19653	0.795628	0.917038	48	61	39	43	ACRC	93953	chrX	70797874	70833433	3178	+	NM_052957	.	NAAR1	P1286	acidic repeat containing	ACRC
197	ACRV1	0.834827	0.197927	0.167051	0.187749	0.208035	0.111871	0.220197	0.147049	0.122761	0.138985	0.155114	0.0806291	0.164893	2	2	1	2	ACRV1	56	chr11	125542229	125550793	1409	-	NM_020069	protein_coding	D11S4365|SP-10|SPACA2	P10563	acrosomal vesicle protein 1	ACRV1
198	ACSBG1	0.485509	0.0650675	0.0319575	0.127327	0	0.0312626	0.0326521	0.0461339	0.0223984	0.0922678	0	0.0219061	0.0228908	4	0	1	1	ACSBG1	23205	chr15	78463187	78527049	2968	-	NM_001199377	protein_coding	BG1|BGM|FLJ30320|GR-LACS|KIAA0631|MGC14352|hBG1|hsBG	P8940	acyl-CoA synthetase bubblegum family member 1	ACSBG1
199	ACSBG2	0.653242	0.0572871	0.0376788	0.0780225	0.0362491	0.0743987	0	0.0405073	0.026461	0.0555702	0.0254443	0.0529221	0	2	1	2	0	ACSBG2	81616	chr19	6135644	6193114	2783	+	NM_001289180	protein_coding	BGR|BRGL|DKFZp434K1635|MGC111089|PRTD-NY3|PRTDNY3	P13455	acyl-CoA synthetase bubblegum family member 2	ACSBG2
200	ACSF2	1.15781	2.60054	2.77915	2.67764	2.51909	2.75413	2.80375	5.06515	5.86449	5.39808	4.73222	5.74645	5.98252	172	164	193	192	ACSF2	80221	chr17	48503519	48552206	2371	+	NM_001288968	protein_coding	ACSMW|AVYV493|FLJ20920	P17220	acyl-CoA synthetase family member 2	ACSF2
201	ACSF3	0.948935	2.79525	2.73077	2.80922	2.78114	2.67311	2.78622	5.9415	5.63809	6.00905	5.87394	5.37801	5.89818	334	354	313	322	ACSF3	197322	chr16	89160217	89222254	4427	+	NM_001284316	protein_coding	FLJ39242	P30484	acyl-CoA synthetase family member 3	ACSF3
202	ACSL1	0.977843	5.04286	5.01152	4.9958	5.08843	5.00124	5.02174	31.9649	31.2566	30.907	33.0228	31.0275	31.4858	1771	2063	1872	1815	ACSL1	2180	chr4	185676749	185747268	4743	-	NM_001286708	protein_coding	ACS1|FACL1|FACL2|LACS|LACS1|LACS2	P2125	acyl-CoA synthetase long-chain family member 1	ACSL1
203	ACSL3	0.912061	4.49335	4.36672	4.47544	4.51105	4.40947	4.32267	21.5234	19.6307	21.2455	21.8014	20.2511	19.0103	1363	1531	1376	1229	ACSL3	2181	chr2	223725732	223808119	4361	+	NM_203372	protein_coding	ACS3|FACL3|PRO2194	P9957	acyl-CoA synthetase long-chain family member 3	ACSL3
204	ACSL4	0.939164	5.3711	5.2828	5.34552	5.39622	5.33265	5.23116	40.3867	37.9297	39.6595	41.1139	39.2985	36.5609	3004	3412	3138	2784	ACSL4	2182	chrX	108884564	108976621	5041	-	NM_022977	protein_coding	ACS4|FACL4|LACS4|MRX63|MRX68	P26514	acyl-CoA synthetase long-chain family member 4	ACSL4
205	ACSL5	0.877206	1.25839	1.15142	1.24945	1.26728	1.21749	1.08218	1.39229	1.22133	1.37751	1.40707	1.32541	1.11724	66	76	69	55	ACSL5	51703	chr10	114133916	114188138	3744	+	NM_203379	protein_coding	ACS2|ACS5|FACL5	P13750	acyl-CoA synthetase long-chain family member 5	ACSL5
206	ACSL6	1	0.0366516	0	0.0592386	0.0137054	0	0	0.0257304	0	0.0419157	0.0095451	0	0	4	1	0	0	ACSL6	23305	chr5	131285667	131347761	6990	-	NM_001205247	protein_coding	ACS2|FACL6|FLJ16173|KIAA0837|LACS 6|LACS2|LACS5	P14756	acyl-CoA synthetase long-chain family member 6	ACSL6
207	ACSM1	0.397641	0.588337	0.263296	0.390138	0.762567	0.337281	0.185312	0.503513	0.200218	0.310519	0.696506	0.263373	0.137063	9	22	8	4	ACSM1	116285	chr16	20634559	20702578	2051	-	NM_052956	protein_coding	BUCS1|MACS1|MGC150532	P25956	acyl-CoA synthetase medium-chain family member 1	ACSM1
208	ACSM2A	1.17491	0.124469	0.145177	0.169091	0.0784222	0.121909	0.168076	0.0901063	0.105866	0.12435	0.0558627	0.0881738	0.123559	6	3	4	5	ACSM2A	123876	chr16	20462783	20498991	3567	+	NM_001308954	protein_coding	A-923A4.1|ACSM2|FLJ34659|MGC150530	P32522	acyl-CoA synthetase medium-chain family member 2A	ACSM2A
209	ACSM2B	0.65014	0.175149	0.116259	0.300596	0.0377453	0.150983	0.0806788	0.129081	0.0839206	0.231653	0.0265083	0.110326	0.0575155	8	1	4	2	ACSM2B	348158	chr16	20548083	20587695	2441	-	NM_001105069	protein_coding	ACSM2|HXMA	P8823	acyl-CoA synthetase medium-chain family member 2B	ACSM2B
210	ACSM3	1.00296	2.36869	2.37212	2.21253	2.50959	2.46176	2.27656	4.16472	4.17703	3.63487	4.69457	4.50887	3.8452	110	145	127	115	ACSM3	6296	chr16	20775312	20808479	2133	+	NM_202000	protein_coding	SA|SAH	P12974	acyl-CoA synthetase medium-chain family member 3	ACSM3
211	ACSM4	1	0.0295428	0	0.0584926	0	0	0	0.0206886	0	0.0413771	0	0	0	1	0	0	0	ACSM4	341392	chr12	7456928	7480969	1743	+	NM_001080454	protein_coding	.	P6408	acyl-CoA synthetase medium-chain family member 4	ACSM4
212	ACSM5	1.33537	1.12431	1.36496	1.26937	0.963001	1.14184	1.55815	1.17997	1.57569	1.41057	0.94936	1.20662	1.94475	49	36	44	68	ACSM5	54988	chr16	20420856	20452281	2419	+	NM_017888	protein_coding	FLJ20581	P2933	acyl-CoA synthetase medium-chain family member 5	ACSM5
213	ACSM6	1	0	0.0879153	0	0	0	0.17078	0	0.0628333	0	0	0	0.125667	0	0	0	3	ACSM6	142827	chr10	96953957	96988686	1713	+	NM_207321	protein_coding	.	P18741	acyl-CoA synthetase medium-chain family member 6	ACSM6
214	ACSS1	0.847276	1.35259	1.2119	1.38715	1.31719	1.04497	1.3615	1.55371	1.31642	1.61562	1.49181	1.06332	1.56952	88	89	61	86	ACSS1	84532	chr20	24986866	25038818	3081	-	NM_001252677	protein_coding	ACAS2L|AceCS2L|FLJ45659|MGC33843	P29177	acyl-CoA synthetase short-chain family member 1	ACSS1
215	ACSS2	1.09809	3.65194	3.77665	3.7209	3.57952	3.77194	3.78135	11.5702	12.7052	12.1857	10.9548	12.6605	12.7499	530	521	579	558	ACSS2	55902	chr20	33462766	33515769	3193	+	NM_001242393	protein_coding	ACAS2|ACECS|ACS|ACSA|DKFZp762G026|dJ1161H23.1	P1950	acyl-CoA synthetase short-chain family member 2	ACSS2
216	ACSS3	1.0017	2.76149	2.76358	2.79321	2.72905	2.83033	2.69358	5.78096	5.79078	5.93171	5.6302	6.11237	5.46918	263	273	285	244	ACSS3	79611	chr12	81471809	81649582	3033	+	NM_024560	protein_coding	FLJ21963	P22805	acyl-CoA synthetase short-chain family member 3	ACSS3
217	ACTA1	6.46016	0.032473	0.197938	0	0.0642313	0	0.371966	0.0227638	0.147058	0	0.0455277	0	0.294115	0	1	0	6	ACTA1	58	chr1	229566993	229569843	1492	-	NM_001100	protein_coding	ACTA|ASMA|CFTD|CFTD1|CFTDM|MPFD|NEM1|NEM2|NEM3	P30994	actin, alpha 1, skeletal muscle	ACTA1
218	ACTA2	1.12495	2.70924	2.85439	2.76657	2.64953	2.79797	2.9087	5.53977	6.232	5.80489	5.27465	5.95461	6.50939	139	140	152	160	ACTA2	59	chr10	90694831	90751147	1851	-	NM_001141945	protein_coding	AAT6|ACTSA	P21140	actin, alpha 2, smooth muscle, aorta	ACTA2
219	ACTA2-AS1	1	0	0.0488168	0	0	0	0.0960356	0	0.0344162	0	0	0	0.0688324	0	0	0	2	ACTA2-AS1	100132116	chr10	90692441	90699731	2043	+	NR_125373	lncRNA	.	.	ACTA2 antisense RNA 1	ACTA2-AS1
220	ACTB	0.953371	11.9964	11.9275	12.0143	11.9783	11.8931	11.9611	4084.81	3894.34	4135.77	4033.85	3802.6	3986.08	104415	110820	100464	101359	ACTB	60	chr7	5566779	5570232	1812	-	NM_001101	protein_coding	PS1TP5BP1	P5322	actin, beta	ACTB
221	ACTBL2	0.774399	1.98374	1.71742	2.08785	1.87152	1.67937	1.75449	2.95516	2.28847	3.25115	2.65917	2.20288	2.37406	132	118	94	97	ACTBL2	345651	chr5	56775843	56778636	2794	-	NM_001017992	protein_coding	ACT|DKFZp686D0972	P31012	actin, beta-like 2	ACTBL2
222	ACTC1	0.672025	0.0368292	0.0248535	0.0261566	0.0474235	0.0492862	0	0.0258567	0.0173764	0.0182957	0.0334177	0.0347528	0	1	2	2	0	ACTC1	70	chr15	35080297	35087927	3693	-	NM_005159	protein_coding	ACTC|ASD5|CMD1R|CMH11|LVNC4	P28706	actin, alpha, cardiac muscle 1	ACTC1
223	ACTG1	0.951916	11.106	11.0349	11.1388	11.0724	11.0184	11.0513	2203.14	2097.2	2253.82	2152.46	2073.23	2121.17	62299	64835	60098	59091	ACTG1	71	chr17	79476997	79479892	2089	-	NR_037688	protein_coding	ACT|ACTG|DFNA20|DFNA26	.	actin gamma 1	ACTG1
224	ACTG1P17	0.26396	0.114588	0.0311418	0.062074	0.165257	0	0.0616255	0.0826658	0.0218205	0.0439655	0.121366	0	0.043641	1	3	0	1	ACTG1P17	283693	chr15	83394650	83408532	1652	-	NR_036446	misc_RNA	.	.	actin gamma 1 pseudogene 17	ACTG1P17
225	ACTG1P20	1.01181	1.06528	1.07415	1.20335	0.912589	0.957861	1.18176	1.09258	1.10548	1.30274	0.882421	0.942428	1.26854	50	37	38	49	ACTG1P20	644961	chr1	27650365	27653016	2652	+	NR_033926	misc_RNA	.	.	actin gamma 1 pseudogene 20	ACTG1P20
226	ACTG1P4	1.01456	0.59671	0.603808	0.551499	0.640547	0.751692	0.439017	0.512264	0.519723	0.465608	0.55892	0.683766	0.35568	13	17	20	10	ACTG1P4	648740	chr1	104112026	104114008	1983	+	NR_024438	misc_RNA	.	.	actin gamma 1 pseudogene 4	ACTG1P4
227	ACTG2	1	0	0.0761112	0	0	0.148407	0	0	0.0541727	0	0	0.108345	0	0	0	2	0	ACTG2	72	chr2	74120093	74146780	1331	+	NM_001615	protein_coding	ACT|ACTA3|ACTE|ACTL3|ACTSG	P23691	actin, gamma 2, smooth muscle, enteric	ACTG2
228	ACTL10	0.788839	1.37653	1.1759	1.26148	1.48307	1.13765	1.21315	1.59643	1.25933	1.39742	1.79543	1.20022	1.31843	40	56	36	38	ACTL10	170487	chr20	32254304	32256331	2028	+	NM_001024675	protein_coding	.	P29962	actin like 10	ACTL10
229	ACTL6A	0.954373	5.23023	5.16469	5.23164	5.22882	5.24552	5.07906	36.5367	34.8696	36.5734	36.5	36.9367	32.8025	953	1038	1013	860	ACTL6A	86	chr3	179280668	179306193	1754	+	NM_177989	protein_coding	ACTL6|ARPN-BETA|Arp4|BAF53A|INO80K|MGC5382	P2640	actin like 6A	ACTL6A
230	ACTL6B	1	0	0	0	0	0	0	0	0	0	0	0	0	0	0	0	0	ACTL6B	51412	chr7	100240726	100254084	1531	-	NM_016188	protein_coding	ACTL6|BAF53B	P16818	actin like 6B	ACTL6B
231	ACTL7A	1	0	0	0	0	0	0	0	0	0	0	0	0	0	0	0	0	ACTL7A	10881	chr9	111624508	111626035	1528	+	NM_006687	protein_coding	.	P17012	actin like 7A	ACTL7A
232	ACTL7B	1	0	0	0	0	0	0	0	0	0	0	0	0	0	0	0	0	ACTL7B	10880	chr9	111616869	111618275	1407	-	NM_006686	protein_coding	Tact1	P10340	actin like 7B	ACTL7B
233	ACTL8	1	0.0274672	0	0.0544212	0	0	0	0.0192212	0	0.0384424	0	0	0	1	0	0	0	ACTL8	81569	chr1	18081808	18153558	1861	+	NM_030812	protein_coding	CT57	P9423	actin like 8	ACTL8
234	ACTL9	1	0	0	0	0	0	0	0	0	0	0	0	0	0	0	0	0	ACTL9	284382	chr19	8807747	8809180	1434	-	NM_178525	protein_coding	MGC33407	P33057	actin like 9	ACTL9
235	ACTN1	0.962952	8.12047	8.06621	8.12905	8.11184	8.05826	8.07411	277.295	267.022	278.955	275.635	265.549	268.495	15384	16646	15419	14897	ACTN1	87	chr14	69340840	69446083	3791	-	NM_001130005	protein_coding	FLJ40884|FLJ54432	P3535	actinin alpha 1	ACTN1
236	ACTN1-AS1	1	0.110488	0	0.213112	0	0	0	0.0795932	0	0.159186	0	0	0	1	0	0	0	ACTN1-AS1	161159	chr14	69446399	69454180	599	+	NR_073422	lncRNA	.	.	ACTN1 antisense RNA 1	ACTN1-AS1
237	ACTN2	0.880245	0.569611	0.512123	0.547075	0.5918	0.586569	0.433625	0.484123	0.426147	0.46112	0.507126	0.501671	0.350623	34	41	39	26	ACTN2	88	chr1	236849754	236927927	5110	+	NM_001278343	protein_coding	CMD1AA	P15513	actinin alpha 2	ACTN2
238	ACTN3	1	0.0167266	0	0.0332616	0	0	0	0.0116615	0	0.023323	0	0	0	1	0	0	0	ACTN3	89	chr11	66313866	66330800	3331	+	NM_001258371	protein_coding	MGC117002|MGC117005	P29802	actinin alpha 3 (gene /pseudogene)	ACTN3
239	ACTN4	0.970471	8.68796	8.64482	8.70466	8.67107	8.60134	8.68703	411.417	399.268	416.218	406.616	387.384	411.152	24448	26162	23967	24293	ACTN4	81	chr19	39138267	39221171	3954	+	NM_004924	protein_coding	ACTININ-4|DKFZp686K23158|FSGS|FSGS1	P5331	actinin alpha 4	ACTN4
240	ACTR10	1.0294	4.61935	4.65947	4.58688	4.65111	4.73213	4.58297	23.579	24.2721	23.032	24.126	25.5774	22.9669	808	924	942	811	ACTR10	55860	chr14	58666833	58702353	2441	+	NM_018477	protein_coding	ACTR11|Arp11|HARP11	P30740	actin-related protein 10 homolog	ACTR10
241	ACTR1A	0.974506	6.28911	6.25234	6.35176	6.22361	6.25335	6.25132	77.2007	75.2326	80.6716	73.7298	75.2862	75.1789	3375	3372	3311	3165	ACTR1A	10121	chr10	104238986	104262512	2873	-	NM_005736	protein_coding	ARP1|CTRN1|FLJ52695|FLJ52800|FLJ55002	P36064	ARP1 actin-related protein 1 homolog A, centractin alpha	ACTR1A
242	ACTR1B	0.965857	5.19551	5.14678	5.23947	5.15016	5.1363	5.15719	35.6441	34.4271	36.778	34.5101	34.1707	34.6835	1185	1213	1155	1125	ACTR1B	10120	chr2	98272402	98280561	2258	-	NM_005735	protein_coding	ARP1B|CTRN2|PC3	P9065	ARP1 actin-related protein 1 homolog B, centractin beta	ACTR1B
243	ACTR2	0.976352	7.1449	7.11062	7.10193	7.18664	7.20087	7.01437	140.524	137.201	136.371	144.678	146.122	128.281	7942	9229	8963	7515	ACTR2	10097	chr2	65454829	65498390	3937	+	NM_005722	protein_coding	ARP2	P17927	ARP2 actin-related protein 2 homolog (yeast)	ACTR2
244	ACTR3	0.992169	6.21111	6.19992	6.1832	6.23849	6.24706	6.15119	73.085	72.5127	71.6657	74.5043	74.9545	70.071	6166	7031	6803	6062	ACTR3	10096	chr2	114647511	114719129	5881	+	NM_005721	protein_coding	ARP3	P9849	ARP3 actin-related protein 3 homolog (yeast)	ACTR3
245	ACTR3B	1.06397	1.96884	2.03596	2.15326	1.75733	1.76817	2.26174	2.91452	3.10096	3.44833	2.38072	2.40622	3.7957	108	82	79	119	ACTR3B	57180	chr7	152456834	152552464	2217	+	NM_001040135	protein_coding	ARP11|ARP3BETA|DKFZp686O24114	P30912	ARP3 actin-related protein 3 homolog B (yeast)	ACTR3B
246	ACTR3BP2	1	0	0	0	0	0	0	0	0	0	0	0	0	0	0	0	0	ACTR3BP2	440888	chr2	92129159	92130496	1338	+	NR_027714	misc_RNA	FKSG73	.	ACTR3B pseudogene 2	ACTR3BP2
247	ACTR3BP5	1	0	0	0	0	0	0	0	0	0	0	0	0	0	0	0	0	ACTR3BP5	399746	chr10	38989727	38991371	1645	+	NR_045000	misc_RNA	FKSG74	.	ACTR3B pseudogene 5	ACTR3BP5
248	ACTR3C	0.930058	2.0286	1.95034	1.9384	2.11348	1.60493	2.22882	3.08008	2.86465	2.83281	3.32735	2.0418	3.68751	48	61	36	63	ACTR3C	653857	chr7	149944301	150020758	1420	-	NM_001164459	protein_coding	ARP11	P31889	ARP3 actin-related protein 3 homolog C	ACTR3C
249	ACTR5	1.09282	2.10132	2.20054	2.16213	2.03784	2.22777	2.17278	3.29103	3.5965	3.47575	3.10631	3.68409	3.5089	124	121	138	126	ACTR5	79913	chr20	37377097	37401089	2479	+	NM_024855	protein_coding	Arp5|FLJ12785|INO80M	P1913	ARP5 actin-related protein 5 homolog	ACTR5
250	ACTR6	1.009	3.4601	3.47185	3.45572	3.46446	3.495	3.44832	10.0051	10.0951	9.97176	10.0384	10.2746	9.91558	262	288	290	256	ACTR6	64431	chr12	100593865	100618202	2608	+	NM_022496	protein_coding	ARP6|FLJ13433|HSPC281|MSTP136|hARP6|hARPX	P31955	ARP6 actin-related protein 6 homolog	ACTR6
251	ACTR8	1.08414	3.67083	3.77856	3.62027	3.71967	3.77384	3.78326	11.7359	12.7233	11.2973	12.1744	12.6785	12.7681	606	715	716	689	ACTR8	93973	chr3	53901094	53916229	3628	-	NM_022899	protein_coding	ARP8|FLJ12934|FLJ22579|INO80N	P8541	ARP8 actin-related protein 8 homolog	ACTR8
252	ACTRT1	1	0	0	0	0	0	0	0	0	0	0	0	0	0	0	0	0	ACTRT1	139741	chrX	127184941	127186382	1442	-	NM_138289	protein_coding	AIP1|ARIP1|ARPT1|HSD27|KIAA0705|MGC26590	P15418	actin related protein T1	ACTRT1
253	ACTRT2	1	0	0	0	0	0	0	0	0	0	0	0	0	0	0	0	0	ACTRT2	140625	chr1	2938046	2939467	1422	+	NM_080431	protein_coding	ARPM2|ARPT2|Arp-T2|FLJ25424|HARPM2	P21755	actin related protein T2	ACTRT2
254	ACTRT3	0.771665	1.81902	1.56125	1.67626	1.94892	1.48114	1.63714	2.52842	1.9511	2.19599	2.86085	1.7917	2.11049	62	88	53	60	ACTRT3	84517	chr3	169484711	169487683	2003	-	NM_032487	protein_coding	.	P28215	actin related protein T3	ACTRT3
255	ACVR1	1.04814	4.79509	4.86053	4.7599	4.82944	4.85544	4.8656	26.7629	28.0512	26.0939	27.4319	27.949	28.1535	1088	1254	1225	1182	ACVR1	90	chr2	158592958	158732374	3112	-	NM_001111067	protein_coding	ACTRI|ACVR1A|ACVRLK2|ALK2|FOP|SKR1|TSRI	P29591	activin A receptor type 1	ACVR1
256	ACVR1B	1.13873	4.36278	4.54163	4.33608	4.38898	4.54582	4.53744	19.5744	22.2899	19.1972	19.9515	22.3576	22.2223	1311	1494	1610	1526	ACVR1B	91	chr12	52345451	52390863	4807	+	NM_004302	protein_coding	ACTRIB|ACVRLK4|ALK4|SKR2	P13009	activin A receptor type 1B	ACVR1B
257	ACVR1C	0.948992	0.256866	0.244813	0.275437	0.238052	0.240504	0.249109	0.19488	0.184939	0.210361	0.179399	0.181405	0.188473	28	26	26	25	ACVR1C	130399	chr2	158383279	158485399	9077	-	NM_001111032	protein_coding	ACVRLK7|ALK7	P16651	activin A receptor type 1C	ACVR1C
258	ACVR2A	0.943719	1.78428	1.72547	1.74846	1.81923	1.81787	1.62675	2.44446	2.30688	2.35999	2.52892	2.5256	2.08816	188	220	211	166	ACVR2A	92	chr2	148602086	148688396	5722	+	NM_001278580	protein_coding	ACTRII|ACVR2	P5320	activin A receptor type 2A	ACVR2A
259	ACVR2B	0.941761	1.27494	1.22478	1.30161	1.24776	1.23838	1.21104	1.41988	1.33719	1.46504	1.37473	1.35933	1.31505	256	264	251	231	ACVR2B	93	chr3	38495790	38534633	11373	+	NM_001106	protein_coding	ACTRIIB|ActR-IIB|MGC116908	P25463	activin A receptor type 2B	ACVR2B
260	ACVR2B-AS1	0.82967	0.369233	0.31265	0.41235	0.324788	0.27506	0.349285	0.291666	0.241987	0.330852	0.25248	0.210044	0.273929	12	10	8	10	ACVR2B-AS1	100128640	chr3	38492518	38496311	2517	-	NR_028389	lncRNA	.	.	ACVR2B antisense RNA 1	ACVR2B-AS1
261	ACVRL1	1.05352	0.149231	0.156799	0.155686	0.142747	0.1434	0.170075	0.108978	0.114811	0.113951	0.104005	0.104505	0.125117	7	7	7	8	ACVRL1	94	chr12	52301202	52317145	4470	+	NM_000020	protein_coding	ACVRLK1|ALK-1|ALK1|HHT|HHT2|ORW2|SKR3|TSR-I	P7544	activin A receptor like type 1	ACVRL1
262	ACY1	1.05401	5.10798	5.18172	5.16484	5.04879	5.07543	5.28072	33.487	35.2955	34.8733	32.1008	32.7176	37.8735	803	800	788	872	ACY1	95	chr3	52017300	52023218	1689	+	NM_001198895	protein_coding	ACY1D|ACYLASE	P20283	aminoacylase 1	ACY1
263	ACY3	7.71679	0.0412431	0.291352	0.0813399	0	0.475135	0.0806938	0.0290001	0.223787	0.0580002	0	0.390048	0.0575265	1	0	7	1	ACY3	91703	chr11	67410026	67418130	1300	-	NM_080658	protein_coding	ACY-3|HCBP1|MGC9740	P31835	aminoacylase 3	ACY3
264	ACYP1	0.859016	2.84844	2.6617	2.96074	2.72665	2.6954	2.62719	6.20219	5.32778	6.78521	5.61918	5.47734	5.17823	46	41	39	37	ACYP1	97	chr14	75519928	75536186	1054	-	NR_126393	protein_coding	ACYPE	.	acylphosphatase 1	ACYP1
265	ACYP2	0.763867	2.62106	2.30319	2.75322	2.47558	2.22108	2.38087	5.15204	3.93547	5.74219	4.56189	3.66243	4.20852	92	79	61	68	ACYP2	98	chr2	54342410	54532435	1222	+	NM_138448	protein_coding	ACYM|ACYP	P27368	acylphosphatase 2	ACYP2
266	ADA	1.10534	2.47252	2.59202	2.61524	2.3141	2.48288	2.69348	4.55011	5.02942	5.12727	3.97296	4.59011	5.46872	107	90	100	115	ADA	100	chr20	43248163	43280376	1404	-	NM_000022	protein_coding	.	P33308	adenosine deaminase	ADA
267	ADAD1	1	0	0	0	0	0	0	0	0	0	0	0	0	0	0	0	0	ADAD1	132612	chr4	123300121	123350947	2445	+	NM_139243	protein_coding	FLJ32741|Tenr	P24245	adenosine deaminase domain containing 1	ADAD1
268	ADAD2	1	0	0	0	0	0	0	0	0	0	0	0	0	0	0	0	0	ADAD2	161931	chr16	84224723	84230772	2455	+	NM_139174	protein_coding	FLJ00337|TENRL	P29649	adenosine deaminase domain containing 2	ADAD2
269	ADAL	1.24701	1.60589	1.82729	1.39597	1.78911	1.6875	1.95472	2.04383	2.54869	1.63165	2.45602	2.22097	2.87641	97	128	128	135	ADAL	161823	chr15	43622554	43646753	4570	+	NM_001012969	protein_coding	DKFZp313B2137|FLJ44620	P5678	adenosine deaminase-like	ADAL
270	ADAM10	0.974234	5.55717	5.52032	5.49672	5.61519	5.59664	5.43974	46.0843	44.8969	44.1521	48.0164	47.3902	42.4035	3339	3982	3779	3225	ADAM10	102	chr15	58887403	59042177	5034	-	NM_001110	protein_coding	AD10|CD156c|HsT18717|MADM|kuz	P32644	ADAM metallopeptidase domain 10	ADAM10
271	ADAM11	2.72582	0.0423018	0.112511	0.0643753	0.0198853	0.119823	0.105162	0.0297555	0.0811081	0.0456321	0.0138789	0.0866014	0.0756149	3	1	6	5	ADAM11	4185	chr17	42836568	42859214	4402	+	NM_002390	protein_coding	MDC	P11603	ADAM metallopeptidase domain 11	ADAM11
272	ADAM12	0.976375	4.66701	4.6339	4.63257	4.70066	4.63	4.63778	24.4045	23.828	23.8052	25.0039	23.761	23.895	2709	3065	2747	2702	ADAM12	8038	chr10	127700954	128077127	9010	-	NM_001288973	protein_coding	MCMP|MCMPMltna|MLTN|MLTNA	P26203	ADAM metallopeptidase domain 12	ADAM12
273	ADAM15	0.975052	5.68578	5.65005	5.73469	5.63515	5.5936	5.70437	50.4743	49.2151	52.2493	48.6993	47.2884	51.1418	2166	2195	2059	2126	ADAM15	8751	chr1	155023748	155035252	3219	+	NM_001261465	protein_coding	MDC15	P6232	ADAM metallopeptidase domain 15	ADAM15
274	ADAM17	1.0079	4.48302	4.49387	4.3879	4.57225	4.55155	4.43377	21.3626	21.5314	19.9358	22.7895	22.4506	20.6122	1046	1309	1240	1088	ADAM17	6868	chr2	9629411	9695917	3553	-	NM_003183	protein_coding	ADAM18|CD156B|CSVP|MGC71942|TACE	P6043	ADAM metallopeptidase domain 17	ADAM17
275	ADAM18	1.95974	0.0615317	0.118216	0.120546	0	0.0777202	0.157605	0.0435731	0.0853917	0.0871461	0	0.055349	0.115434	3	0	2	4	ADAM18	8749	chr8	39442087	39587583	2399	+	NM_014237	protein_coding	ADAM27|MGC41836|MGC88272|tMDCIII	P4966	ADAM metallopeptidase domain 18	ADAM18
276	ADAM19	0.935764	5.34355	5.2502	5.35185	5.3352	5.19278	5.30543	39.604	37.06	39.8383	39.3698	35.5749	38.5451	3944	4278	3717	3837	ADAM19	8728	chr5	156904312	157002831	6529	-	NM_033274	protein_coding	MADDAM|MLTNB	P30964	ADAM metallopeptidase domain 19	ADAM19
277	ADAM1A	1.26405	1.28425	1.49294	1.30817	1.25993	1.68272	1.27436	1.43555	1.81462	1.47627	1.39484	2.21032	1.41892	61	63	96	59	ADAM1A	8759	chr12	112336867	112339706	2840	+	NR_036636	misc_RNA	.	.	ADAM metallopeptidase domain 1A (pseudogene)	ADAM1A
278	ADAM2	1	0	0	0	0	0	0	0	0	0	0	0	0	0	0	0	0	ADAM2	2515	chr8	39601255	39695808	2772	-	NM_001464	protein_coding	CRYN1|CRYN2|CT15|FTNB|PH-30b|PH30	P32331	ADAM metallopeptidase domain 2	ADAM2
279	ADAM20	1.25998	0.144934	0.180344	0.13566	0.154148	0.0980952	0.258157	0.10568	0.133154	0.0985956	0.112764	0.0703593	0.19595	4	5	3	8	ADAM20	8748	chr14	70989078	71001732	2792	-	NM_003814	protein_coding	.	P4045	ADAM metallopeptidase domain 20	ADAM20
280	ADAM20P1	0.957622	0.186205	0.178783	0.124488	0.245391	0.146813	0.210061	0.137767	0.131929	0.0901208	0.185414	0.107121	0.156737	4	9	5	7	ADAM20P1	317760	chr14	70935596	70950473	3036	-	NR_037933	misc_RNA	.	.	ADAM metallopeptidase domain 20 pseudogene 1	ADAM20P1
281	ADAM21	1.66832	0.105125	0.171341	0.142364	0.0669007	0.167867	0.174808	0.0755879	0.126105	0.103712	0.047464	0.123396	0.128814	4	2	5	5	ADAM21	8747	chr14	70918874	70926622	2664	+	NM_003813	protein_coding	ADAM 21|ADAM31|MGC125389	P25095	ADAM metallopeptidase domain 21	ADAM21
282	ADAM21P1	1.5131	0.0470031	0.0705389	0.0489886	0.045015	0.0920925	0.0486585	0.0331166	0.0501089	0.0345394	0.0316939	0.0659151	0.0343027	1	1	2	1	ADAM21P1	145241	chr14	70712470	70714518	2049	-	NR_003951	misc_RNA	ADAM21P	.	ADAM metallopeptidase domain 21 pseudogene 1	ADAM21P1
283	ADAM22	1.12807	0.323938	0.360628	0.348945	0.298492	0.498724	0.207902	0.251743	0.283985	0.273629	0.229858	0.412963	0.155007	39	29	48	22	ADAM22	53616	chr7	87563566	87832204	9421	+	NM_021721	protein_coding	MDC2|MGC149832	P4973	ADAM metallopeptidase domain 22	ADAM22
284	ADAM23	0.520173	0.0282973	0.0147888	0.0152269	0.0412504	0.0144339	0.0151436	0.0198078	0.0103035	0.0106104	0.0290053	0.010055	0.010552	1	3	1	1	ADAM23	8745	chr2	207308368	207485854	6225	+	NM_003812	protein_coding	MDC3	P3144	ADAM metallopeptidase domain 23	ADAM23
285	ADAM28	0.798529	0.708919	0.591421	0.581349	0.826119	0.626228	0.555753	0.634579	0.50673	0.496248	0.77291	0.543524	0.469936	44	56	43	40	ADAM28	10863	chr8	24151553	24216531	7186	+	NM_001304351	protein_coding	ADAM 28|ADAM23|MDC-L|MDC-Lm|MDC-Ls|MDCL|eMDC II|eMDCII	P14067	ADAM metallopeptidase domain 28	ADAM28
286	ADAM29	1	0	0	0	0	0	0	0	0	0	0	0	0	0	0	0	0	ADAM29	11086	chr4	175839509	175899331	3440	+	NM_001278126	protein_coding	CT73|svph1	P15705	ADAM metallopeptidase domain 29	ADAM29
287	ADAM30	1	0.0164143	0	0.0326438	0	0	0	0.0114425	0	0.0228849	0	0	0	1	0	0	0	ADAM30	11085	chr1	120436156	120439147	2992	-	NM_021794	protein_coding	svph4	P25435	ADAM metallopeptidase domain 30	ADAM30
288	ADAM32	2.50606	0.102592	0.244521	0.138983	0.0652596	0.22456	0.264209	0.0737011	0.184699	0.101129	0.0462732	0.168421	0.200977	4	2	7	8	ADAM32	203102	chr8	38965050	39142436	2727	+	NM_145004	protein_coding	FLJ26299|FLJ29004	P30713	ADAM metallopeptidase domain 32	ADAM32
289	ADAM33	1	0.0266263	0	0.0278186	0.0254328	0	0	0.0186273	0	0.0194695	0.017785	0	0	1	1	0	0	ADAM33	80332	chr20	3648620	3662778	3556	-	NM_001282447	protein_coding	C20orf153|DJ964F7.1|DKFZp434K0521|FLJ35308|FLJ36751|MGC149823|MGC71889	P34570	ADAM metallopeptidase domain 33	ADAM33
290	ADAM3A	1	0	0	0	0	0	0	0	0	0	0	0	0	0	0	0	0	ADAM3A	1587	chr8	39308564	39380508	2671	-	NR_073423	misc_RNA	ADAM3|CYRN1|tMDCI	.	ADAM metallopeptidase domain 3A (pseudogene)	ADAM3A
291	ADAM5	1	0	0	0	0	0	0	0	0	0	0	0	0	0	0	0	0	ADAM5	255926	chr8	39172182	39260375	1705	+	NR_001448	misc_RNA	.	.	ADAM metallopeptidase domain 5 (pseudogene)	ADAM5
292	ADAM6	1	0	0	0	0	0	0	0	0	0	0	0	0	0	0	0	0	ADAM6	8755	chr14	106435818	106438358	1843	-	NR_002224	misc_RNA	C14orf96|tMDCIV	.	ADAM metallopeptidase domain 6 (pseudogene)	ADAM6
293	ADAM7	1	0	0.0271528	0	0	0.0538038	0	0	0.0189991	0	0	0.0379981	0	0	0	2	0	ADAM7	8756	chr8	24298509	24367077	3396	+	NM_003817	protein_coding	EAPI|GP-83	P1405	ADAM metallopeptidase domain 7	ADAM7
294	ADAM8	1.20842	1.38711	1.56181	1.25484	1.50827	1.40121	1.70632	1.61554	1.95225	1.3864	1.84469	1.64123	2.26327	67	97	82	109	ADAM8	101	chr10	135075920	135090407	3236	-	NM_001109	protein_coding	CD156|MGC134985|MS2	P23125	ADAM metallopeptidase domain 8	ADAM8
295	ADAM9	0.976457	6.47153	6.43755	6.39662	6.54273	6.48609	6.38731	87.7409	85.6752	83.2511	92.2308	88.6414	82.709	5074	6159	5692	5070	ADAM9	8754	chr8	38854505	38962779	4098	+	NM_003816	protein_coding	CORD9|KIAA0021|MCMP|MDC9|Mltng	P29528	ADAM metallopeptidase domain 9	ADAM9
296	ADAMDEC1	1	0	0	0	0	0	0	0	0	0	0	0	0	0	0	0	0	ADAMDEC1	27299	chr8	24241798	24263526	2438	+	NM_001145271	protein_coding	FLJ79219|M12.219	P5466	ADAM-like, decysin 1	ADAMDEC1
297	ADAMTS1	0.658238	6.24293	5.64947	6.25615	6.22958	5.61896	5.67934	74.737	49.1948	75.4346	74.0394	48.1446	50.2449	5253	5652	3534	3519	ADAMTS1	9510	chr21	28208606	28217728	4651	-	NM_006988	protein_coding	C3-C5|KIAA1346|METH1	P4724	ADAM metallopeptidase with thrombospondin type 1 motif 1	ADAMTS1
298	ADAMTS10	0.714523	0.67743	0.514203	0.679349	0.675508	0.456843	0.56937	0.599288	0.428205	0.601417	0.597159	0.372535	0.483875	35	38	25	31	ADAMTS10	81794	chr19	8645124	8675620	4260	-	NM_030957	protein_coding	ADAM-TS10|WMS	P12360	ADAM metallopeptidase with thrombospondin type 1 motif 10	ADAMTS10
299	ADAMTS12	1.2582	1.9096	2.15992	1.90415	1.91503	2.20441	2.11402	2.75705	3.46891	2.74289	2.77121	3.60885	3.32897	204	226	283	249	ADAMTS12	81792	chr5	33527287	33892124	4954	-	NM_030955	protein_coding	PRO4389	P32876	ADAM metallopeptidase with thrombospondin type 1 motif 12	ADAMTS12
300	ADAMTS13	1.38366	0.69038	0.886873	0.646126	0.733317	0.914921	0.858269	0.613709	0.849164	0.56496	0.662457	0.885466	0.812862	42	50	62	52	ADAMTS13	11093	chr9	136279459	136324525	5159	+	NR_024514	protein_coding	C9orf8|DKFZp434C2322|FLJ42993|MGC118899|MGC118900|TTP|VWFCP|vWF-CP	.	ADAM metallopeptidase with thrombospondin type 1 motif 13	ADAMTS13
301	ADAMTS14	1.10093	2.76497	2.8841	2.8305	2.69632	2.81718	2.94806	5.79733	6.38247	6.11319	5.48146	6.04785	6.71709	484	476	505	535	ADAMTS14	140766	chr10	72432559	72522195	5258	+	NM_080722	protein_coding	FLJ32820	P31777	ADAM metallopeptidase with thrombospondin type 1 motif 14	ADAMTS14
302	ADAMTS15	1.17046	1.96518	2.13741	2.00005	1.92945	2.05059	2.21932	2.90462	3.39973	3.00013	2.80911	3.14274	3.65673	257	264	284	315	ADAMTS15	170689	chr11	130318869	130346539	5676	+	NM_139055	protein_coding	MGC126403	P12079	ADAM metallopeptidase with thrombospondin type 1 motif 15	ADAMTS15
303	ADAMTS16	0.838109	1.23803	1.09679	1.21756	1.25821	1.05615	1.13633	1.35876	1.13879	1.32553	1.39199	1.07937	1.19821	99	114	85	90	ADAMTS16	170690	chr5	5140443	5320412	4974	+	NM_139056	protein_coding	ADAMTS16s|FLJ16731	P35205	ADAM metallopeptidase with thrombospondin type 1 motif 16	ADAMTS16
304	ADAMTS17	0.89853	0.191324	0.173026	0.260765	0.11837	0.122907	0.221464	0.141811	0.127421	0.198114	0.0855074	0.0889267	0.165916	19	9	9	16	ADAMTS17	170691	chr15	100511643	100882183	6331	-	NM_139057	protein_coding	FLJ16363|FLJ32769	P2958	ADAM metallopeptidase with thrombospondin type 1 motif 17	ADAMTS17
305	ADAMTS18	1.15959	0.201273	0.230947	0.209957	0.192536	0.239149	0.222698	0.149712	0.173605	0.156654	0.142771	0.180296	0.166914	14	14	17	15	ADAMTS18	170692	chr16	77316025	77469011	5913	-	NM_199355	protein_coding	ADAMTS21	P1631	ADAM metallopeptidase with thrombospondin type 1 motif 18	ADAMTS18
306	ADAMTS19	1.46822	0.0793347	0.115033	0.0913578	0.0672107	0.0867762	0.142747	0.0565307	0.0829998	0.0653724	0.0476891	0.0619944	0.104005	5	4	5	8	ADAMTS19	171019	chr5	128796103	129074376	5089	+	NM_133638	protein_coding	FLJ16042	P15152	ADAM metallopeptidase with thrombospondin type 1 motif 19	ADAMTS19
307	ADAMTS19-AS1	1	0	0.0754965	0	0	0	0.147238	0	0.0537236	0	0	0	0.107447	0	0	0	1	ADAMTS19-AS1	103689846	chr5	128795252	128796382	786	-	NR_125748	lncRNA	.	.	ADAMTS19 antisense RNA 1	ADAMTS19-AS1
308	ADAMTS2	0.88869	1.65107	1.53724	1.74923	1.54574	1.51222	1.56183	2.14066	1.90239	2.3618	1.91953	1.85249	1.95228	80	68	75	69	ADAMTS2	9509	chr5	178537852	178772431	7070	-	NM_014244	protein_coding	ADAM-TS2|ADAMTS-2|ADAMTS-3|DKFZp686F12218|NPI|PC I-NP|PCI-NP|PCINP|PCPNI|PNPI	P2233	ADAM metallopeptidase with thrombospondin type 1 motif 2	ADAMTS2
309	ADAMTS20	1	0	0	0	0	0	0	0	0	0	0	0	0	0	0	0	0	ADAMTS20	80070	chr12	43748012	43945724	5522	-	NM_025003	protein_coding	ADAM-TS20|ADAMTS-20|GON-1	P13099	ADAM metallopeptidase with thrombospondin type 1 motif 20	ADAMTS20
310	ADAMTS3	1.01443	2.94731	2.96532	2.95073	2.94388	3.00295	2.92668	6.7131	6.80997	6.73141	6.69478	7.01635	6.60359	592	646	651	584	ADAMTS3	9508	chr4	73146686	73434516	5822	-	NM_014243	protein_coding	ADAMTS-4|KIAA0366	P18564	ADAM metallopeptidase with thrombospondin type 1 motif 3	ADAMTS3
311	ADAMTS4	0.50408	0.0626394	0.0319152	0.0654408	0.0598326	0.0417448	0.022018	0.0443747	0.0223684	0.0464046	0.0423448	0.029358	0.0153788	3	3	2	1	ADAMTS4	9507	chr1	161159538	161168845	4332	-	NM_005099	protein_coding	ADAMTS-2|ADAMTS-4|ADMP-1|KIAA0688	P6654	ADAM metallopeptidase with thrombospondin type 1 motif 4	ADAMTS4
312	ADAMTS5	0.692342	3.49102	3.0165	3.40707	3.57035	3.06159	2.96996	10.2435	7.09203	9.60794	10.8791	7.34891	6.83515	1422	1769	1149	1017	ADAMTS5	11096	chr21	28290231	28339439	9663	-	NM_007038	protein_coding	ADAMTS11|ADMP-2|FLJ36738	P5662	ADAM metallopeptidase with thrombospondin type 1 motif 5	ADAMTS5
313	ADAMTS6	0.808316	1.59634	1.39826	1.47608	1.70734	1.32158	1.47106	2.02375	1.63583	1.78192	2.26558	1.49939	1.77226	197	275	175	197	ADAMTS6	11174	chr5	64444563	64777704	7268	-	NM_197941	protein_coding	ADAM-TS 6|ADAM-TS6|ADAMTS-6	P20432	ADAM metallopeptidase with thrombospondin type 1 motif 6	ADAMTS6
314	ADAMTS7	1.04667	4.38845	4.45119	4.39638	4.38049	4.39642	4.50395	19.9438	20.8747	20.0592	19.8285	20.0598	21.6895	1660	1800	1751	1805	ADAMTS7	11173	chr15	79051545	79103773	5490	-	NM_014272	protein_coding	ADAM-TS 7|ADAM-TS7|ADAMTS-7|DKFZp434H204	P2525	ADAM metallopeptidase with thrombospondin type 1 motif 7	ADAMTS7
315	ADAMTS7P1	1	0	0	0	0	0	0	0	0	0	0	0	0	0	0	0	0	ADAMTS7P1	390660	chr15	82585621	82924242	9966	+	NR_045529	misc_RNA	.	.	ADAMTS7 pseudogene 1	ADAMTS7P1
316	ADAMTS8	1.31714	0.0489455	0.0641275	0.026381	0.0711624	0.0250679	0.102157	0.0345085	0.0454525	0.0184541	0.0505628	0.0175276	0.0733774	1	3	1	4	ADAMTS8	11095	chr11	130274818	130298539	3663	-	NM_007037	protein_coding	ADAM-TS8|FLJ41712|METH2	P7407	ADAM metallopeptidase with thrombospondin type 1 motif 8	ADAMTS8
317	ADAMTS9	1.08818	3.03536	3.14295	3.05143	3.01911	3.14023	3.14566	7.1985	7.83326	7.29034	7.10665	7.81663	7.84989	811	868	918	878	ADAMTS9	56999	chr3	64501331	64673365	7312	-	NM_182920	protein_coding	FLJ42955|KIAA1312	P27598	ADAM metallopeptidase with thrombospondin type 1 motif 9	ADAMTS9
318	ADAMTS9-AS1	0.85624	0.256728	0.222515	0.269791	0.243546	0.334304	0.101332	0.194766	0.166766	0.205633	0.183899	0.260769	0.0727636	12	11	15	4	ADAMTS9-AS1	101929335	chr3	64547022	64575760	3930	+	NR_110150	lncRNA	.	.	ADAMTS9 antisense RNA 1	ADAMTS9-AS1
319	ADAMTS9-AS2	1.19878	0.986707	1.1222	1.0281	0.944097	1.21485	1.02319	0.981657	1.17679	1.03933	0.923984	1.32117	1.03241	33	32	44	33	ADAMTS9-AS2	100507098	chr3	64670546	64997143	2228	+	NR_038264	lncRNA	.	.	ADAMTS9 antisense RNA 2	ADAMTS9-AS2
320	ADAMTSL1	1.36356	1.28917	1.56989	1.40415	1.16423	1.6262	1.51129	1.44388	1.96882	1.64662	1.24114	2.08699	1.85065	149	142	144	154	ADAMTSL1	92949	chr9	18474079	18910947	7842	+	NM_001040272	protein_coding	ADAMTSL-1|ADAMTSR1|C9orf94|DKFZp686L03130|FLJ35283|FLJ41032|FLJ46891|MGC118803|MGC118805|MGC40193|PUNCTIN	P1612	ADAMTS like 1	ADAMTSL1
321	ADAMTSL2	1	0.025913	0	0.0513689	0	0	0	0.0181238	0	0.0362477	0	0	0	2	0	0	0	ADAMTSL2	9719	chr9	136397286	136440641	4133	+	NM_001145320	protein_coding	FLJ45164|KIAA0605	P32723	ADAMTS like 2	ADAMTSL2
322	ADAMTSL3	0.998863	1.27065	1.2697	1.30422	1.2363	1.21724	1.32032	1.41271	1.41111	1.4695	1.35593	1.32501	1.49721	164	166	156	168	ADAMTSL3	57188	chr15	84322838	84708593	9414	+	NM_001301110	protein_coding	KIAA1233|MGC150716|MGC150717	P2397	ADAMTS like 3	ADAMTSL3
323	ADAMTSL4	1.04664	1.53803	1.58148	1.59501	1.47871	1.6232	1.53852	1.90398	1.99277	2.02096	1.787	2.08057	1.90497	107	109	124	104	ADAMTSL4	54507	chr1	150521845	150533412	4323	+	NM_019032	protein_coding	TSRC1	P10116	ADAMTS like 4	ADAMTSL4
324	ADAMTSL4-AS1	1.10473	0.41696	0.454393	0.543579	0.278149	0.668356	0.203077	0.335111	0.370206	0.457584	0.212638	0.589261	0.151151	6	3	8	2	ADAMTSL4-AS1	574406	chr1	150533371	150547028	1036	-	NR_104133	lncRNA	.	.	ADAMTSL4 antisense RNA 1	ADAMTSL4-AS1
325	ADAMTSL5	1.01546	1.36067	1.37422	1.12319	1.56452	1.30104	1.44388	1.56804	1.59228	1.17828	1.9578	1.46406	1.72051	49	89	64	72	ADAMTSL5	339366	chr19	1505017	1513188	2857	-	NM_213604	protein_coding	THSD6	P13607	ADAMTS like 5	ADAMTSL5
326	ADAP1	0.839576	0.557746	0.48156	0.58938	0.525403	0.433173	0.528377	0.471968	0.396253	0.5046	0.439336	0.3502	0.442306	17	15	11	15	ADAP1	11033	chr7	937537	995043	2706	-	NM_001284311	protein_coding	CENTA1|GCS1L|p42IP4	P18468	ArfGAP with dual PH domains 1	ADAP1
327	ADAP2	0.884247	1.77558	1.65223	1.703	1.84468	1.6755	1.62858	2.42376	2.1432	2.25578	2.59173	2.19431	2.09209	90	113	92	84	ADAP2	55803	chr17	29248754	29286211	2749	+	NM_018404	protein_coding	CENTA2|HSA272195|cent-b	P13662	ArfGAP with dual PH domains 2	ADAP2
328	ADAR	1.03002	5.90006	5.94203	5.9208	5.87902	5.92617	5.95772	58.7166	60.4794	59.5811	57.8521	59.8071	61.1517	5934	6335	6300	6122	ADAR	103	chr1	154554534	154600456	7183	-	NM_001111	protein_coding	ADAR1|DRADA|DSH|DSRAD|G1P1|IFI-4|IFI4|K88DSRBP|P136	P30415	adenosine deaminase, RNA-specific	ADAR
329	ADARB1	0.890706	1.67835	1.56565	1.78499	1.5632	1.47223	1.65339	2.20062	1.96011	2.44616	1.95509	1.7745	2.14572	192	181	149	175	ADARB1	104	chr21	46494493	46646478	3706	+	NM_001160230	protein_coding	ADAR2|DRABA2|DRADA2|RED1	P12740	adenosine deaminase, RNA specific B1	ADARB1
330	ADARB2	0.473442	0.0111698	0.00529904	0.0222537	0	0.0105787	0	0.00777235	0.00367977	0.0155447	0	0.00735954	0	2	0	1	0	ADARB2	105	chr10	1223253	1779670	8426	-	NM_018702	protein_coding	ADAR3|FLJ25034|FLJ36975|RED2|hRED2	P7411	adenosine deaminase, RNA specific B2 (inactive)	ADARB2
331	ADARB2-AS1	1	0	0	0	0	0	0	0	0	0	0	0	0	0	0	0	0	ADARB2-AS1	642394	chr10	1568825	1599179	644	+	NR_033387	lncRNA	.	.	ADARB2 antisense RNA 1	ADARB2-AS1
332	ADAT1	1.01552	3.35829	3.37836	3.33368	3.38248	3.38592	3.37075	9.25523	9.39888	9.08181	9.42865	9.45357	9.34419	476	542	522	493	ADAT1	23536	chr16	75632247	75657221	3545	-	NR_036460	protein_coding	HADAT1	.	adenosine deaminase, tRNA specific 1	ADAT1
333	ADAT2	0.898022	1.48712	1.38923	1.53645	1.43603	1.36713	1.41099	1.80328	1.61938	1.90079	1.70576	1.57957	1.65919	207	200	181	185	ADAT2	134637	chr6	143743969	143771841	7493	-	NM_182503	protein_coding	DEADC1|DKFZp686L1118|FLJ44213|TAD2|dJ20N2|dJ20N2.1	P19982	adenosine deaminase, tRNA specific 2	ADAT2
334	ADAT3	0.822174	2.93799	2.69566	2.89651	2.97831	2.64836	2.74146	6.66343	5.47851	6.44625	6.88062	5.26956	5.68745	144	167	123	128	ADAT3	113179	chr19	1905371	1913446	1626	+	NM_138422	protein_coding	FWP005|MST121|MSTP121|S863-5|TAD3	P21973	adenosine deaminase, tRNA specific 3	ADAT3
335	ADCK1	1.31563	1.98549	2.29108	2.03536	1.93384	2.12198	2.44243	2.95998	3.89424	3.09925	2.8207	3.35292	4.43555	97	96	112	141	ADCK1	57143	chr14	78266426	78400297	2234	+	NM_001142545	protein_coding	FLJ39600	P35024	aarF domain containing kinase 1	ADCK1
336	ADCK2	0.962319	3.16872	3.11958	3.02038	3.30322	3.03068	3.20331	7.99251	7.69134	7.11382	8.87119	7.17196	8.21072	241	328	255	280	ADCK2	90956	chr7	140372953	140394908	2364	+	NM_052853	protein_coding	AARF|MGC20727	P7946	aarF domain containing kinase 2	ADCK2
337	ADCK3	1.12316	1.8983	2.02278	1.9404	1.85493	2.06707	1.9771	2.72773	3.06367	2.83813	2.61733	3.19034	2.937	121	122	143	126	ADCK3	56997	chr1	227127938	227175246	2924	+	NM_020247	.	.	P25206	aarF domain containing kinase 3	ADCK3
338	ADCK4	1.14385	3.6607	3.84018	3.74755	3.56828	3.85146	3.82881	11.6468	13.3222	12.4315	10.862	13.4346	13.2098	420	414	465	450	ADCK4	79934	chr19	41197434	41222790	2497	-	NM_001142555	.	FLJ12229	P23207	aarF domain containing kinase 4	ADCK4
339	ADCK5	0.827805	2.93868	2.70466	2.9409	2.93646	2.80034	2.60218	6.66711	5.51906	6.67889	6.65533	5.96607	5.07205	187	203	175	143	ADCK5	203054	chr8	145597704	145618453	1988	+	NM_174922	protein_coding	FLJ35454|MGC126708	P30495	aarF domain containing kinase 5	ADCK5
340	ADCY1	1.67061	0.137429	0.222763	0.0603756	0.210575	0.268165	0.175884	0.099943	0.166966	0.0427372	0.157149	0.204275	0.129656	2	5	7	6	ADCY1	107	chr7	45613739	45762714	13225	+	NM_001281768	protein_coding	AC1	P25118	adenylate cyclase 1 (brain)	ADCY1
341	ADCY10	0.833159	0.0675114	0.0564649	0.0567794	0.078164	0	0.110803	0.0479075	0.0399145	0.0401412	0.0556737	0	0.079829	3	5	0	6	ADCY10	55811	chr1	167778625	167883464	5432	-	NM_001167749	protein_coding	HCA2|RP1-313L4.2|SAC|SACI|Sacy	P30087	adenylate cyclase 10 (soluble)	ADCY10
342	ADCY10P1	1.03094	0.79094	0.809654	0.742406	0.837895	0.841579	0.777007	0.730202	0.752791	0.672963	0.78744	0.79201	0.713572	46	59	57	49	ADCY10P1	221442	chr6	41068773	41108573	4569	+	NR_026938	misc_RNA	.	.	adenylate cyclase 10 (soluble) pseudogene 1	ADCY10P1
343	ADCY2	7.81513	0.0072406	0.0556416	0.014445	0	0.0406875	0.0704424	0.00503142	0.0393212	0.0100628	0	0.0286039	0.0500386	1	0	3	5	ADCY2	108	chr5	7396343	7830194	6553	+	NM_020546	protein_coding	AC2|FLJ16822|FLJ45092|HBAC2|KIAA1060|MGC133314	P13249	adenylate cyclase 2 (brain)	ADCY2
344	ADCY3	1.03872	3.09363	3.14212	3.17189	3.01089	3.06302	3.21711	7.53643	7.82823	8.01226	7.0606	7.35723	8.29923	526	508	509	548	ADCY3	109	chr2	25042039	25142055	4396	-	NM_004036	protein_coding	AC3|KIAA0511	P10323	adenylate cyclase 3	ADCY3
345	ADCY4	0.279299	0.0923368	0.0263899	0.0835094	0.101111	0.0269742	0.0258053	0.0660956	0.0184604	0.0595924	0.0725988	0.018873	0.0180478	3	4	1	1	ADCY4	196883	chr14	24787555	24804277	3415	-	NM_001198592	protein_coding	AC4	P24798	adenylate cyclase 4	ADCY4
346	ADCY5	1.30555	1.11783	1.33787	1.2223	1.00521	1.27972	1.39376	1.17021	1.52777	1.33318	1.00724	1.42792	1.62762	123	99	126	151	ADCY5	111	chr3	123001143	123167392	6257	-	NM_183357	protein_coding	AC5	P36078	adenylate cyclase 5	ADCY5
347	ADCY6	0.943245	4.15285	4.07343	4.15114	4.15457	4.06108	4.08566	16.7882	15.8354	16.7671	16.8094	15.692	15.9788	1548	1703	1523	1476	ADCY6	112	chr12	49159974	49182820	8562	-	NM_015270	protein_coding	AC6|DKFZp779F075|KIAA0422	P13968	adenylate cyclase 6	ADCY6
348	ADCY7	1.02334	2.97154	3.00063	2.91521	3.02575	3.00938	2.99183	6.84374	7.00351	6.5434	7.14408	7.0522	6.95482	608	659	647	630	ADCY7	113	chr16	50300451	50352045	6264	+	NM_001286057	protein_coding	AC7|FLJ36387|KIAA0037	P30796	adenylate cyclase 7	ADCY7
349	ADCY8	1.35457	0.21841	0.288542	0.198434	0.238114	0.356066	0.217702	0.163451	0.221405	0.147452	0.17945	0.279931	0.16288	9	12	18	10	ADCY8	114	chr8	131792547	132052835	4101	-	NM_001115	protein_coding	AC8|ADCY3|HBAC1	P35087	adenylate cyclase 8 (brain)	ADCY8
350	ADCY9	0.962818	2.16026	2.118	2.19138	2.12845	2.13049	2.10541	3.46995	3.34093	3.56743	3.37247	3.37865	3.30321	420	436	420	391	ADCY9	115	chr16	4012650	4166186	7727	-	NM_001116	protein_coding	AC9	P26171	adenylate cyclase 9	ADCY9
351	ADCYAP1	1	0	0.0152496	0	0	0	0.0303398	0	0.0106263	0	0	0	0.0212526	0	0	0	1	ADCYAP1	116	chr18	904944	912173	3488	+	NM_001099733	protein_coding	MGC126852|PACAP	P15140	adenylate cyclase activating polypeptide 1	ADCYAP1
352	ADCYAP1R1	1	0	0	0	0	0	0	0	0	0	0	0	0	0	0	0	0	ADCYAP1R1	117	chr7	31092076	31151093	6656	+	NM_001118	protein_coding	PAC1|PACAPR|PACAPRI	P29359	ADCYAP receptor type I	ADCYAP1R1
353	ADD1	1.03184	6.2563	6.30094	6.24787	6.26468	6.2841	6.31759	75.4425	77.8448	74.997	75.8879	76.9297	78.76	4435	4929	4801	4689	ADD1	118	chr4	2845584	2931802	4924	+	NM_176801	protein_coding	ADDA|MGC3339|MGC44427	P31313	adducin 1	ADD1
354	ADD2	0.986045	0.563631	0.557104	0.571486	0.555732	0.725185	0.366827	0.477984	0.471313	0.486053	0.469914	0.653113	0.289514	27	29	41	17	ADD2	119	chr2	70889216	70995375	6033	-	NM_001185054	protein_coding	ADDB	P4090	adducin 2	ADD2
355	ADD3	0.962435	5.01933	4.96583	4.94613	5.08899	5.03459	4.89361	31.4316	30.2509	29.8271	33.0361	31.7765	28.7252	1930	2318	2151	1861	ADD3	120	chr10	111765726	111895323	4628	+	NM_019903	protein_coding	ADDL	P6399	adducin 3	ADD3
356	ADD3-AS1	0.170956	0.221606	0.0403792	0.0828001	0.348221	0.079659	0	0.166031	0.0283841	0.0590716	0.27299	0.0567682	0	1	5	1	0	ADD3-AS1	100505933	chr10	111705317	111768139	1280	-	NR_038943	lncRNA	.	.	ADD3 antisense RNA 1	ADD3-AS1
357	ADGB	1.94257	0.00903244	0.0174947	0.0180087	0	0.0170811	0.0179082	0.00628045	0.0122002	0.0125609	0	0.0119101	0.0124904	1	0	1	1	ADGB	79747	chr6	146920136	147136597	5289	+	NM_024694	protein_coding	.	P24362	androglobin	ADGB
358	ADGRA1	1	0	0	0	0	0	0	0	0	0	0	0	0	0	0	0	0	ADGRA1	84435	chr10	134901508	134945179	4277	+	NM_001083909	protein_coding	.	P30669	adhesion G protein-coupled receptor A1	ADGRA1
359	ADGRA1-AS1	1	0	0	0	0	0	0	0	0	0	0	0	0	0	0	0	0	ADGRA1-AS1	100128127	chr10	134898753	134900201	470	-	NR_111905	lncRNA	.	.	adhesion G protein-coupled receptor A1 antisense RNA 1	ADGRA1-AS1
360	ADGRA2	0.769487	0.230235	0.180329	0.246445	0.213842	0.169439	0.191136	0.173026	0.133142	0.18628	0.159773	0.124621	0.141662	17	16	12	13	ADGRA2	25960	chr8	37654401	37701504	6034	+	NM_032777	protein_coding	.	P14968	adhesion G protein-coupled receptor A2	ADGRA2
361	ADGRA3	1.00204	3.74687	3.74959	3.87914	3.60123	3.71093	3.78723	12.4252	12.4505	13.7142	11.1361	12.0949	12.8061	937	834	871	880	ADGRA3	166647	chr4	22388997	22517677	4567	-	NM_145290	protein_coding	.	P18323	adhesion G protein-coupled receptor A3	ADGRA3
362	ADGRB1	0.755974	0.648346	0.514922	0.66711	0.629333	0.596307	0.428669	0.56737	0.428917	0.587889	0.54685	0.511842	0.345991	49	50	45	29	ADGRB1	575	chr8	143545377	143626368	5528	+	NM_001702	protein_coding	.	P33164	adhesion G protein-coupled receptor B1	ADGRB1
363	ADGRB2	1.08096	1.12549	1.18741	1.11689	1.13404	1.15623	1.21791	1.18176	1.27743	1.16879	1.19473	1.22875	1.3261	94	106	105	108	ADGRB2	576	chr1	32192706	32229664	5440	-	NM_001294335	protein_coding	.	P20234	adhesion G protein-coupled receptor B2	ADGRB2
364	ADGRB3	0.840575	0.141034	0.119453	0.19041	0.0899084	0.078238	0.159523	0.102695	0.0863231	0.141088	0.0643026	0.0557279	0.116918	12	6	5	10	ADGRB3	577	chr6	69345632	70099403	5637	+	NM_001704	protein_coding	.	P19353	adhesion G protein-coupled receptor B3	ADGRB3
365	ADGRD1	1	0.0080865	0	0	0.0161279	0	0	0.00562087	0	0	0.0112417	0	0	0	1	0	0	ADGRD1	283383	chr12	131438452	131626008	5384	+	NM_198827	protein_coding	.	P30822	adhesion G protein-coupled receptor D1	ADGRD1
366	ADGRE1	1	0	0	0	0	0	0	0	0	0	0	0	0	0	0	0	0	ADGRE1	2015	chr19	6887560	6940464	3049	+	NM_001256255	protein_coding	.	P27423	adhesion G protein-coupled receptor E1	ADGRE1
367	ADGRE2	1.07994	1.02557	1.08308	1.08638	0.96209	1.11218	1.0534	1.03577	1.11856	1.1234	0.94813	1.16172	1.07541	108	99	115	106	ADGRE2	30817	chr19	14843509	14889353	6467	-	NM_013447	protein_coding	.	P7597	adhesion G protein-coupled receptor E2	ADGRE2
368	ADGRE3	1	0	0	0	0	0	0	0	0	0	0	0	0	0	0	0	0	ADGRE3	84658	chr19	14729929	14785730	2423	-	NM_001289158	protein_coding	.	P4610	adhesion G protein-coupled receptor E3	ADGRE3
369	ADGRE4P	0.993671	0.035951	0.0357262	0.0710277	0	0	0.070589	0.0252324	0.0250727	0.0504647	0	0	0.0501453	2	0	0	2	ADGRE4P	326342	chr19	6952511	6990857	2732	-	NR_024075	misc_RNA	.	.	adhesion G protein-coupled receptor E4, pseudogene	ADGRE4P
370	ADGRE5	1.1003	4.15392	4.28441	4.1964	4.11015	4.18114	4.38078	16.8014	18.4866	17.3334	16.2694	17.1405	19.8327	829	848	859	949	ADGRE5	976	chr19	14491956	14519537	3492	+	NM_001784	protein_coding	.	P3441	adhesion G protein-coupled receptor E5	ADGRE5
371	ADGRF1	1.10749	1.41569	1.50952	1.30349	1.51978	1.61524	1.39542	1.66787	1.84715	1.46825	1.86748	2.06363	1.63066	121	107	142	125	ADGRF1	266977	chr6	46965440	47010099	6080	-	NM_153840	protein_coding	.	P1663	adhesion G protein-coupled receptor F1	ADGRF1
372	ADGRF2	1.278	0.54946	0.671205	0.663512	0.425611	0.658423	0.683873	0.463538	0.592402	0.583934	0.343141	0.578356	0.606447	45	29	47	47	ADGRF2	222611	chr6	47624326	47665533	5126	+	NM_153839	protein_coding	.	P24819	adhesion G protein-coupled receptor F2	ADGRF2
373	ADGRF3	1.30924	0.174743	0.224759	0.212172	0.136315	0.226907	0.222607	0.128763	0.168582	0.158431	0.0990944	0.170323	0.16684	10	7	11	9	ADGRF3	165082	chr2	26531041	26569685	5128	-	NM_153835	protein_coding	.	P17878	adhesion G protein-coupled receptor F3	ADGRF3
374	ADGRF4	0.915703	1.05665	0.992082	1.18446	0.916415	0.86419	1.10955	1.0801	0.989054	1.27279	0.887419	0.820317	1.15779	59	45	40	54	ADGRF4	221393	chr6	47666289	47689757	3162	+	NM_153838	protein_coding	.	P6470	adhesion G protein-coupled receptor F4	ADGRF4
375	ADGRF5	1	0.00826652	0	0.0164859	0	0	0	0.00574636	0	0.0114927	0	0	0	1	0	0	0	ADGRF5	221395	chr6	46820242	46922675	6022	-	NM_001098518	protein_coding	.	P3087	adhesion G protein-coupled receptor F5	ADGRF5
376	ADGRG1	1.01159	8.62755	8.64414	8.635	8.62006	8.57443	8.71063	394.505	399.078	396.552	392.457	380.206	417.95	23145	25107	23468	24514	ADGRG1	9289	chr16	57653605	57698951	5805	+	NM_001290143	protein_coding	.	P952	adhesion G protein-coupled receptor G1	ADGRG1
377	ADGRG2	0.734346	2.4907	2.13523	2.44893	2.53131	2.07969	2.1887	4.62052	3.39307	4.4601	4.78095	3.22717	3.55896	316	369	241	252	ADGRG2	10149	chrX	19007425	19140755	4892	-	NM_001079858	protein_coding	.	P7438	adhesion G protein-coupled receptor G2	ADGRG2
378	ADGRG3	1	0	0	0	0	0	0	0	0	0	0	0	0	0	0	0	0	ADGRG3	222487	chr16	57702157	57723290	2670	+	NM_001308360	protein_coding	.	P4339	adhesion G protein-coupled receptor G3	ADGRG3
379	ADGRG4	1	0	0	0	0	0	0	0	0	0	0	0	0	0	0	0	0	ADGRG4	139378	chrX	135383122	135499047	9931	+	NM_153834	protein_coding	.	P9062	adhesion G protein-coupled receptor G4	ADGRG4
380	ADGRG5	1	0.0136688	0	0.0272093	0	0	0	0.00951949	0	0.019039	0	0	0	1	0	0	0	ADGRG5	221188	chr16	57576333	57611100	4041	+	NM_001304376	protein_coding	.	P23954	adhesion G protein-coupled receptor G5	ADGRG5
381	ADGRG6	0.917537	3.07187	2.96305	3.03463	3.10818	3.01703	2.90697	7.40864	6.7977	7.19436	7.62293	7.09497	6.50043	753	878	786	685	ADGRG6	57211	chr6	142623056	142767403	6961	+	NM_020455	protein_coding	.	P14209	adhesion G protein-coupled receptor G6	ADGRG6
382	ADGRG7	1	0	0	0	0	0	0	0	0	0	0	0	0	0	0	0	0	ADGRG7	84873	chr3	100328433	100414323	3429	+	NM_032787	protein_coding	.	P14953	adhesion G protein-coupled receptor G7	ADGRG7
383	ADGRL1	1.02766	1.92621	1.95532	1.87201	1.97845	1.81863	2.08017	2.80056	2.87802	2.66042	2.94069	2.52747	3.22858	318	386	319	388	ADGRL1	22859	chr19	14258549	14316997	7857	-	NM_014921	protein_coding	.	P19921	adhesion G protein-coupled receptor L1	ADGRL1
384	ADGRL2	0.951763	3.77538	3.70938	3.6786	3.86608	3.75625	3.66094	12.6931	12.0808	11.8047	13.5816	12.5128	11.6489	1070	1351	1202	1061	ADGRL2	23266	chr1	82165455	82458422	6208	+	NM_001297704	protein_coding	.	P27989	adhesion G protein-coupled receptor L2	ADGRL2
385	ADGRL3	1.51637	0.133871	0.198421	0.119443	0.148156	0.153776	0.241728	0.0972338	0.147442	0.0863153	0.108152	0.112477	0.182408	8	11	11	17	ADGRL3	23284	chr4	62362839	62938168	6125	+	NM_015236	protein_coding	.	P24407	adhesion G protein-coupled receptor L3	ADGRL3
386	ADGRL3-AS1	1	0	0	0	0	0	0	0	0	0	0	0	0	0	0	0	0	ADGRL3-AS1	101927186	chr4	62937473	63027483	467	-	NR_110595	lncRNA	.	.	adhesion G protein-coupled receptor L3 antisense RNA 1	ADGRL3-AS1
387	ADGRL4	0.982827	5.30517	5.28082	5.2847	5.32536	5.36814	5.18787	38.5381	37.8763	37.981	39.0953	40.302	35.4506	2032	2290	2270	1908	ADGRL4	64123	chr1	79355449	79472495	3619	-	NM_022159	protein_coding	.	P23672	adhesion G protein-coupled receptor L4	ADGRL4
388	ADGRV1	0.565217	0.0951895	0.0545721	0.0800547	0.110167	0.0755084	0.0333276	0.0682057	0.038551	0.0570581	0.0793533	0.0537323	0.0233698	17	26	17	7	ADGRV1	84059	chr5	89854617	90460033	19250	+	NM_032119	protein_coding	.	P30923	adhesion G protein-coupled receptor V1	ADGRV1
389	ADH1A	2.07953	0.0322765	0.066328	0	0.0638468	0.12974	0	0.0226245	0.0470483	0	0.0452491	0.0940966	0	0	1	2	0	ADH1A	124	chr4	100197523	100212185	1500	-	NM_000667	protein_coding	ADH1	P10186	alcohol dehydrogenase 1A (class I), alpha polypeptide	ADH1A
390	ADH1B	1	0	0	0	0	0	0	0	0	0	0	0	0	0	0	0	0	ADH1B	125	chr4	100227544	100242599	2814	-	NM_001286650	protein_coding	ADH2|DKFZp686C06125	P4124	alcohol dehydrogenase 1B (class I), beta polypeptide	ADH1B
391	ADH1C	1.33507	0.163027	0.213775	0.218989	0.104805	0.210017	0.217522	0.119634	0.159719	0.163918	0.0753492	0.156702	0.162735	4	2	4	4	ADH1C	126	chr4	100257649	100274202	1758	-	NM_000669	protein_coding	ADH3	P23590	alcohol dehydrogenase 1C (class I), gamma polypeptide	ADH1C
392	ADH4	0.344403	0.069048	0.0241551	0.0916359	0.0461007	0.0479126	0	0.0490242	0.016884	0.0655778	0.0324706	0.0337681	0	2	1	1	0	ADH4	127	chr4	100044808	100065449	2246	-	NM_000670	protein_coding	ADH-2	P27238	alcohol dehydrogenase 4 (class II), pi polypeptide	ADH4
393	ADH5	1.06295	5.7698	5.8563	5.75325	5.78615	5.90152	5.80961	53.5609	56.9323	52.9387	54.183	58.7771	55.0875	2031	2271	2369	2127	ADH5	128	chr4	99992130	100009939	2651	-	NM_000671	protein_coding	ADH-3|ADHX|FDH|GSNOR	P13612	alcohol dehydrogenase 5 (class III), chi polypeptide	ADH5
394	ADH6	1.32281	0.263855	0.33967	0.0747486	0.431023	0.493792	0.167091	0.200683	0.265467	0.0531775	0.348189	0.408141	0.122792	1	8	8	3	ADH6	130	chr4	100123795	100140403	3145	-	NM_001102470	protein_coding	ADH-5	P24462	alcohol dehydrogenase 6 (class V)	ADH6
395	ADH7	1	0	0	0	0	0	0	0	0	0	0	0	0	0	0	0	0	ADH7	131	chr4	100333418	100356667	2397	-	NM_000673	protein_coding	ADH4	P29870	alcohol dehydrogenase 7 (class IV), mu or sigma polypeptide	ADH7
396	ADHFE1	1.54486	0.843988	1.15586	0.870893	0.816572	1.17587	1.13557	0.795005	1.22817	0.828795	0.761216	1.25929	1.19705	22	22	35	32	ADHFE1	137872	chr8	67344718	67381044	1895	+	NM_144650	protein_coding	ADH8|FLJ32430|HOT|MGC48605	P20478	alcohol dehydrogenase, iron containing 1	ADHFE1
397	ADI1	0.985328	5.25361	5.23285	5.27732	5.22951	5.3015	5.16078	37.15	36.605	37.7822	36.5179	38.4375	34.7725	912	957	959	868	ADI1	55256	chr2	3501690	3523350	4616	-	NM_001306077	protein_coding	APL1|ARD|FLJ10913|MTCBP1|SIPL	P24785	acireductone dioxygenase 1	ADI1
398	ADIG	1	0	0	0	0	0	0	0	0	0	0	0	0	0	0	0	0	ADIG	149685	chr20	37209838	37217106	658	+	NM_001018082	protein_coding	KIAA1219|MGC149650|MGC39724|SMAF1	P7385	adipogenin	ADIG
399	ADIPOQ	1	0.00956573	0	0	0.0190685	0	0	0.00665249	0	0	0.013305	0	0	0	1	0	0	ADIPOQ	9370	chr3	186560463	186576252	4629	+	NM_004797	protein_coding	ACDC|ACRP30|ADIPQTL1|ADPN|APM-1|APM1|GBP28|adiponectin	P16178	adiponectin, C1Q and collagen domain containing	ADIPOQ
400	ADIPOQ-AS1	1	0	0	0	0	0	0	0	0	0	0	0	0	0	0	0	0	ADIPOQ-AS1	100874095	chr3	186569676	186573912	3442	-	NR_046662	lncRNA	.	.	ADIPOQ antisense RNA 1	ADIPOQ-AS1
401	ADIPOR1	1.00246	5.05381	5.05725	5.04669	5.06089	5.08053	5.0336	32.216	32.2954	32.0525	32.3796	32.8369	31.754	986	1070	1068	988	ADIPOR1	51094	chr1	202909953	202927700	2423	-	NM_015999	protein_coding	ACDCR1|CGI45|FLJ25385|FLJ42464|PAQR1|TESBP1A	P18337	adiponectin receptor 1	ADIPOR1
402	ADIPOR2	1.05046	4.89808	4.96678	4.90002	4.89614	4.97982	4.95361	28.8173	30.2715	28.8574	28.7772	30.5556	29.9875	1700	1857	1896	1777	ADIPOR2	79602	chr12	1800247	1897845	3965	+	NM_024551	protein_coding	ACDCR2|FLJ21432|MGC4640|PAQR2	P9997	adiponectin receptor 2	ADIPOR2
403	ADIRF	1.22674	5.66685	5.95642	5.83405	5.4777	6.10935	5.78533	49.8033	61.0955	56.046	43.5607	68.0394	54.1516	416	342	514	407	ADIRF	10974	chr10	88728188	88730666	672	+	NM_006829	protein_coding	.	P29207	adipogenesis regulatory factor	ADIRF
404	ADK	0.911742	4.6743	4.54646	4.70257	4.64547	4.56626	4.52639	24.5332	22.368	25.0384	24.028	22.6908	22.0451	748	791	712	667	ADK	132	chr10	75910943	76469061	2439	+	NM_001202450	protein_coding	AK	P4631	adenosine kinase	ADK
405	ADM	0.91014	3.26389	3.14281	3.17576	3.34695	2.92498	3.33202	8.6057	7.8324	8.03649	9.17492	6.59461	9.07019	175	217	150	199	ADM	133	chr11	10326527	10328949	1590	+	NM_001124	protein_coding	AM	P31420	adrenomedullin	ADM
406	ADM2	1.24346	2.39426	2.65386	2.38871	2.3998	2.67269	2.63478	4.25709	5.2935	4.23688	4.27729	5.37619	5.21082	270	287	361	334	ADM2	79924	chr22	50919985	50924866	4434	+	NM_024866	protein_coding	AM2|FLJ21135|dJ579N16.4	P24757	adrenomedullin 2	ADM2
407	ADM5	1.14907	0.684401	0.763434	0.6792	0.689583	0.819427	0.705179	0.607035	0.697526	0.601252	0.612817	0.764705	0.630347	18	20	24	19	ADM5	199800	chr19	50191942	50194247	2112	+	NM_001101340	protein_coding	.	P23281	adrenomedullin 5 (putative)	ADM5
408	ADNP	0.981972	4.39604	4.37106	4.39275	4.39934	4.39209	4.34971	20.0543	19.6928	20.0063	20.1024	19.9967	19.3889	1839	2026	1930	1807	ADNP	23394	chr20	49505455	49547527	6517	-	NM_001282532	protein_coding	ADNP1|KIAA0784	P21562	activity-dependent neuroprotector homeobox	ADNP
409	ADNP-AS1	1.34746	0.900621	1.11641	0.637137	1.12334	1.18155	1.04819	0.866869	1.16807	0.55524	1.1785	1.2682	1.06794	7	15	17	14	ADNP-AS1	101927631	chr20	49547521	49561671	1106	+	NR_110007	lncRNA	.	.	ADNP antisense RNA 1	ADNP-AS1
410	ADNP2	1.06861	3.46693	3.55427	3.43754	3.49572	3.49748	3.6089	10.0573	10.7474	9.83432	10.2802	10.294	11.2008	798	915	881	914	ADNP2	22850	chr18	77866915	77898228	5387	+	NM_014913	protein_coding	KIAA0863|ZNF508	P27744	ADNP homeobox 2	ADNP2
411	ADO	1.0067	3.88005	3.88903	3.95998	3.79541	3.9071	3.87073	13.7235	13.8154	14.5623	12.8846	14.0022	13.6287	803	778	813	756	ADO	84890	chr10	64564516	64568239	3724	+	NM_032804	protein_coding	C10orf22|DKFZp564C046|FLJ14547	P8245	2-aminoethanethiol (cysteamine) dioxygenase	ADO
412	ADORA1	1.04104	3.9734	4.02779	3.99776	3.94861	3.99429	4.06054	14.7077	15.3112	14.9752	14.4401	14.9368	15.6857	608	645	638	644	ADORA1	134	chr1	203096836	203136533	2919	+	NM_000674	protein_coding	RDC7	P14471	adenosine A1 receptor	ADORA1
413	ADORA2A	4.30469	0.0517769	0.210759	0.10176	0	0.394616	0	0.0365408	0.157297	0.0730815	0	0.314593	0	2	0	11	0	ADORA2A	135	chr22	24819565	24828694	553	+	NM_001278500	protein_coding	ADORA2|RDC8|hA2aR	P32517	adenosine A2a receptor	ADORA2A
414	ADORA2A-AS1	4.29807	0.0177086	0.0746182	0	0.0352024	0.0366807	0.111584	0.0123503	0.0530823	0	0.0247006	0.0257511	0.0804135	0	1	1	3	ADORA2A-AS1	646023	chr22	24825178	24890783	3761	-	NR_028484	lncRNA	.	.	ADORA2A antisense RNA 1	ADORA2A-AS1
415	ADORA2B	0.948138	2.23757	2.17738	2.2135	2.26125	2.18496	2.16976	3.71603	3.52331	3.63799	3.79407	3.54713	3.49949	96	109	98	93	ADORA2B	136	chr17	15848231	15879210	1885	+	NM_000676	protein_coding	ADORA2	P30079	adenosine A2b receptor	ADORA2B
416	ADORA3	1	0	0	0	0	0	0	0	0	0	0	0	0	0	0	0	0	ADORA3	140	chr1	112042051	112046743	2868	-	NM_000677	protein_coding	A3AR|AD026|bA552M11.5	P27383	adenosine A3 receptor	ADORA3
417	ADPGK	0.944896	4.35926	4.28158	4.30179	4.41453	4.2275	4.33371	19.5243	18.4484	18.7227	20.3259	17.7329	19.164	663	797	667	694	ADPGK	83440	chr15	73043708	73076126	3099	-	NM_031284	protein_coding	2610017G09Rik|ADP-GK|DKFZp434B195	P9431	ADP-dependent glucokinase	ADPGK
418	ADPGK-AS1	1.0102	0.954514	0.96162	1.09515	0.798668	0.88057	1.03836	0.937927	0.947495	1.13636	0.739494	0.841103	1.05389	45	32	35	42	ADPGK-AS1	100287559	chr15	73075176	73090540	2730	+	NR_040107	lncRNA	.	.	ADPGK antisense RNA 1	ADPGK-AS1
419	ADPRH	1.09565	1.6993	1.79177	1.77513	1.61925	1.79027	1.79327	2.24743	2.4624	2.4227	2.07216	2.4588	2.466	132	122	140	134	ADPRH	141	chr3	119298280	119308792	3682	+	NM_001291950	protein_coding	ARH1	P21478	ADP-ribosylarginine hydrolase	ADPRH
420	ADPRHL1	1.34612	0.427249	0.54988	0.383614	0.469603	0.522488	0.576761	0.344667	0.463964	0.304606	0.384728	0.43643	0.491497	8	11	12	13	ADPRHL1	113622	chr13	114076255	114107839	2178	-	NM_138430	protein_coding	ARH2	P7250	ADP-ribosylhydrolase like 1	ADPRHL1
421	ADPRHL2	0.895075	5.06451	4.90964	5.07338	5.05559	4.90274	4.9165	32.4634	29.0572	32.6698	32.257	28.9139	29.2005	763	819	706	687	ADPRHL2	54936	chr1	36554453	36559533	1691	+	NM_017825	protein_coding	ARH3|FLJ20446	P35665	ADP-ribosylhydrolase like 2	ADPRHL2
422	ADPRM	0.809606	2.2506	2.01548	2.22663	2.27417	2.05479	1.97507	3.7588	3.04315	3.6804	3.8372	3.15483	2.93147	76	86	68	61	ADPRM	56985	chr17	10600927	10614875	1518	+	NM_020233	protein_coding	.	P33610	ADP-ribose /CDP-alcohol diphosphatase, manganese dependent	ADPRM
423	ADRA1A	1	0.019932	0	0	0.0395925	0	0	0.0139117	0	0	0.0278235	0	0	0	1	0	0	ADRA1A	148	chr8	26605667	26722922	3946	-	NM_033303	protein_coding	ADRA1C|ADRA1L1|ALPHA1AAR	P14488	adrenoceptor alpha 1A	ADRA1A
424	ADRA1B	0.79539	3.15695	2.8677	3.18351	3.12988	2.95028	2.78011	7.91939	6.299	8.08514	7.75364	6.72898	5.86903	260	272	227	190	ADRA1B	147	chr5	159343740	159400017	2254	+	NM_000679	protein_coding	ADRA1|ALPHA1BAR	P11772	adrenoceptor alpha 1B	ADRA1B
425	ADRA1D	1.04752	0.0991441	0.10369	0	0.191911	0.167737	0.0366679	0.0711378	0.0745186	0	0.142276	0.123295	0.025742	0	6	5	1	ADRA1D	146	chr20	4201278	4229659	2666	-	NM_000678	protein_coding	ADRA1|ADRA1A|ADRA1R|ALPHA1|DAR|dJ779E11.2	P4529	adrenoceptor alpha 1D	ADRA1D
426	ADRA2A	1.6604	0.470739	0.714234	0.555614	0.380555	0.774343	0.651511	0.385819	0.640612	0.469794	0.301843	0.710411	0.570812	27	19	43	33	ADRA2A	150	chr10	112836790	112840662	3873	+	NM_000681	protein_coding	ADRA2|ADRA2R|ADRAR|ALPHA2AAR|ZNF32	P26728	adrenoceptor alpha 2A	ADRA2A
427	ADRA2B	1	0.0145048	0	0.0288652	0	0	0	0.0101047	0	0.0202093	0	0	0	1	0	0	0	ADRA2B	151	chr2	96778623	96781984	3362	-	NM_000682	protein_coding	ADRA2L1|ADRA2RL1|ADRARL1|ALPHA2BAR	P18391	adrenoceptor alpha 2B	ADRA2B
428	ADRA2C	1.40653	0.252004	0.343067	0.24077	0.263151	0.142787	0.518902	0.19086	0.26845	0.181623	0.200097	0.104036	0.432864	5	6	3	12	ADRA2C	152	chr4	3768296	3770253	1958	+	NM_000683	protein_coding	ADRA2L2|ADRA2RL2|ADRARL2|ALPHA2CAR	P16517	adrenoceptor alpha 2C	ADRA2C
429	ADRB1	0.265396	0.0634132	0.0171032	0.0342177	0.0920296	0	0.0340059	0.044935	0.0119256	0.0240014	0.0658686	0	0.0238511	1	3	0	1	ADRB1	153	chr10	115803806	115806667	2862	+	NM_000684	protein_coding	ADRB1R|B1AR|BETA1AR|RHR	P19510	adrenoceptor beta 1	ADRB1
430	ADRB2	0.50824	0.921972	0.540746	0.900537	0.943094	0.581359	0.498957	0.894704	0.454725	0.866761	0.922647	0.496258	0.413192	25	29	15	12	ADRB2	154	chr5	148206156	148208197	2042	+	NM_000024	protein_coding	ADRB2R|ADRBR|B2AR|BAR|BETA2AR	P33894	adrenoceptor beta 2	ADRB2
431	ADRB3	1	0	0	0	0	0	0	0	0	0	0	0	0	0	0	0	0	ADRB3	155	chr8	37820514	37824184	2646	-	NM_000025	protein_coding	BETA3AR|FLJ99960	P20883	adrenoceptor beta 3	ADRB3
432	ADRBK1	0.929543	4.52001	4.41936	4.48244	4.55662	4.40439	4.43417	21.9434	20.3973	21.3536	22.5331	20.1765	20.6181	1084	1252	1078	1053	ADRBK1	.	chr11	67033905	67054029	3444	+	NM_001619	.	BARK1|BETA-ARK1|FLJ16718|GRK2	P18703	.	ADRBK1
433	ADRBK2	0.89183	0.43831	0.396832	0.452323	0.42416	0.333151	0.457821	0.355016	0.316614	0.368242	0.341791	0.259762	0.373466	51	52	38	52	ADRBK2	.	chr22	25960861	26125258	9055	+	NM_005160	.	BARK2|GRK3	P24581	.	ADRBK2
434	ADRM1	0.943746	6.28551	6.20308	6.3227	6.24733	6.20977	6.19635	77.0056	72.6737	79.0428	74.9683	73.0163	72.331	1580	1625	1513	1452	ADRM1	11047	chr20	60877952	60883918	1476	+	NM_001281437	protein_coding	ARM1|GP110|MGC29536|Rpn13	P19236	adhesion regulating molecule 1	ADRM1
435	ADSL	1.02732	5.65462	5.69274	5.70696	5.60031	5.74858	5.63465	49.3745	50.7233	51.2355	47.5135	52.7644	48.6821	1085	1098	1159	1037	ADSL	158	chr22	40742504	40762575	1563	+	NM_001123378	protein_coding	AMPS|ASASE|ASL	P10122	adenylosuccinate lyase	ADSL
436	ADSS	0.961679	4.69843	4.64427	4.70546	4.69136	4.73679	4.5454	24.9638	24.0071	25.0907	24.8368	25.6635	22.3508	1014	1097	1090	909	ADSS	159	chr1	244571794	244615436	2782	-	NM_001126	protein_coding	ADEH|MGC20404	P5122	adenylosuccinate synthase	ADSS
437	ADSSL1	0.733716	1.17373	0.942234	1.13139	1.21486	1.13146	0.724382	1.25594	0.921501	1.19069	1.32118	1.19081	0.652193	29	35	31	16	ADSSL1	122622	chr14	105190534	105213647	2078	+	NM_152328	protein_coding	FLJ38602	P26010	adenylosuccinate synthase like 1	ADSSL1
438	ADTRP	1.28515	0.871876	1.04734	1.00115	0.729869	1.12253	0.968021	0.830041	1.06672	1.00159	0.658489	1.17729	0.956155	26	18	32	25	ADTRP	84830	chr6	11713888	11779280	1858	-	NM_032744	protein_coding	.	P35797	androgen dependent TFPI regulating protein	ADTRP
439	AEBP1	0.975901	3.26487	3.23338	3.32378	3.20346	3.1588	3.30429	8.61222	8.40468	9.01281	8.21163	7.93089	8.87846	548	547	508	543	AEBP1	165	chr7	44143960	44154164	4086	+	NM_001129	protein_coding	ACLP|FLJ33612	P1546	AE binding protein 1	AEBP1
440	AEBP2	0.989971	2.99244	2.97974	2.93388	3.04873	3.02724	2.93062	6.95821	6.88843	6.64162	7.27481	7.15248	6.62439	552	669	623	559	AEBP2	121536	chr12	19592608	19675173	5246	+	NM_001114176	protein_coding	MGC17922	P14550	AE binding protein 2	AEBP2
441	AEN	0.939325	4.46602	4.37993	4.57223	4.35136	4.3634	4.39627	21.1007	19.8204	22.7892	19.4122	19.5832	20.0576	1040	969	940	921	AEN	64782	chr15	89164527	89175512	3116	+	NM_022767	protein_coding	FLJ12484|FLJ12562|ISG20L1|pp12744	P1043	apoptosis enhancing nuclease	AEN
442	AES	0.996756	7.68436	7.6797	7.71672	7.65126	7.62957	7.72815	204.695	204.031	209.361	200.029	197.029	211.033	4848	5034	4771	4924	AES	166	chr19	3052908	3062964	1940	-	NM_198970	protein_coding	AES-1|AES-2|ESP1|GRG|GRG5|TLE5	P7999	amino-terminal enhancer of split	AES
443	AFAP1	0.901219	3.60507	3.46796	3.64754	3.5613	3.54831	3.38286	11.1684	10.0652	11.532	10.8048	10.699	9.43136	1320	1358	1294	1086	AFAP1	60312	chr4	7760440	7941653	7770	-	NM_198595	protein_coding	AFAP|AFAP-110|FLJ56849	P11855	actin filament associated protein 1	AFAP1
444	AFAP1-AS1	1.18682	0.156687	0.184163	0.133511	0.179497	0.197821	0.170374	0.114724	0.136158	0.0969597	0.132489	0.146965	0.12535	10	15	16	13	AFAP1-AS1	84740	chr4	7755817	7780654	6794	+	NR_026892	lncRNA	.	.	AFAP1 antisense RNA 1	AFAP1-AS1
445	AFAP1L1	0.870196	3.05227	2.87739	3.09342	3.00991	2.92576	2.82734	7.29514	6.3482	7.53516	7.05512	6.59874	6.09765	473	484	436	385	AFAP1L1	134265	chr5	148651401	148721367	4212	+	NM_001146337	protein_coding	FLJ36748|MGC149773	P7959	actin filament associated protein 1 like 1	AFAP1L1
446	AFAP1L2	1.00445	2.64471	2.65009	2.80646	2.46251	2.64238	2.65776	5.25371	5.27707	5.99567	4.51175	5.2436	5.31054	356	294	328	317	AFAP1L2	84632	chr10	116054583	116164537	4339	-	NM_001287824	protein_coding	FLJ14564|KIAA1914|XB130	P23788	actin filament associated protein 1 like 2	AFAP1L2
447	AFF1	1.04482	4.51102	4.57156	4.46524	4.55539	4.58834	4.55458	21.8009	22.778	21.0888	22.5131	23.0562	22.4998	3006	3526	3474	3223	AFF1	4299	chr4	87856154	88062191	9915	+	NM_001166693	protein_coding	AF4|MGC134969|MLLT2|PBM1	P8490	AF4 /FMR2 family member 1	AFF1
448	AFF2	0.946266	0.330166	0.314221	0.351815	0.308186	0.343663	0.284165	0.257158	0.24334	0.276165	0.23815	0.268974	0.217705	58	55	60	46	AFF2	2334	chrX	147582139	148082193	13851	+	NM_002025	protein_coding	FMR2|FRAXE|MRX2|OX19	P22343	AF4 /FMR2 family member 2	AFF2
449	AFF3	0.955326	0.463215	0.445406	0.412441	0.512264	0.537033	0.347564	0.378611	0.361697	0.330936	0.426287	0.450985	0.27241	41	58	59	34	AFF3	3899	chr2	100163716	100759037	8212	-	NM_002285	protein_coding	LAF4|MLLT2-like	P16266	AF4 /FMR2 family member 3	AFF3
450	AFF4	0.981717	5.1615	5.13564	5.15408	5.16889	5.17659	5.09348	34.7905	34.1545	34.6069	34.9742	35.1667	33.1422	5077	5637	5450	4888	AFF4	27125	chr5	132211071	132299354	9580	-	NM_014423	protein_coding	AF5Q31|MCEF|MGC75036	P3437	AF4 /FMR2 family member 4	AFF4
451	AFG3L1P	0.957391	2.88082	2.82669	2.87207	2.88952	2.79663	2.85615	6.36571	6.09447	6.32115	6.41026	5.94815	6.2408	272	303	265	275	AFG3L1P	172	chr16	90038988	90067195	6054	+	NR_003227	misc_RNA	.	.	AFG3 like matrix AAA peptidase subunit 1, pseudogene	AFG3L1P
452	AFG3L2	1.03898	4.72599	4.77911	4.79811	4.65009	4.82229	4.73461	25.4646	26.4572	26.8211	24.1082	27.2914	25.6231	1263	1242	1352	1214	AFG3L2	10939	chr18	12328943	12377275	3209	-	NM_006796	protein_coding	FLJ25993|SCA28	P8531	AFG3 like matrix AAA peptidase subunit 2	AFG3L2
453	AFM	1	0	0.0242627	0	0	0.048124	0	0	0.0169598	0	0	0.0339196	0	0	0	1	0	AFM	173	chr4	74347462	74369718	1997	+	NM_001133	protein_coding	ALB2|ALBA|ALF|MGC125338|MGC125339	P31981	afamin	AFM
454	AFMID	1.03581	2.99004	3.03451	3.04845	2.92917	3.17271	2.88164	6.94497	7.19365	7.27322	6.61672	8.01741	6.36988	148	151	161	125	AFMID	125061	chr17	76183398	76203782	2145	+	NM_001010982	protein_coding	DKFZp686F03259|KF|MGC167063	P26778	arylformamidase	AFMID
455	AFP	1.03253	0.373383	0.384045	0.273053	0.467189	0.339258	0.427484	0.295387	0.304996	0.208362	0.382413	0.265106	0.344886	6	12	8	10	AFP	174	chr4	74301936	74321502	2039	+	NM_001134	protein_coding	FETA|HPAFP	P11824	alpha fetoprotein	AFP
456	AFTPH	1.04582	3.45652	3.51538	3.39349	3.5169	3.56067	3.46864	9.97779	10.435	9.50854	10.447	10.7996	10.0704	572	688	685	609	AFTPH	54812	chr2	64751439	64820138	5240	+	NM_001002243	protein_coding	FLJ20080|FLJ23793|MGC33965|Nbla10388	P8758	aftiphilin	AFTPH
457	AGA	1.0109	3.64387	3.65826	3.7204	3.56304	3.65288	3.66363	11.5001	11.6254	12.1811	10.819	11.5784	11.6725	362	351	361	350	AGA	175	chr4	178351929	178363657	2148	-	NM_001171988	protein_coding	AGU|ASRG|GA	P26609	aspartylglucosaminidase	AGA
458	AGAP1	1.08766	2.98121	3.08763	3.01595	2.94562	3.00726	3.16377	6.89649	7.50101	7.08893	6.70405	7.04036	7.96166	1030	1132	1050	1079	AGAP1	116987	chr2	236402733	237040444	11367	+	NM_014914	protein_coding	CENTG2|GGAP1|KIAA1099|MGC71657	P29841	ArfGAP with GTPase domain, ankyrin repeat and PH domain 1	AGAP1
459	AGAP1-IT1	0.580947	0.550744	0.344883	0.49683	0.602714	0.344222	0.345544	0.464841	0.270048	0.41111	0.518571	0.269466	0.27063	3	4	2	2	AGAP1-IT1	100506749	chr2	236414395	236416210	664	+	NR_131900	lncRNA	.	.	AGAP1 intronic transcript 1	AGAP1-IT1
460	AGAP11	1.14618	0.467268	0.524464	0.474459	0.46004	0.656072	0.379634	0.382489	0.438399	0.389397	0.37558	0.575786	0.301012	18	19	28	14	AGAP11	119385	chr10	88730498	88769960	3155	+	NM_133447	protein_coding	KIAA1975	P20595	ArfGAP with GTPase domain, ankyrin repeat and PH domain 11	AGAP11
461	AGAP2	0.747665	0.0908032	0.0684237	0.0770581	0.104419	0.0731885	0.0636433	0.0649629	0.0485704	0.0548648	0.075061	0.0520392	0.0451017	4	6	4	4	AGAP2	116986	chr12	58118076	58135944	6088	-	NM_014770	protein_coding	CENTG1|FLJ16430|GGAP2|KIAA0167|PIKE	P30070	ArfGAP with GTPase domain, ankyrin repeat and PH domain 2	AGAP2
462	AGAP2-AS1	0.984343	2.33359	2.31537	2.28815	2.37764	2.25301	2.37515	4.04059	3.97733	3.88431	4.19687	3.76676	4.18789	81	95	82	88	AGAP2-AS1	100130776	chr12	58120023	58122139	1531	+	NR_027032	lncRNA	.	.	AGAP2 antisense RNA 1	AGAP2-AS1
463	AGAP3	0.976416	4.49222	4.45933	4.44661	4.53642	4.38408	4.53086	21.5057	20.9985	20.8054	22.2059	19.8804	22.1166	946	1088	920	993	AGAP3	116988	chr7	150782918	150841523	5606	+	NM_001281300	protein_coding	CENTG3|CRAG|FLJ16146|FLJ34452|MRIP-1	P30275	ArfGAP with GTPase domain, ankyrin repeat and PH domain 3	AGAP3
464	AGAP4	1.17944	1.7129	1.88245	1.72196	1.70379	1.69615	2.04742	2.2782	2.687	2.29884	2.25755	2.24034	3.13367	88	94	88	120	AGAP4	119016	chr10	46321040	46349325	2737	-	NM_001276343	protein_coding	CTGLF1|MRIP2	P15015	ArfGAP with GTPase domain, ankyrin repeat and PH domain 4	AGAP4
465	AGAP5	0.849465	1.88852	1.7206	1.88655	1.89049	1.8577	1.56908	2.70256	2.29573	2.6975	2.70762	2.6243	1.96716	94	103	96	69	AGAP5	729092	chr10	75434033	75457554	2426	-	NM_001144000	protein_coding	CTGLF2	P24360	ArfGAP with GTPase domain, ankyrin repeat and PH domain 5	AGAP5
466	AGAP6	1.06677	2.50571	2.58297	2.52218	2.48904	2.65952	2.50213	4.67928	4.99172	4.74451	4.61404	5.31823	4.66522	191	203	225	189	AGAP6	414189	chr10	51748078	51770259	2772	+	NM_001077665	protein_coding	CTGLF3|bA324H6.1	P139	ArfGAP with GTPase domain, ankyrin repeat and PH domain 6	AGAP6
467	AGAP7P	1.58639	0.33112	0.494949	0.195038	0.455465	0.441967	0.546054	0.25799	0.409271	0.144754	0.371225	0.358455	0.460087	5	14	13	16	AGAP7P	653268	chr10	51464144	51486327	2407	-	NR_126580	misc_RNA	.	.	ArfGAP with GTPase domain, ankyrin repeat and PH domain 7, pseudogene	AGAP7P
468	AGAP9	1	0	0.0404324	0	0	0.039598	0.0412661	0	0.028422	0	0	0.0278274	0.0290165	0	0	1	1	AGAP9	642517	chr10	47191844	48237508	4774	-	NM_001190810	protein_coding	AGAP-9|CTGLF6|FLJ00312|bA301J7.2	P23632	ArfGAP with GTPase domain, ankyrin repeat and PH domain 9	AGAP9
469	AGBL1	1	0	0	0	0	0	0	0	0	0	0	0	0	0	0	0	0	AGBL1	123624	chr15	86685242	87572283	3493	+	NM_152336	protein_coding	FLJ32310|MGC149239	P31080	ATP /GTP binding protein-like 1	AGBL1
470	AGBL1-AS1	1	0	0	0	0	0	0	0	0	0	0	0	0	0	0	0	0	AGBL1-AS1	727915	chr15	86840065	86860199	904	-	NR_046012	lncRNA	.	.	AGBL1 antisense RNA 1	AGBL1-AS1
471	AGBL2	0.679218	0.279511	0.195606	0.225905	0.331194	0.259181	0.129099	0.213783	0.145205	0.169511	0.258054	0.196799	0.0936105	9	15	11	5	AGBL2	79841	chr11	47681143	47736928	3593	-	NM_024783	protein_coding	FLJ23598	P33260	ATP /GTP binding protein-like 2	AGBL2
472	AGBL3	1.96489	0.15984	0.298908	0.106607	0.211178	0.428758	0.156204	0.117163	0.230213	0.0766933	0.157633	0.346074	0.114351	4	9	19	6	AGBL3	340351	chr7	134671259	134820530	3533	+	NM_178563	protein_coding	FLJ12983|MGC32955	P7134	ATP /GTP binding protein-like 3	AGBL3
473	AGBL4	2.48451	0.0326901	0.0798923	0.0646558	0	0	0.155591	0.0229177	0.0569391	0.0458354	0	0	0.113878	2	0	0	5	AGBL4	84871	chr1	48998527	50489626	2988	-	NM_032785	protein_coding	CCP6|FLJ14442	P30520	ATP /GTP binding protein-like 4	AGBL4
474	AGBL4-IT1	1	0	0	0	0	0	0	0	0	0	0	0	0	0	0	0	0	AGBL4-IT1	100874313	chr1	49839873	49937757	514	-	NR_046839	lncRNA	.	.	AGBL4 intronic transcript 1	AGBL4-IT1
475	AGBL5	0.998431	3.95463	3.95251	3.9179	3.99045	4.03017	3.87043	14.5047	14.4819	14.1149	14.8944	15.3381	13.6257	514	595	585	491	AGBL5	60509	chr2	27274491	27293490	3284	+	NM_021831	protein_coding	FLJ21839	P9335	ATP /GTP binding protein-like 5	AGBL5
476	AGBL5-AS1	1	0	0.207653	0	0	0.389144	0	0	0.154808	0	0	0.309616	0	0	0	1	0	AGBL5-AS1	100874031	chr2	27272551	27273132	407	-	NR_046730	lncRNA	.	.	AGBL5 antisense RNA 1	AGBL5-AS1
477	AGER	1.22462	1.52931	1.72692	1.43027	1.62197	1.77666	1.67541	1.88647	2.31021	1.69498	2.07796	2.42631	2.1941	38	48	57	51	AGER	177	chr6	32148745	32152099	1680	-	NM_001206966_2	protein_coding	MGC22357|RAGE	P13212	advanced glycosylation end product-specific receptor	AGER
478	AGFG1	0.952674	3.95036	3.88504	3.87794	4.0193	3.91471	3.85474	14.4588	13.7745	13.702	15.2155	14.0815	13.4675	1814	2212	1969	1792	AGFG1	3267	chr2	228336888	228425938	8824	+	NM_004504	protein_coding	DKFZp686I15205|HRB|MGC116938|MGC116940|RAB|RIP	P5739	ArfGAP with FG repeats 1	AGFG1
479	AGFG2	0.991403	1.94944	1.94022	1.94177	1.95707	1.8651	2.01162	2.86225	2.83764	2.84177	2.88273	2.64294	3.03235	205	228	201	220	AGFG2	3268	chr7	100136834	100165843	4811	+	NM_006076	protein_coding	HRBL|RABR	P35096	ArfGAP with FG repeats 2	AGFG2
480	AGGF1	1.12162	3.69295	3.84639	3.67249	3.71312	3.93436	3.75272	11.9327	13.384	11.7506	12.1148	14.2883	12.4797	792	895	1015	846	AGGF1	55109	chr5	76326210	76361058	4508	+	NM_018046	protein_coding	FLJ10283|GPATC7|GPATCH7|HSU84971|HUS84971|VG5Q	P4402	angiogenic factor with G-patch and FHA domains 1	AGGF1
481	AGK	1.04762	3.2661	3.32637	3.32583	3.20378	3.28756	3.36416	8.62039	9.03085	9.02711	8.21367	8.76461	9.29709	385	383	393	399	AGK	55750	chr7	141251078	141354209	2925	+	NM_018238	protein_coding	FLJ10842|MULK	P5540	acylglycerol kinase	AGK
482	AGL	1.05253	2.7832	2.84657	2.73448	2.83033	2.91839	2.77098	5.88377	6.19287	5.65517	6.11238	6.56002	5.82572	635	753	767	657	AGL	178	chr1	100315640	100389579	8238	+	NM_000642	protein_coding	GDE	P26368	amylo-alpha-1, 6-glucosidase, 4-alpha-glucanotransferase	AGL
483	AGMAT	0.925009	1.03342	0.976999	1.08733	0.977413	0.929644	1.02285	1.04687	0.968367	1.12481	0.968931	0.904806	1.03193	52	49	44	48	AGMAT	79814	chr1	15898194	15911605	3154	-	NM_024758	protein_coding	FLJ23384	P4018	agmatinase	AGMAT
484	AGMO	2.32871	0.113536	0.251769	0.153569	0.0723594	0.279708	0.223278	0.0818763	0.190666	0.112318	0.0514348	0.213949	0.167383	4	2	8	6	AGMO	392636	chr7	15239943	15601640	2475	-	NM_001004320	protein_coding	.	P26837	alkylglycerol monooxygenase	AGMO
485	AGO1	0.997897	3.0547	3.05203	2.98588	3.12039	3.03802	3.06591	7.30915	7.29378	6.92208	7.69623	7.21363	7.37394	788	962	867	844	AGO1	26523	chr1	36348810	36389899	7478	+	NM_012199	protein_coding	.	P25310	argonaute 1, RISC catalytic component	AGO1
486	AGO2	0.941136	4.3804	4.29721	4.36573	4.39492	4.30625	4.2881	19.8273	18.6602	19.6166	20.0379	18.7838	18.5365	1013	1132	1021	963	AGO2	27161	chr8	141541264	141645646	3500	-	NM_012154	protein_coding	.	P3242	argonaute RISC catalytic component 2	AGO2
487	AGO3	1.0599	2.33603	2.40372	2.23575	2.4298	2.43227	2.37459	4.04913	4.29166	3.71009	4.38817	4.39743	4.1859	200	259	249	227	AGO3	192669	chr1	36396683	36522063	3645	+	NM_177422	protein_coding	.	P33884	argonaute 3, RISC catalytic component	AGO3
488	AGO4	1.01143	2.31911	2.33224	2.26932	2.36724	2.24587	2.41373	3.99025	4.03587	3.82096	4.15953	3.74322	4.32851	410	490	424	467	AGO4	192670	chr1	36273828	36323490	7060	+	NM_017629	protein_coding	.	P27582	argonaute 4, RISC catalytic component	AGO4
489	AGPAT1	0.961924	5.43977	5.38508	5.49612	5.38112	5.2535	5.50564	42.4043	40.7897	44.1333	40.6752	37.1471	44.4322	1419	1429	1255	1433	AGPAT1	10554	chr6	32135983	32145888	2368	-	NM_032741_1	protein_coding	1-AGPAT1|G15|LPAAT-alpha|LPAATA|MGC4007|MGC5423	P11597	1-acylglycerol-3-phosphate O-acyltransferase 1	AGPAT1
490	AGPAT2	0.984202	5.03544	5.01318	5.06422	5.00608	4.92058	5.10018	31.7959	31.2936	32.4567	31.1351	29.2861	33.3011	679	709	643	701	AGPAT2	10555	chr9	139567595	139581911	1548	-	NM_006412	protein_coding	1-AGPAT2|BSCL|BSCL1|LPAAB|LPAAT-beta	P34110	1-acylglycerol-3-phosphate O-acyltransferase 2	AGPAT2
491	AGPAT3	0.994495	4.86425	4.85656	4.88983	4.8382	4.78966	4.92049	28.1263	27.9714	28.6474	27.6051	26.6587	29.2841	2844	3009	2793	2921	AGPAT3	56894	chr21	45285116	45407475	6609	+	NM_020132	protein_coding	LPAAT-GAMMA1|MGC4604	P1512	1-acylglycerol-3-phosphate O-acyltransferase 3	AGPAT3
492	AGPAT4	1.14019	3.04099	3.20855	3.04325	3.03873	3.15263	3.26239	7.23056	8.24422	7.24345	7.21768	7.89273	8.5957	870	952	1001	1038	AGPAT4	56895	chr6	161551057	161695107	7879	-	NM_020133	protein_coding	1-AGPAT4|LPAAT-delta|dJ473J16.2	P17048	1-acylglycerol-3-phosphate O-acyltransferase 4	AGPAT4
493	AGPAT4-IT1	1.18549	2.25506	2.45246	2.22469	2.2848	2.29762	2.59228	3.77354	4.47349	3.67411	3.87297	3.91646	5.03052	95	109	106	131	AGPAT4-IT1	79992	chr6	161581164	161583014	1851	-	NR_024277	lncRNA	.	.	AGPAT4 intronic transcript 1	AGPAT4-IT1
494	AGPAT5	0.9019	3.12783	2.99671	3.16284	3.09195	2.99716	2.99627	7.74121	6.98179	7.95594	7.52647	6.98426	6.97932	662	687	613	584	AGPAT5	55326	chr8	6565878	6619021	5519	+	NM_018361	protein_coding	1AGPAT5|LPAATE	P16836	1-acylglycerol-3-phosphate O-acyltransferase 5	AGPAT5
495	AGPAT6	0.992357	4.72812	4.71747	4.73803	4.71815	4.70676	4.72811	25.5037	25.3088	25.6863	25.3211	25.1142	25.5035	2455	2656	2533	2451	AGPAT6	.	chr8	41435707	41482520	6310	+	NM_178819	.	DKFZp586M1819|LPAAT-zeta|LPAATZ|TSARG7	P34825	.	AGPAT6
496	AGPAT9	1.23103	2.91146	3.17488	2.84873	2.97158	3.17979	3.16996	6.5238	8.03098	6.20365	6.84394	8.06174	8.00023	239	290	331	312	AGPAT9	.	chr4	84457067	84527027	3182	+	NM_001256422	.	AGPAT8|GPAT3|LPAAT-theta|MAG1|MGC11324	P12426	.	AGPAT9
497	AGPS	1.00327	4.67264	4.67717	4.56967	4.76875	4.7711	4.5767	24.5038	24.584	22.747	26.2606	26.3051	22.8629	2656	3367	3243	2684	AGPS	8540	chr2	178257471	178408564	7665	+	NM_003659	protein_coding	ADAP-S|ADAS|ADHAPS|ADPS|ALDHPSY|DKFZp762O2215|FLJ99755	P20371	alkylglycerone phosphate synthase	AGPS
498	AGR2	1.59069	0.513875	0.748999	0.406651	0.613678	0.478911	0.976408	0.42788	0.680626	0.325605	0.530155	0.393691	0.96756	4	7	5	12	AGR2	10551	chr7	16832264	16844738	983	-	NM_006408	protein_coding	AG2|GOB-4|HAG-2|PDIA17|XAG-2	P20150	anterior gradient 2, protein disulphide isomerase family member	AGR2
499	AGR3	1	0	0	0	0	0	0	0	0	0	0	0	0	0	0	0	0	AGR3	155465	chr7	16899030	16921613	750	-	NM_176813	protein_coding	AG3|BCMP11|HAG3|PDIA18|hAG-3	P32982	anterior gradient 3, protein disulphide isomerase family member	AGR3
500	AGRN	1.01118	8.00131	8.01729	8.01339	7.98912	7.87784	8.14444	255.232	258.086	257.387	253.077	234.216	281.957	28689	30972	27561	31600	AGRN	375790	chr1	955503	991499	7511	+	NM_198576	protein_coding	FLJ45064	P10465	agrin	AGRN
501	AGRP	1	0	0	0	0	0	0	0	0	0	0	0	0	0	0	0	0	AGRP	181	chr16	67516474	67517716	764	-	NM_001138	protein_coding	AGRT|ART|ASIP2|MGC118963	P26530	agouti related neuropeptide	AGRP
502	AGT	1.01817	0.571426	0.579974	0.542132	0.600137	0.619599	0.539228	0.485992	0.494822	0.456123	0.515861	0.536448	0.453195	17	21	21	17	AGT	183	chr1	230838272	230850336	2581	-	NM_000029	protein_coding	ANHU|FLJ92595|FLJ97926|SERPINA8	P22458	angiotensinogen	AGT
503	AGTPBP1	1.09627	3.35629	3.47647	3.31335	3.39799	3.53676	3.41356	9.24104	10.1307	8.94071	9.54138	10.6057	9.65573	593	695	741	644	AGTPBP1	23287	chr9	88161454	88356944	4419	-	NM_001286717	protein_coding	DKFZp686M20191|KIAA1035|NNA1	P20602	ATP /GTP binding protein 1	AGTPBP1
504	AGTR1	0.763815	0.0809364	0.0622259	0.157573	0	0.121879	0	0.0577043	0.0440754	0.115409	0	0.0881508	0	4	0	3	0	AGTR1	185	chr3	148415658	148460790	2571	+	NM_031850	protein_coding	AG2S|AGTR1A|AGTR1B|AT1|AT1B|AT1R|AT2R1|AT2R1A|AT2R1B|HAT1R	P32258	angiotensin II receptor type 1	AGTR1
505	AGTR2	1	0	0	0	0	0	0	0	0	0	0	0	0	0	0	0	0	AGTR2	186	chrX	115301958	115306225	2899	+	NM_000686	protein_coding	AT2|ATGR2|MRX88	P1858	angiotensin II receptor type 2	AGTR2
506	AGTRAP	0.989571	4.95665	4.94202	5.05829	4.84731	4.96553	4.91811	30.0528	29.7394	32.3194	27.7862	30.2445	29.2342	500	464	483	457	AGTRAP	57085	chr1	11796142	11810828	1259	+	NM_001040195	protein_coding	ATRAP|MGC29646	P26805	angiotensin II receptor associated protein	AGTRAP
507	AGXT	1	0.0325668	0	0.0644145	0	0	0	0.0228303	0	0.0456605	0	0	0	1	0	0	0	AGXT	189	chr2	241808162	241818536	1598	+	NM_000030	protein_coding	AGT|AGT1|AGXT1|PH1|SPAT|SPT|TLH6	P26840	alanine-glyoxylate aminotransferase	AGXT
508	AGXT2	1.33716	0.409307	0.52472	0.300596	0.510397	0.615508	0.427831	0.328048	0.438654	0.231653	0.424442	0.532097	0.34521	8	16	19	12	AGXT2	64902	chr5	34998206	35048240	2135	-	NM_001306173	protein_coding	AGT2|DAIBAT	P725	alanine--glyoxylate aminotransferase 2	AGXT2
509	AHCTF1	0.903774	3.29859	3.16815	3.34278	3.253	3.15003	3.18605	8.83953	7.98894	9.14561	8.53344	7.87674	8.10113	1206	1236	1097	1074	AHCTF1	25909	chr1	247002402	247094726	8631	-	NM_015446	protein_coding	DKFZp434N093|ELYS|MST108|TMBS62	P24107	AT-hook containing transcription factor 1	AHCTF1
510	AHCTF1P1	1.8086	0.0747842	0.132542	0.0830128	0.0665083	0.171426	0.0925813	0.0532035	0.0962237	0.0592277	0.0471792	0.126171	0.0662763	8	7	18	9	AHCTF1P1	285116	chr2	162355578	162364413	8836	-	NR_077058	misc_RNA	AHCTF1P|ELYS-like	.	AT-hook containing transcription factor 1 pseudogene 1	AHCTF1P1
511	AHCY	0.961036	6.39378	6.33714	6.37079	6.41641	6.31667	6.35732	83.0852	79.8478	81.7557	84.4146	78.7089	80.9867	2569	2893	2594	2562	AHCY	191	chr20	32868071	32899608	2538	-	NM_000687	protein_coding	SAHH	P31663	adenosylhomocysteinase	AHCY
512	AHCYL1	0.991364	6.01021	5.99789	6.00444	6.01595	6.0057	5.99003	63.4544	62.9064	63.1972	63.7116	63.2534	62.5594	3709	4086	3911	3671	AHCYL1	10768	chr1	110527387	110566364	4586	+	NM_006621	protein_coding	DCAL|IRBIT|PRO0233|XPVKONA	P1991	adenosylhomocysteinase like 1	AHCYL1
513	AHCYL2	1.02212	2.95057	2.97809	2.94724	2.9539	3.01898	2.93601	6.73057	6.87945	6.71273	6.74841	7.10597	6.65293	510	563	570	509	AHCYL2	23382	chr7	128864855	129070052	5887	+	NM_015328	protein_coding	ADOHCYASE3|FLJ21719|KIAA0828	P17742	adenosylhomocysteinase like 2	AHCYL2
514	AHDC1	0.987002	2.88643	2.87012	2.92648	2.84523	2.7912	2.94495	6.39438	6.31127	6.60254	6.18622	5.92206	6.70048	636	654	602	649	AHDC1	27245	chr1	27860756	27930005	6358	-	NM_001029882	protein_coding	CL23945|DJ159A19.3|RP1-159A19.1	P20551	AT-hook DNA binding motif containing 1	AHDC1
515	AHI1	1.09186	1.69965	1.78859	1.61996	1.77518	1.80053	1.77655	2.24823	2.45477	2.07366	2.42281	2.48347	2.42606	174	188	180	178	AHI1	54806	chr6	135605110	135818903	5898	-	NM_001134831	protein_coding	AHI-1|DKFZp686J1653|FLJ14023|FLJ20069|JBTS3|ORF1|dJ71N10.1	P16700	Abelson helper integration site 1	AHI1
516	AHNAK	0.850966	8.17396	7.94201	8.15098	8.19659	7.96739	7.91618	287.807	244.914	283.242	292.373	249.278	240.55	80738	92184	74810	68781	AHNAK	79026	chr11	62201014	62314332	19265	-	NM_024060	protein_coding	AHNAKRS|MGC5395	P7619	AHNAK nucleoprotein	AHNAK
517	AHNAK2	1.11652	4.95739	5.11154	4.93245	4.9819	5.14075	5.08174	30.0686	33.5723	29.5362	30.601	34.2792	32.8653	8368	9534	10269	9359	AHNAK2	113146	chr14	105403591	105444694	18317	-	NM_138420	protein_coding	C14orf78|KIAA2019	P118	AHNAK nucleoprotein 2	AHNAK2
518	AHR	1.0965	4.37053	4.49729	4.35939	4.38158	4.58208	4.4072	19.6852	21.5849	19.5262	19.8443	22.9521	20.2177	1847	2060	2291	1923	AHR	196	chr7	17338276	17385775	6247	+	NM_001621	protein_coding	bHLHe76	P11108	aryl hydrocarbon receptor	AHR
519	AHRR	1.27737	0.903739	1.07893	0.851263	0.954374	0.932048	1.21223	0.870909	1.11247	0.804079	0.937739	0.907983	1.31695	68	87	81	112	AHRR	57491	chr5	304291	438405	5660	+	NM_020731	protein_coding	AHH|AHHR|KIAA1234|MGC167813|MGC176630|bHLHe77	P7974	aryl-hydrocarbon receptor repressor	AHRR
520	AHSA1	1.00998	5.81372	5.82779	5.84485	5.7819	5.77266	5.88088	55.2476	55.7988	56.4746	54.0205	53.6695	57.928	1062	1101	1052	1098	AHSA1	10598	chr14	77924373	77935815	1400	+	NM_012111	protein_coding	AHA1|C14orf3|p38	P32400	activator of Hsp90 ATPase activity 1	AHSA1
521	AHSA2	1.05317	3.92303	3.99295	3.92994	3.91608	3.96889	4.01662	14.1687	14.922	14.2416	14.0958	14.6587	15.1854	631	683	683	677	AHSA2	130872	chr2	61404555	61414686	3031	+	NM_152392	protein_coding	DKFZp564C236|FLJ34679|FLJ41715|Hch1	P29448	AHA1, activator of heat shock 90kDa protein ATPase homolog 2 (yeast)	AHSA2
522	AHSG	1	0	0	0	0	0	0	0	0	0	0	0	0	0	0	0	0	AHSG	197	chr3	186330850	186339107	1573	+	NM_001622	protein_coding	A2HS|AHS|FETUA|HSGA	P12768	alpha-2-HS-glycoprotein	AHSG
523	AHSP	1	0	0	0	0	0	0	0	0	0	0	0	0	0	0	0	0	AHSP	51327	chr16	31539203	31540124	506	+	NM_016633	protein_coding	EDRF|ERAF	P4575	alpha hemoglobin stabilizing protein	AHSP
524	AICDA	1.59308	0.220427	0.336836	0.229476	0.21132	0.357517	0.315855	0.165078	0.262984	0.172409	0.157747	0.281219	0.244749	7	7	12	10	AICDA	57379	chr12	8754762	8765442	2794	-	NM_020661	protein_coding	AID|ARP2|CDA2|HIGM2	P25807	activation-induced cytidine deaminase	AICDA
525	AIDA	1.00094	5.88814	5.88947	5.89533	5.88092	5.94105	5.83598	58.2254	58.2798	58.5211	57.9296	60.4375	56.1221	2570	2782	2791	2480	AIDA	64853	chr1	222841355	222885864	3006	-	NM_022831	protein_coding	C1orf80|FLJ12806|FLJ32421|RP11-378J18.7	P13699	axin interactor, dorsalization associated	AIDA
526	AIF1	1	0	0	0	0	0	0	0	0	0	0	0	0	0	0	0	0	AIF1	199	chr6	31582994	31584798	751	+	NM_004847_2	protein_coding	AIF-1|IBA1|IRT-1|IRT1	P11288	allograft inflammatory factor 1	AIF1
527	AIF1L	0.894187	5.11639	4.95995	5.13151	5.1011	4.89855	5.01884	33.6885	30.1239	34.054	33.323	28.827	31.4207	1725	1849	1537	1601	AIF1L	83543	chr9	133971863	133998539	3528	+	NR_033701	protein_coding	C9orf58|FLJ12783|IBA2|MGC29466	.	allograft inflammatory factor 1 like	AIF1L
528	AIFM1	1.06181	4.7534	4.8368	4.73889	4.76776	4.81648	4.85684	25.9721	27.5774	25.7022	26.242	27.1777	27.9771	832	926	921	911	AIFM1	9131	chrX	129263338	129299861	2601	-	NM_145812	protein_coding	AIF|COXPD6|MGC111425|PDCD8	P33902	apoptosis inducing factor, mitochondria associated 1	AIFM1
529	AIFM2	1.0965	2.14893	2.25292	2.22328	2.07055	2.28294	2.22227	3.435	3.76648	3.66954	3.20046	3.86669	3.66626	175	167	194	176	AIFM2	84883	chr10	71872023	71892690	3247	-	NM_032797	protein_coding	AMID|PRG3|RP11-367H5.2	P27990	apoptosis inducing factor, mitochondria associated 2	AIFM2
530	AIFM3	0.593808	0.135706	0.0821135	0.0851377	0.184562	0.0796304	0.0845922	0.0986306	0.0585677	0.060789	0.136472	0.0567473	0.060388	2	5	2	2	AIFM3	150209	chr22	21319418	21335649	2742	+	NM_144704	protein_coding	AIFL|FLJ30473|FLJ45137	P27485	apoptosis inducing factor, mitochondria associated 3	AIFM3
531	AIG1	0.98386	4.92316	4.90047	4.9899	4.8532	4.90909	4.89179	29.3403	28.8668	30.7767	27.904	29.0458	28.6877	662	652	647	620	AIG1	51390	chr6	143380500	143661480	7825	+	NM_001286587	protein_coding	AIG-1|DKFZp686F03136|FLJ10485|dJ95L4.1	P23392	androgen-induced 1	AIG1
532	AIM1	1.00077	2.61336	2.61429	2.60121	2.62541	2.62555	2.60294	5.11927	5.12322	5.06795	5.17059	5.1712	5.07523	582	652	627	586	AIM1	202	chr6	106959730	107018324	7542	+	NM_001624	protein_coding	CRYBG1|ST4	P32343	absent in melanoma 1	AIM1
533	AIM1L	0.734093	0.116659	0.0865474	0.105708	0.127527	0.0677175	0.105135	0.084221	0.061826	0.0760224	0.0924196	0.0480572	0.0755949	6	8	4	6	AIM1L	55057	chr1	26648350	26680621	5245	-	NM_001039775	protein_coding	CRYBG2|DKFZp434L1713|FLJ10040|FLJ38020	P15564	absent in melanoma 1-like	AIM1L
534	AIM2	1	0	0	0	0	0	0	0	0	0	0	0	0	0	0	0	0	AIM2	9447	chr1	159032275	159046647	1484	-	NM_004833	protein_coding	PYHIN4	P12930	absent in melanoma 2	AIM2
535	AIMP1	1.06687	4.0356	4.12346	4.11225	3.95464	4.28779	3.93798	15.3997	16.4295	16.2946	14.5048	18.5323	14.3268	620	603	745	548	AIMP1	9255	chr4	107236767	107270381	3260	+	NM_001142415	protein_coding	EMAP2|EMAPII|SCYE1|p43	P10147	aminoacyl tRNA synthetase complex-interacting multifunctional protein 1	AIMP1
536	AIMP2	0.842923	4.46642	4.232	4.5452	4.38308	4.22065	4.24326	21.1068	17.7914	22.3476	19.8659	17.6442	17.9386	357	343	293	289	AIMP2	7965	chr7	6048882	6063465	1219	+	NM_006303	protein_coding	JTV-1|JTV1|P38	P30797	aminoacyl tRNA synthetase complex-interacting multifunctional protein 2	AIMP2
537	AIP	0.947139	4.84097	4.76543	4.92872	4.74754	4.77393	4.75688	27.6601	26.198	29.4573	25.8629	26.3587	26.0373	479	455	446	427	AIP	9049	chr11	67250500	67258579	1425	+	NM_003977	protein_coding	ARA9|FKBP16|FKBP37|SMTPHN|XAP2	P4571	aryl hydrocarbon receptor interacting protein	AIP
538	AIPL1	1	0.0176998	0	0.035185	0	0	0	0.0123441	0	0.0246882	0	0	0	1	0	0	0	AIPL1	23746	chr17	6327057	6338519	3698	-	NM_001285402	protein_coding	AIPL2|LCA4	P2068	aryl hydrocarbon receptor interacting protein like 1	AIPL1
539	AIRE	1	0	0.0429656	0	0	0	0.0846884	0	0.0302294	0	0	0	0.0604587	0	0	0	2	AIRE	326	chr21	45705721	45718102	2299	+	NM_000383	protein_coding	AIRE1|APECED|APS1|APSI|PGA1	P1500	autoimmune regulator	AIRE
540	AIRN	2.9374	0.0110037	0.0320863	0.0219241	0	0.0208125	0.0432725	0.00765633	0.0224897	0.0153127	0	0.0145307	0.0304486	1	0	1	2	AIRN	100271873	chr6	160424323	160428696	1489	-	NR_047511	lncRNA	.	.	antisense of IGF2R non-protein coding RNA	AIRN
541	AJAP1	0.857787	2.41757	2.24035	2.55344	2.26757	2.24447	2.23622	4.34271	3.72512	4.87032	3.8151	3.73862	3.71162	181	164	150	138	AJAP1	55966	chr1	4715105	4843851	3317	+	NM_018836	protein_coding	MOT8|RP3-426F10.1|SHREW-1|SHREW1	P18202	adherens junctions associated protein 1	AJAP1
542	AJUBA	0.692679	4.63061	4.12648	4.65071	4.61023	4.15373	4.0987	23.7715	16.466	24.1191	23.424	16.7991	16.1329	1473	1561	1076	1009	AJUBA	84962	chr14	23440383	23451851	4687	-	NM_198086	protein_coding	.	P20477	ajuba LIM protein	AJUBA
543	AK1	1.05632	4.16101	4.23576	4.1948	4.1264	4.219	4.25232	16.8891	17.8404	17.3131	16.4651	17.6228	18.0579	560	581	598	588	AK1	203	chr9	130628759	130640022	2266	-	NM_000476	protein_coding	.	P20264	adenylate kinase 1	AK1
544	AK2	0.931214	5.46359	5.36319	5.46256	5.46461	5.33698	5.38893	43.1269	40.1604	43.0956	43.1582	39.4194	40.9014	2021	2241	1963	1934	AK2	204	chr1	33473541	33502512	6038	-	NM_013411	protein_coding	ADK2	P15815	adenylate kinase 2	AK2
545	AK3	1.05843	4.3892	4.46733	4.40829	4.36986	4.53699	4.39413	19.9547	21.1207	20.2338	19.6757	22.215	20.0264	1301	1385	1506	1295	AK3	50808	chr9	4709557	4742043	4621	-	NM_001199855	protein_coding	AK3L1|AK6|AKL3L|AKL3L1|FIX	P6567	adenylate kinase 3	AK3
546	AK4	0.914804	5.28341	5.15839	5.28598	5.28083	5.14549	5.17117	37.9461	34.7132	38.0155	37.8767	34.3954	35.0311	3977	4353	3800	3691	AK4	205	chr1	65613232	65697828	7501	+	NM_203464	protein_coding	AK3|AK3L1|AK3L2|MGC166959	P32624	adenylate kinase 4	AK4
547	AK5	1.1907	3.55506	3.78707	3.46571	3.63917	3.77372	3.80028	10.7538	12.8045	10.048	11.4595	12.6774	12.9315	492	616	656	637	AK5	26289	chr1	77747662	78025654	4520	+	NM_174858	protein_coding	AK6|MGC33326	P23970	adenylate kinase 5	AK5
548	AK6	0.922575	4.90916	4.79692	4.91414	4.90416	4.83666	4.75605	29.0472	26.7982	29.1511	28.9433	27.5746	26.0218	344	378	347	316	AK6	102157402	chr5	68647553	68651780	733	-	NM_001015891	protein_coding	.	P17550	adenylate kinase 6	AK6
549	AK7	0.938476	0.952145	0.908611	0.9468	0.95747	1.04116	0.762641	0.934747	0.877237	0.927592	0.941901	1.05788	0.696593	45	50	54	34	AK7	122481	chr14	96858448	96955764	3300	+	NM_152327	protein_coding	FLJ32864	P30227	adenylate kinase 7	AK7
550	AK8	0.965135	0.421553	0.408752	0.487584	0.352355	0.328504	0.48477	0.339369	0.327537	0.402095	0.276643	0.255711	0.399363	12	9	8	12	AK8	158067	chr9	135600965	135754198	2106	-	NM_152572	protein_coding	.	P25693	adenylate kinase 8	AK8
551	AK9	0.817856	0.879893	0.754626	0.78801	0.966272	0.92824	0.557224	0.840239	0.687194	0.726691	0.953786	0.902953	0.471435	32	50	57	26	AK9	221264	chr6	109814059	110012415	7733	-	NM_001145128	protein_coding	.	P27186	adenylate kinase 9	AK9
552	AKAP1	0.998612	3.70611	3.70426	3.7579	3.65239	3.61413	3.78908	12.0512	12.0345	12.5282	11.5742	11.2451	12.8238	740	749	703	762	AKAP1	8165	chr17	55162553	55198705	4752	+	NM_003488	protein_coding	AKAP|AKAP121|AKAP149|AKAP84|D-AKAP1|MGC1807|PRKA1|SAKAP84	P26441	A-kinase anchoring protein 1	AKAP1
553	AKAP10	0.936524	3.34088	3.25589	3.31744	3.36394	3.26249	3.24925	9.13223	8.55256	8.96897	9.29549	8.59641	8.5087	525	596	530	501	AKAP10	11216	chr17	19807765	19881169	3941	-	NM_007202	protein_coding	D-AKAP2|MGC9414|PRKA10	P12567	A-kinase anchoring protein 10	AKAP10
554	AKAP11	1.00386	3.72448	3.72961	3.66702	3.77972	3.79263	3.66372	12.2184	12.2655	11.7023	12.7344	12.8578	11.6733	1779	2127	2065	1784	AKAP11	11215	chr13	42846289	42897403	9920	+	NM_016248	protein_coding	AKAP220|DKFZp781I12161|FLJ11304|KIAA0629|PRKA11	P16803	A-kinase anchoring protein 11	AKAP11
555	AKAP12	0.88887	7.55723	7.38822	7.57331	7.54096	7.44173	7.33266	187.344	166.524	189.456	185.232	172.854	160.195	24087	25880	23191	20470	AKAP12	9590	chr6	151561134	151679694	8789	+	NM_005100	protein_coding	AKAP250|DKFZp686M0430|DKFZp686O0331|FLJ20945|FLJ97621	P4152	A-kinase anchoring protein 12	AKAP12
556	AKAP13	1.06097	3.64511	3.72386	3.63586	3.65432	3.71198	3.73565	11.5109	12.2128	11.4309	11.591	12.1044	12.3212	2191	2498	2548	2471	AKAP13	11214	chr15	85923847	86292589	13670	+	NM_006738	protein_coding	AKAP-Lbc|ARHGEF13|BRX|FLJ11952|FLJ43341|HA-3|Ht31|LBC|PROTO-LB|PROTO-LBC|c-lbc	P30647	A-kinase anchoring protein 13	AKAP13
557	AKAP14	1	0	0	0	0	0	0	0	0	0	0	0	0	0	0	0	0	AKAP14	158798	chrX	119029936	119054679	841	+	NM_178813	protein_coding	AKAP28	P27006	A-kinase anchoring protein 14	AKAP14
558	AKAP17A	1	0	0	0	0	0	0	0	0	0	0	0	0	0	0	0	0	AKAP17A	8227	chrX	1710486	1721407	3274	+	NM_005088	protein_coding	721P|CCDC133|CXYorf3|DXYS155E|FLJ98315|MGC125365|MGC125366|MGC39904|SFRS17A|XE7|XE7Y	P18048	A-kinase anchoring protein 17A	AKAP17A
559	AKAP2	0.718315	5.09304	4.63221	5.12177	5.06373	4.57178	4.69021	33.1318	23.799	33.8182	32.4453	22.7817	24.8163	3550	3747	2519	2611	AKAP2	11217	chr9	112810878	112934791	7098	+	NM_001004065	protein_coding	AKAPKL|FLJ53197|PALM2|PRKA2	P12304	A-kinase anchoring protein 2	AKAP2
560	AKAP3	1.63849	0.0836374	0.134609	0.113632	0.0530063	0.232982	0.029034	0.0596864	0.0977953	0.0819483	0.0374245	0.175262	0.0203287	4	2	9	1	AKAP3	10566	chr12	4724674	4758213	3621	-	NM_006422	protein_coding	AKAP110|CT82|FSP95|PRKA3|SOB1	P8875	A-kinase anchoring protein 3	AKAP3
561	AKAP4	1	0	0	0	0	0	0	0	0	0	0	0	0	0	0	0	0	AKAP4	8852	chrX	49955411	49965664	3344	-	NM_003886	protein_coding	AKAP 82|AKAP-4|AKAP82|CT99|FSC1|HI|PRKA4|hAKAP82|p82	P9210	A-kinase anchoring protein 4	AKAP4
562	AKAP5	0.75987	1.37175	1.1418	1.22161	1.50773	1.20209	1.07888	1.58785	1.20656	1.33207	1.84363	1.30072	1.11239	131	199	135	110	AKAP5	9495	chr14	64932217	64941221	6487	+	NM_004857	protein_coding	AKAP75|AKAP79|H21	P28325	A-kinase anchoring protein 5	AKAP5
563	AKAP6	0.79113	0.686535	0.567667	0.730348	0.64135	0.640085	0.491421	0.609414	0.482125	0.659039	0.559788	0.558421	0.405829	105	98	94	65	AKAP6	9472	chr14	32798479	33302268	10387	+	NM_004274	protein_coding	ADAP100|ADAP6|AKAP100|KIAA0311|MGC165020|PRKA6|mAKAP	P24526	A-kinase anchoring protein 6	AKAP6
564	AKAP7	1.30468	1.42273	1.67494	1.4186	1.42685	1.79703	1.54155	1.68093	2.19306	1.67326	1.68859	2.47505	1.91108	69	79	105	76	AKAP7	9465	chr6	131456826	131604675	3461	+	NM_016377	protein_coding	AKAP15|AKAP18	P12501	A-kinase anchoring protein 7	AKAP7
565	AKAP8	0.902789	3.77546	3.63922	3.81706	3.73264	3.76776	3.49811	12.6939	11.4599	13.0945	12.2934	12.621	10.2989	685	704	695	542	AKAP8	10270	chr19	15464332	15490612	3543	-	NM_005858	protein_coding	AKAP95|DKFZp586B1222	P22860	A-kinase anchoring protein 8	AKAP8
566	AKAP8L	0.976459	4.66499	4.63199	4.6933	4.63611	4.66303	4.60028	24.3689	23.7953	24.8716	23.8662	24.3344	23.2561	786	822	805	739	AKAP8L	26993	chr19	15490859	15529932	2248	-	NM_001291478	protein_coding	DKFZp434L0650|HA95|HAP95|NAKAP|NAKAP95	P20244	A-kinase anchoring protein 8 like	AKAP8L
567	AKAP9	1.07599	2.979	3.07168	2.95652	3.00114	3.19105	2.94155	6.8844	7.40754	6.76248	7.00632	8.13273	6.68235	1296	1476	1647	1287	AKAP9	10142	chr7	91570189	91739987	12439	+	NM_147185	protein_coding	AKAP-9|AKAP350|AKAP450|CG-NAP|HYPERION|KIAA0803|MU-RMS-40.16A|PRKA9|YOTIAO	P7977	A-kinase anchoring protein 9	AKAP9
568	AKIP1	1.00314	4.23023	4.23451	4.15728	4.29966	4.17166	4.29474	17.7683	17.8241	16.8429	18.6937	17.0216	18.6266	295	344	303	331	AKIP1	56672	chr11	8932701	8941626	1788	+	NM_020642	protein_coding	.	P20128	A-kinase interacting protein 1	AKIP1
569	AKIRIN1	0.969362	5.21102	5.16735	5.13291	5.28511	5.23091	5.10087	36.0402	34.9359	34.0881	37.9922	36.5544	33.3175	1344	1640	1516	1325	AKIRIN1	79647	chr1	39456916	39471737	2726	+	NM_001136275	protein_coding	C1orf108|FLJ12666|RP11-781D11.2|STRF2	P19187	akirin 1	AKIRIN1
570	AKIRIN2	0.906662	4.63646	4.50106	4.60296	4.6692	4.44196	4.55782	23.8721	21.644	23.3012	24.4431	20.7352	22.5527	632	722	589	616	AKIRIN2	55122	chr6	88384578	88411985	1932	-	NM_018064	protein_coding	C6orf166|FBI1|FLJ10342|dJ486L4.2	P23898	akirin 2	AKIRIN2
571	AKNA	1.13205	3.29004	3.45167	3.24792	3.33096	3.42455	3.4783	8.7814	9.941	8.49998	9.06282	9.73722	10.1448	955	1118	1155	1146	AKNA	80709	chr9	117096433	117156685	7383	-	NM_030767	protein_coding	FLJ31001|FLJ33184|KIAA1968|RP11-82I1.4	P23520	AT-hook transcription factor	AKNA
572	AKNAD1	1	0	0	0	0	0	0	0	0	0	0	0	0	0	0	0	0	AKNAD1	254268	chr1	109358520	109400864	3204	-	NM_152763	protein_coding	C1orf62|MGC26989	P3716	AKNA domain containing 1	AKNAD1
573	AKR1A1	0.949079	6.10085	6.02658	6.11084	6.09079	6.00903	6.04391	67.6338	64.1899	68.1109	67.1568	63.402	64.9777	1323	1425	1287	1255	AKR1A1	10327	chr1	46016455	46035723	1491	+	NM_001202414	protein_coding	ALDR1|ALR|ARM|DD3|MGC12529|MGC1380	P20989	aldo-keto reductase family 1, member A1 (aldehyde reductase)	AKR1A1
574	AKR1B1	0.950198	8.13551	8.06208	8.16778	8.10252	8.05677	8.06738	280.212	266.257	286.572	273.853	265.275	267.239	5380	5572	5191	5057	AKR1B1	231	chr7	134127107	134143888	1398	-	NM_001628	protein_coding	ADR|ALDR1|ALR2|AR|MGC1804	P406	aldo-keto reductase family 1, member B1 (aldose reductase)	AKR1B1
575	AKR1B10	0.774564	0.432399	0.345614	0.400626	0.463489	0.121076	0.539867	0.349476	0.270692	0.320081	0.378872	0.087546	0.453838	7	9	2	10	AKR1B10	57016	chr7	134212344	134226166	1596	+	NM_020299	protein_coding	AKR1B11|AKR1B12|ALDRLn|ARL-1|ARL1|HIS|HSI|MGC14103	P23150	aldo-keto reductase family 1, member B10 (aldose reductase)	AKR1B10
576	AKR1B15	1	0	0	0	0	0	0	0	0	0	0	0	0	0	0	0	0	AKR1B15	441282	chr7	134233849	134264592	1625	+	NM_001080538	protein_coding	AKR1B10L	P3296	aldo-keto reductase family 1, member B15	AKR1B15
577	AKR1C1	1.37226	3.18073	3.59347	3.02577	3.32065	3.71165	3.46473	8.06767	11.071	7.14419	8.99115	12.1014	10.0405	132	180	233	187	AKR1C1	1645	chr10	5005454	5020158	1379	+	NM_001353	protein_coding	2-ALPHA-HSD|20-ALPHA-HSD|C9|DD1|DDH|DDH1|H-37|HAKRC|MBAB|MGC8954	P26824	aldo-keto reductase family 1, member C1	AKR1C1
578	AKR1C2	1.44509	1.61203	1.98997	1.53449	1.68561	2.24812	1.67532	2.05681	2.97228	1.89686	2.21676	3.75065	2.19391	84	113	163	109	AKR1C2	1646	chr10	5029968	5060225	4155	-	NM_001354	protein_coding	AKR1C-pseudo|BABP|DD|DD2|DDH2|FLJ53800|HAKRD|HBAB|MCDR2	P35438	aldo-keto reductase family 1, member C2	AKR1C2
579	AKR1C3	1.17591	5.51156	5.74059	5.46797	5.55386	5.79671	5.6822	44.6189	52.4676	43.2613	45.9764	54.5884	50.3468	694	797	909	812	AKR1C3	8644	chr10	5090958	5149878	1354	+	NM_001253908	protein_coding	DD3|DDX|HA1753|HAKRB|HAKRe|HSD17B5|KIAA0119|PGFS|hluPGFS	P36067	aldo-keto reductase family 1, member C3	AKR1C3
580	AKR1C4	1	0	0	0	0	0	0	0	0	0	0	0	0	0	0	0	0	AKR1C4	1109	chr10	5238798	5260910	1192	+	NM_001818	protein_coding	3-alpha-HSD|C11|CDR|CHDR|DD4|HAKRA|MGC22581	P11040	aldo-keto reductase family 1, member C4	AKR1C4
581	AKR1C6P	1	0	0	0	0	0	0	0	0	0	0	0	0	0	0	0	0	AKR1C6P	389932	chr10	4913859	4958465	1397	-	NR_026743	misc_RNA	.	.	aldo-keto reductase family 1, member C6, pseudogene	AKR1C6P
582	AKR1C8P	1	0.0432051	0	0	0.0851536	0	0	0.0304004	0	0	0.0608007	0	0	0	2	0	0	AKR1C8P	340811	chr10	5196655	5227150	2127	-	NR_027916	misc_RNA	.	.	aldo-keto reductase family 1, member C8, pseudogene	AKR1C8P
583	AKR1D1	1	0	0.0362885	0	0	0.0716865	0	0	0.0254723	0	0	0.0509445	0	0	0	2	0	AKR1D1	6718	chr7	137761178	137803050	2710	+	NM_001190906	protein_coding	3o5bred|CBAS2|SRD5B1	P11745	aldo-keto reductase family 1, member D1	AKR1D1
584	AKR1E2	1.49748	0.692577	0.943134	0.927539	0.411759	1.1643	0.681819	0.616168	0.922701	0.902029	0.330307	1.24124	0.604161	20	8	28	14	AKR1E2	83592	chr10	4868369	4890251	1554	+	NR_073126	protein_coding	AKR1CL2|AKRDC1|LoopADR|MGC10612	.	aldo-keto reductase family 1, member E2	AKR1E2
585	AKR7A2	1.06138	4.68111	4.76379	4.73287	4.62743	4.69851	4.82625	24.654	26.1672	25.5911	23.717	24.9653	27.3692	969	981	993	1043	AKR7A2	8574	chr1	19629202	19638640	2619	-	NM_003689	protein_coding	AFAR|AFAR1|AFB1-AR1|AKR7	P1660	aldo-keto reductase family 7, member A2	AKR7A2
586	AKR7A2P1	0.711087	0.437014	0.323753	0.422866	0.451025	0.149297	0.47937	0.353799	0.251582	0.340588	0.367011	0.109029	0.394135	6	7	2	7	AKR7A2P1	246182	chr1	113465972	113467295	1324	+	NR_002796	misc_RNA	.	.	aldo-keto reductase family 7, member A2 pseudogene 1	AKR7A2P1
587	AKR7A3	1.53108	0.609935	0.852509	0.514957	0.699043	0.958165	0.7385	0.52619	0.805638	0.428952	0.623427	0.942837	0.66844	7	11	16	11	AKR7A3	22977	chr1	19609057	19615280	1241	-	NM_012067	protein_coding	AFAR2	P11343	aldo-keto reductase family 7, member A3 (aflatoxin aldehyde reductase)	AKR7A3
588	AKR7L	1.65773	0.0777654	0.12672	0	0.151552	0.0888944	0.163579	0.0553821	0.0918084	0	0.110764	0.0635548	0.120062	0	4	2	4	AKR7L	246181	chr1	19592476	19600568	2314	-	NR_040288	misc_RNA	AFAR3|AKR7A4	.	aldo-keto reductase family 7-like (gene /pseudogene)	AKR7L
589	AKT1	0.962833	6.22724	6.17334	6.238	6.2164	6.13586	6.20988	73.918	71.1707	74.4788	73.3573	69.3197	73.0218	3032	3262	2963	2984	AKT1	207	chr14	105235687	105262080	2857	-	NM_005163	protein_coding	AKT|MGC99656|PKB|PKB-ALPHA|PRKBA|RAC|RAC-ALPHA	P30591	v-akt murine thymoma viral oncogene homolog 1	AKT1
590	AKT1S1	0.94666	5.34194	5.26486	5.31093	5.37228	5.20837	5.31921	39.5586	37.4485	38.6963	40.4208	35.9723	38.9247	1077	1251	1063	1103	AKT1S1	84335	chr19	50372290	50381613	3524	-	NM_001098633	protein_coding	Lobe|MGC2865|PRAS40	P30051	AKT1 substrate 1	AKT1S1
591	AKT2	1.02211	4.76318	4.79358	4.79583	4.72978	4.72839	4.85594	26.1557	26.7339	26.7772	25.5341	25.5087	27.9591	2131	2225	2143	2236	AKT2	208	chr19	40736224	40791302	5393	-	NM_001626	protein_coding	PKBB|PKBBETA|PRKBB|RAC-BETA	P16119	v-akt murine thymoma viral oncogene homolog 2	AKT2
592	AKT3	0.977354	3.60311	3.5728	3.65984	3.54404	3.59146	3.55391	11.1519	10.8993	11.6393	10.6644	11.0542	10.7445	1033	1140	981	947	AKT3	10000	chr1	243651535	244006886	1843	-	NM_181690	protein_coding	DKFZp434N0250|PKB-GAMMA|PKBG|PRKBG|RAC-PK-gamma|RAC-gamma|STK-2	P27180	v-akt murine thymoma viral oncogene homolog 3	AKT3
593	AKTIP	0.949496	3.87695	3.8074	3.84105	3.91198	3.70401	3.90387	13.6919	13.0004	13.3308	14.053	12.0322	13.9686	476	548	451	502	AKTIP	64400	chr16	53524952	53537216	2666	-	NM_022476	protein_coding	FT1|FTS	P10242	AKT interacting protein	AKTIP
594	ALAD	1.11161	3.56552	3.70589	3.60918	3.52052	3.67005	3.74087	10.8394	12.0492	11.2031	10.4758	11.729	12.3695	523	535	576	581	ALAD	210	chr9	116148592	116163618	3183	-	NM_000031	protein_coding	ALADH|MGC5057|PBGS	P16791	aminolevulinate dehydratase	ALAD
595	ALAS1	0.94868	4.97942	4.90589	5.05551	4.89909	4.96506	4.84418	30.5468	28.9791	32.2553	28.8382	30.2343	27.7239	1054	1034	1041	908	ALAS1	211	chr3	52232099	52248343	2672	+	NM_001304443	protein_coding	ALAS|ALAS3|ALASH|MIG4	P5421	5'-aminolevulinate synthase 1	ALAS1
596	ALAS2	1	0.0265919	0	0.0527023	0	0	0	0.018603	0	0.0372059	0	0	0	1	0	0	0	ALAS2	212	chrX	55035488	55057497	2134	-	NM_001037967	protein_coding	ALAS-E|ALASE|ANH1|ASB|FLJ93603|XLDPP|XLSA	P1969	5'-aminolevulinate synthase 2	ALAS2
597	ALB	0.863936	0.142757	0.124143	0.129096	0.156289	0.200035	0.0440372	0.104013	0.0898605	0.0936086	0.114417	0.148726	0.0309949	3	4	5	1	ALB	213	chr4	74269972	74287129	2247	+	NM_000477	protein_coding	DKFZp779N1935|PRO0883|PRO0903|PRO1341	P32308	albumin	ALB
598	ALCAM	0.984871	6.4439	6.42216	6.3782	6.50673	6.49845	6.34161	86.0575	84.7555	82.1822	89.9327	89.4125	80.0986	6028	7203	6922	5879	ALCAM	214	chr3	105085557	105295757	4910	+	NM_001243283	protein_coding	CD166|FLJ38514|MEMD|MGC71733	P12844	activated leukocyte cell adhesion molecule	ALCAM
599	ALDH16A1	1.04608	3.91942	3.9802	3.99764	3.83671	3.91153	4.04575	14.1308	14.7819	14.9738	13.2878	14.0483	15.5155	681	661	672	710	ALDH16A1	126133	chr19	49956473	49974305	3106	+	NM_001145396	protein_coding	MGC10204	P4753	aldehyde dehydrogenase 16 family member A1	ALDH16A1
600	ALDH18A1	0.964605	5.16788	5.11737	5.15443	5.18122	5.07721	5.15644	34.9491	33.7121	34.6154	35.2829	32.7592	34.665	1767	1971	1760	1780	ALDH18A1	5832	chr10	97365686	97416567	3616	-	NM_001017423	protein_coding	GSAS|MGC117316|P5CS|PYCS	P14004	aldehyde dehydrogenase 18 family member A1	ALDH18A1
601	ALDH1A1	1.05466	3.33371	3.40305	3.33208	3.33535	3.5158	3.28073	9.08202	9.5784	9.07059	9.09344	10.4383	8.71847	308	337	372	298	ALDH1A1	216	chr9	75515578	75568233	2369	-	NM_000689	protein_coding	ALDC|ALDH-E1|ALDH1|ALDH11|MGC2318|PUMB1|RALDH1	P13344	aldehyde dehydrogenase 1 family member A1	ALDH1A1
602	ALDH1A2	0.996267	1.6236	1.61995	1.59415	1.65245	1.60103	1.63863	2.08142	2.07365	2.01917	2.14368	2.03359	2.11371	99	123	114	112	ALDH1A2	8854	chr15	58245622	58358121	3700	-	NM_170696	protein_coding	MGC26444|RALDH(II)|RALDH2|RALDH2-T	P6344	aldehyde dehydrogenase 1 family member A2	ALDH1A2
603	ALDH1A3	1.05124	4.44304	4.51189	4.40701	4.47818	4.5026	4.52113	20.7514	21.8147	20.215	21.2877	21.6682	21.9612	1072	1237	1214	1177	ALDH1A3	220	chr15	101419897	101456830	3607	+	NM_000693	protein_coding	ALDH1A6|ALDH6|RALDH3	P8155	aldehyde dehydrogenase 1 family member A3	ALDH1A3
604	ALDH1B1	0.811887	4.58584	4.29905	4.60479	4.56663	4.25706	4.33984	23.0146	18.6853	23.3322	22.697	18.1206	19.2499	1048	1115	856	870	ALDH1B1	219	chr9	38392661	38398662	3070	+	NM_000692	protein_coding	ALDH5|ALDHX|MGC2230	P6807	aldehyde dehydrogenase 1 family member B1	ALDH1B1
605	ALDH1L1	0.908663	0.813684	0.755732	0.618052	0.985928	0.746658	0.76475	0.757694	0.688488	0.534801	0.980587	0.677902	0.699075	25	51	33	34	ALDH1L1	10840	chr3	125822404	125900029	3714	-	NM_001270365	protein_coding	10-fTHF|DKFZp781N0997|FTHFD	P31709	aldehyde dehydrogenase 1 family member L1	ALDH1L1
606	ALDH1L1-AS1	1	0	0	0	0	0	0	0	0	0	0	0	0	0	0	0	0	ALDH1L1-AS1	100874204	chr3	125822483	125826912	437	+	NR_046602	lncRNA	.	.	ALDH1L1 antisense RNA 1	ALDH1L1-AS1
607	ALDH1L1-AS2	0.238244	0.0843019	0.0205361	0.163948	0	0.0407837	0	0.0601746	0.0143363	0.120349	0	0.0286725	0	4	0	1	0	ALDH1L1-AS2	100862662	chr3	125898908	125929011	2323	+	NR_046383	lncRNA	.	.	ALDH1L1 antisense RNA 2	ALDH1L1-AS2
608	ALDH1L2	0.926905	1.84117	1.76307	1.9476	1.72626	1.73829	1.78744	2.583	2.3942	2.85733	2.30868	2.33639	2.45201	328	291	283	283	ALDH1L2	160428	chr12	105413562	105478341	7491	-	NR_027752	protein_coding	DKFZp686A16126|DKFZp686M064|DKFZp686P14145|FLJ36769|FLJ38508|MGC119536|MGC119537|mtFDH	.	aldehyde dehydrogenase 1 family member L2	ALDH1L2
609	ALDH2	1.14696	5.03347	5.22563	5.0783	4.98719	5.14296	5.3038	31.751	36.4171	32.7848	30.7172	34.3335	38.5006	953	975	1048	1127	ALDH2	217	chr12	112204691	112247789	2060	+	NM_001204889	protein_coding	ALDH-E2|ALDHI|ALDM|MGC1806	P35587	aldehyde dehydrogenase 2 family (mitochondrial)	ALDH2
610	ALDH3A1	1	0	0	0	0	0	0	0	0	0	0	0	0	0	0	0	0	ALDH3A1	218	chr17	19641298	19651746	1948	-	NM_000691	protein_coding	ALDH3|ALDHIII|MGC10406	P12592	aldehyde dehydrogenase 3 family member A1	ALDH3A1
611	ALDH3A2	0.997897	2.89925	2.89662	2.8106	2.98277	2.92334	2.8694	6.46039	6.4468	6.01576	6.90502	6.58598	6.30763	331	417	380	349	ALDH3A2	224	chr17	19552064	19580904	3823	+	NM_001031806	protein_coding	ALDH10|DKFZp686E23276|FALDH|FLJ20851|SLS	P34034	aldehyde dehydrogenase 3 family member A2	ALDH3A2
612	ALDH3B1	1.04709	3.03248	3.09091	3.04175	3.02314	3.09159	3.09024	7.18213	7.52036	7.23492	7.12935	7.52438	7.51635	298	321	322	311	ALDH3B1	221	chr11	67776017	67796749	3099	+	NM_001161473	protein_coding	ALDH4|ALDH7|FLJ26433|FLJ34710	P17360	aldehyde dehydrogenase 3 family member B1	ALDH3B1
613	ALDH3B2	1	0.0355848	0	0.0371376	0.0340304	0	0	0.0249722	0	0.026076	0.0238685	0	0	1	1	0	0	ALDH3B2	222	chr11	67429633	67448685	2689	-	NM_000695	protein_coding	ALDH8	P33330	aldehyde dehydrogenase 3 family member B2	ALDH3B2
614	ALDH4A1	0.926077	4.03888	3.93506	4.07956	3.99701	3.89104	3.97778	15.437	14.2958	15.9071	14.9669	13.8361	14.7555	769	812	715	732	ALDH4A1	8659	chr1	19197924	19229293	2568	-	NM_170726	protein_coding	ALDH4|DKFZp779M035|P5CD|P5CDh	P8572	aldehyde dehydrogenase 4 family member A1	ALDH4A1
615	ALDH5A1	1.13004	1.46488	1.57982	1.44578	1.48373	1.46883	1.68287	1.7604	1.98932	1.7241	1.7967	1.76798	2.21066	133	152	144	172	ALDH5A1	7915	chr6	24495197	24537435	5170	+	NM_170740	protein_coding	SSADH|SSDH	P499	aldehyde dehydrogenase 5 family member A1	ALDH5A1
616	ALDH6A1	1.0773	2.46339	2.55192	2.50113	2.42465	2.55954	2.54426	4.51513	4.86413	4.66128	4.36899	4.89519	4.83307	327	336	362	341	ALDH6A1	4329	chr14	74524368	74551196	4807	-	NM_001278593	protein_coding	MGC40271|MMSADHA|MMSDH	P33289	aldehyde dehydrogenase 6 family member A1	ALDH6A1
617	ALDH7A1	1.03462	3.84416	3.8899	3.84204	3.84628	3.94641	3.83109	13.3618	13.8244	13.3407	13.3829	14.4166	13.2322	988	1087	1126	986	ALDH7A1	501	chr5	125877533	125931082	4936	-	NM_001201377	protein_coding	ATQ1|EPD|FLJ11738|FLJ92814|PDE	P13494	aldehyde dehydrogenase 7 family member A1	ALDH7A1
618	ALDH8A1	1.61353	0.825856	1.16774	1.11014	0.471464	0.936977	1.36663	0.772587	1.24659	1.15866	0.386516	0.914513	1.57867	42	15	33	56	ALDH8A1	64577	chr6	135238528	135271260	2558	-	NM_022568	protein_coding	ALDH12|DJ352A20.2|DKFZp779D2315|MGC138650	P22745	aldehyde dehydrogenase 8 family member A1	ALDH8A1
619	ALDH9A1	1.02737	4.94851	4.98622	4.93974	4.95723	5.04695	4.92283	29.8781	30.6959	29.691	30.0653	32.0585	29.3333	1069	1182	1212	1063	ALDH9A1	223	chr1	165631449	165667900	2500	-	NM_000696	protein_coding	ALDH4|ALDH7|ALDH9|E3|TMABADH	P1365	aldehyde dehydrogenase 9 family member A1	ALDH9A1
620	ALDOA	0.947459	9.75278	9.675	9.76303	9.74245	9.64666	9.7028	861.737	816.46	867.892	855.582	800.557	832.364	18993	20319	18338	18370	ALDOA	226	chr16	30064411	30081741	3314	+	NM_000034	protein_coding	ALDA|GSD12|MGC10942|MGC17716|MGC17767	P20687	aldolase, fructose-bisphosphate A	ALDOA
621	ALDOB	1.38136	0.0983352	0.134138	0.156768	0.0374351	0.149709	0.118398	0.0705374	0.0974372	0.114787	0.0262876	0.109346	0.0855287	4	1	4	3	ALDOB	229	chr9	104182842	104198062	2426	-	NM_000035	protein_coding	ALDB|ALDO2	P1310	aldolase, fructose-bisphosphate B	ALDOB
622	ALDOC	1.00789	3.23165	3.24178	3.23989	3.22336	3.29867	3.18255	8.3934	8.45962	8.44719	8.33962	8.84011	8.07913	192	206	210	185	ALDOC	230	chr17	26900133	26903951	1651	-	NM_005165	protein_coding	ALDC	P26484	aldolase, fructose-bisphosphate C	ALDOC
623	ALG1	1.04623	2.90444	2.9611	2.91095	2.89791	2.85276	3.06188	6.48729	6.7872	6.52112	6.45347	6.22382	7.35058	381	413	383	432	ALG1	56052	chr16	5121810	5137380	3934	+	NM_019109	protein_coding	CDG1K|HMAT1|HMT-1|HMT1	P18536	ALG1, chitobiosyldiphosphodolichol beta-mannosyltransferase	ALG1
624	ALG10	1.15364	1.49184	1.62805	1.58899	1.38767	1.60119	1.65441	1.81248	2.09094	2.00839	1.61656	2.03394	2.14794	92	81	98	99	ALG10	84920	chr12	34175216	34181236	3127	+	NM_032834	protein_coding	DIE2|FLJ14751|KCR1	P20591	ALG10, alpha-1,2-glucosyltransferase	ALG10
625	ALG10B	1.09271	1.68443	1.77374	1.68678	1.68207	1.8634	1.67814	2.21413	2.4194	2.21937	2.20889	2.63865	2.20014	306	336	403	335	ALG10B	144245	chr12	38710557	38723528	15888	+	NM_001013620	protein_coding	ALG10|KCR1	P29844	ALG10B, alpha-1,2-glucosyltransferase	ALG10B
626	ALG11	1.03748	2.99118	3.03769	3.11041	2.86121	3.07929	2.99486	6.95125	7.21176	7.63629	6.26622	7.45198	6.97155	276	253	287	260	ALG11	440138	chr13	52586523	52603780	2565	+	NM_001004127	protein_coding	GT8|KIAA0266|UTP14C	P24695	ALG11, alpha-1,2-mannosyltransferase	ALG11
627	ALG12	1.05725	3.66515	3.7393	3.71595	3.61251	3.64838	3.82482	11.6859	12.3549	12.1405	11.2313	11.5393	13.1705	413	417	412	451	ALG12	79087	chr22	50296854	50312106	2373	-	NM_024105	protein_coding	CDG1G|ECM39|MGC111358|MGC3136|PP14673|hALG12	P13536	ALG12, alpha-1,6-mannosyltransferase	ALG12
628	ALG13	1.0096	3.16839	3.18064	3.2462	3.08614	3.11881	3.23993	7.99041	8.06711	8.48862	7.49219	7.68672	8.44751	473	457	440	476	ALG13	79868	chrX	110924346	111003875	7135	+	NM_001099922	protein_coding	CXorf45|FLJ23018|FLJ31785|GLT28D1|MDS031|MGC12423|YGL047W	P15241	ALG13, UDP-N-acetylglucosaminyltransferase subunit	ALG13
629	ALG14	1.13457	2.47278	2.62376	2.48863	2.45674	2.6586	2.58806	4.55111	5.16355	4.61246	4.48976	5.3142	5.01291	62	65	74	68	ALG14	199857	chr1	95448279	95538507	1094	-	NM_001305242	protein_coding	MGC19780	P33189	ALG14, UDP-N-acetylglucosaminyltransferase subunit	ALG14
630	ALG1L	0.519363	0.374807	0.206739	0.143245	0.574292	0.139672	0.270828	0.296666	0.154077	0.104386	0.488947	0.101655	0.2065	1	5	1	2	ALG1L	200810	chr3	125648118	125655887	921	-	NM_001015050	protein_coding	ALG1L1	P17161	ALG1, chitobiosyldiphosphodolichol beta-mannosyltransferase-like	ALG1L
631	ALG1L2	8.43916	0.0546014	0.406555	0	0.107212	0.311043	0.496135	0.0385721	0.325517	0	0.0771443	0.240604	0.41043	0	1	3	5	ALG1L2	644974	chr3	129800674	129817233	969	+	NM_001136152	protein_coding	.	P33863	ALG1, chitobiosyldiphosphodolichol beta-mannosyltransferase-like 2	ALG1L2
632	ALG1L9P	0.758364	0.613926	0.487744	0.591973	0.635549	0.485528	0.489956	0.530418	0.40225	0.507307	0.553529	0.400098	0.404402	10	12	10	9	ALG1L9P	285407	chr11	71505409	71524905	3870	-	NR_073386	misc_RNA	.	.	asparagine-linked glycosylation 1-like 9, pseudogene	ALG1L9P
633	ALG2	0.991696	4.01904	4.00776	3.98368	4.05355	3.94715	4.06592	15.2126	15.0863	14.82	15.6051	14.4245	15.748	617	712	637	661	ALG2	85365	chr9	101978707	101984246	2989	-	NM_033087	protein_coding	CDGIi|FLJ14511|NET38|hALPG2	P24795	ALG2, alpha-1,3 /1,6-mannosyltransferase	ALG2
634	ALG3	1.06462	4.79891	4.8861	4.85373	4.74193	4.81091	4.95756	26.8365	28.5707	27.9146	25.7585	27.069	30.0723	582	579	587	631	ALG3	10195	chr3	183960117	183967313	2023	-	NR_024533	protein_coding	CDGS4|D16Ertd36e|NOT56L|Not56	.	ALG3, alpha-1,3- mannosyltransferase	ALG3
635	ALG5	0.964261	4.72398	4.67351	4.77525	4.67084	4.7116	4.63438	25.4278	24.5191	26.3837	24.472	25.2019	23.8363	419	420	416	380	ALG5	29880	chr13	37523908	37573504	1192	-	NM_013338	protein_coding	RP11-421P11.2|bA421P11.2	P34045	ALG5, dolichyl-phosphate beta-glucosyltransferase	ALG5
636	ALG6	1.1014	2.13593	2.24473	2.12611	2.14568	2.24894	2.2405	3.3952	3.73947	3.36539	3.42502	3.75332	3.72562	167	186	196	186	ALG6	29929	chr1	63833261	63904233	3371	+	NM_013339	protein_coding	.	P7488	ALG6, alpha-1,3-glucosyltransferase	ALG6
637	ALG8	0.99314	3.81575	3.80653	3.62993	3.98035	3.81678	3.7962	13.0817	12.992	11.3799	14.7835	13.0918	12.8922	262	371	316	300	ALG8	79053	chr11	77811988	77850699	1743	-	NM_024079	protein_coding	CDG1H|MGC2840	P21107	ALG8, alpha-1,3-glucosyltransferase	ALG8
638	ALG9	0.976361	2.58645	2.55774	2.57294	2.59983	2.61251	2.5008	5.00617	4.88783	4.95019	5.06214	5.11565	4.66	465	523	507	442	ALG9	79796	chr11	111652919	111742305	6644	-	NM_024740	protein_coding	CDG1L|DIBD1|DKFZp586M2420|FLJ21845|LOH11CR1J	P4320	ALG9, alpha-1,2-mannosyltransferase	ALG9
639	ALK	0.658083	0.0865648	0.0575473	0.130752	0.0409815	0.0703106	0.0446703	0.0618388	0.040695	0.0948642	0.0288135	0.0499427	0.0314474	9	3	5	3	ALK	238	chr2	29415640	30144477	6265	-	NM_004304	protein_coding	CD246|NBLST3|TFG /ALK	P25637	anaplastic lymphoma receptor tyrosine kinase	ALK
640	ALKBH1	1.04087	2.26062	2.30654	2.09352	2.41037	2.29331	2.31964	3.79199	3.94695	3.26787	4.31611	3.90181	3.99209	122	176	153	150	ALKBH1	8846	chr14	78138749	78174356	2585	-	NM_006020	protein_coding	ABH|ABH1|ALKBH|alkB|hABH	P18609	alkB homolog 1, histone H2A dioxygenase	ALKBH1
641	ALKBH2	0.845018	3.61147	3.39001	3.52522	3.69285	3.49718	3.27424	11.2225	9.48321	10.5132	11.9318	10.2916	8.67486	145	183	144	130	ALKBH2	121642	chr12	109525993	109531293	1186	-	NM_001205180	protein_coding	ABH2|FLJ99103|MGC90512	P8894	alkB homolog 2, alpha-ketoglutarate-dependent dioxygenase	ALKBH2
642	ALKBH3	1.16503	3.14781	3.34493	3.12762	3.16772	3.31816	3.37121	7.86308	9.1607	7.73989	7.98627	8.9739	9.3475	166	186	201	202	ALKBH3	221120	chr11	43902357	43941825	1569	+	NM_139178	protein_coding	ABH3|DEPC-1|DEPC1|FLJ43614|MGC118790|MGC118792|MGC118793|PCA1	P18624	alkB homolog 3, alpha-ketoglutarate-dependent dioxygenase	ALKBH3
643	ALKBH3-AS1	1.28296	0.189473	0.23886	0.151764	0.226222	0.234544	0.243165	0.140347	0.18006	0.110927	0.169768	0.176535	0.183586	3	5	5	5	ALKBH3-AS1	100507300	chr11	43930839	43942494	1927	-	NR_038907	lncRNA	.	.	ALKBH3 antisense RNA 1	ALKBH3-AS1
644	ALKBH4	1.06586	2.7841	2.86312	2.71928	2.84614	2.70448	3.00603	5.88808	6.27588	5.58544	6.19072	5.51823	7.03353	168	203	174	213	ALKBH4	54784	chr7	102096667	102105321	2121	-	NM_017621	protein_coding	ABH4|FLJ20013	P26589	alkB homolog 4, lysine demethylase	ALKBH4
645	ALKBH5	0.949765	5.36046	5.28796	5.41369	5.30518	5.21174	5.36035	40.0827	38.0691	41.6269	38.5384	36.0587	40.0796	2106	2134	1920	2040	ALKBH5	54890	chr17	18086867	18113267	3433	+	NM_017758	protein_coding	ABH5|FLJ20308|OFOXD|OFOXD1	P10003	alkB homolog 5, RNA demethylase	ALKBH5
646	ALKBH6	1.38325	3.10831	3.52926	3.30062	2.88636	3.45981	3.5955	7.62369	10.5455	8.85337	6.39401	10.0029	11.088	107	83	128	137	ALKBH6	84964	chr19	36500018	36505141	1885	-	NM_001297701	protein_coding	ABH6|MGC15677	P30186	alkB homolog 6	ALKBH6
647	ALKBH7	0.964659	4.31431	4.26506	4.34296	4.28509	4.36531	4.15733	18.8947	18.227	19.2937	18.4958	19.6105	16.8435	342	355	362	301	ALKBH7	84266	chr19	6372444	6375261	1331	+	NM_032306	protein_coding	ABH7|MGC10974|SPATA11|UNQ6002	P22120	alkB homolog 7	ALKBH7
648	ALKBH8	0.960421	2.39716	2.35014	2.42022	2.37373	2.33258	2.36749	4.26766	4.09875	4.35251	4.1828	4.03706	4.16043	263	277	257	253	ALKBH8	91801	chr11	107373453	107436461	4173	-	NM_001301010	protein_coding	ABH8|FLJ38204|MGC10235	P4452	alkB homolog 8, tRNA methyltransferase	ALKBH8
649	ALLC	1	0	0	0	0	0	0	0	0	0	0	0	0	0	0	0	0	ALLC	55821	chr2	3705786	3750260	1444	+	NM_018436	protein_coding	ALC	P29146	allantoicase	ALLC
650	ALMS1	1.07151	2.21256	2.29127	2.23089	2.19399	2.29123	2.29132	3.63496	3.89488	3.69422	3.57569	3.89472	3.89504	735	782	819	779	ALMS1	7840	chr2	73612886	73837046	12922	+	NM_015120	protein_coding	ALSS|DKFZp686A118|DKFZp686D1828|KIAA0328	P5549	ALMS1, centrosome and basal body associated protein	ALMS1
651	ALMS1-IT1	1.01533	0.160601	0.162929	0.166975	0.1542	0.160014	0.165839	0.117753	0.119558	0.122702	0.112804	0.117298	0.121818	3	3	3	3	ALMS1-IT1	100874291	chr2	73684230	73686604	1761	+	NR_046762	lncRNA	.	.	ALMS1 intronic transcript 1	ALMS1-IT1
652	ALMS1P	0.578285	0.205673	0.122483	0.185957	0.225123	0.178493	0.0642118	0.153224	0.0886071	0.137571	0.168877	0.131701	0.0455136	3	4	3	1	ALMS1P	.	chr2	73872046	73912694	1592	+	NR_003683	.	ALMS1L	.	.	ALMS1P
653	ALOX12	1.29842	0.225185	0.286099	0.199123	0.250786	0.0791674	0.467038	0.168927	0.219339	0.148	0.189855	0.0564082	0.382269	5	7	2	13	ALOX12	239	chr17	6899384	6914055	2358	+	NM_000697	protein_coding	12-LOX|12S-LOX|LOG12	P25345	arachidonate 12-lipoxygenase	ALOX12
654	ALOX12-AS1	1.80995	0.821985	1.25685	1.18183	0.341445	1.16911	1.33956	0.767837	1.38974	1.26865	0.267025	1.24873	1.53075	9	2	9	11	ALOX12-AS1	100506713	chr17	6888442	6915653	651	-	NR_040089	lncRNA	.	.	ALOX12 antisense RNA 1	ALOX12-AS1
655	ALOX12B	4.29456	0.0362061	0.149443	0	0.0715257	0.0743076	0.220856	0.0254137	0.109141	0	0.0508274	0.0528556	0.165425	0	2	2	6	ALOX12B	242	chr17	7975954	7991021	2502	-	NM_001139	protein_coding	12R-LOX	P25874	arachidonate 12-lipoxygenase, 12R type	ALOX12B
656	ALOX12P2	1.47354	0.400111	0.556757	0.431155	0.368384	0.468989	0.639491	0.319609	0.470959	0.348313	0.290906	0.384139	0.557779	14	12	15	20	ALOX12P2	245	chr17	6756895	6803668	2995	+	NR_002710	misc_RNA	ALOX12E|MGC43625	.	arachidonate 12-lipoxygenase pseudogene 2	ALOX12P2
657	ALOX15	1	0	0	0	0	0	0	0	0	0	0	0	0	0	0	0	0	ALOX15	246	chr17	4534214	4544960	2684	-	NM_001140	protein_coding	15-LOX-1|15LOX-1	P21465	arachidonate 15-lipoxygenase	ALOX15
658	ALOX15B	1	0.0182849	0	0	0.036341	0	0	0.0127548	0	0	0.0255096	0	0	0	1	0	0	ALOX15B	247	chr17	7942358	7952451	2702	+	NM_001141	protein_coding	15-LOX-2	P15656	arachidonate 15-lipoxygenase, type B	ALOX15B
659	ALOX15P1	1	0	0	0	0	0	0	0	0	0	0	0	0	0	0	0	0	ALOX15P1	100652883	chr17	6561038	6564701	672	+	NR_045985	misc_RNA	ALOX15P	.	arachidonate 15-lipoxygenase pseudogene 1	ALOX15P1
660	ALOX5	0.821608	1.60651	1.42239	1.6814	1.52752	1.27426	1.55672	2.04514	1.6803	2.20738	1.88289	1.41875	1.94185	79	76	54	70	ALOX5	240	chr10	45869624	45941567	2644	+	NM_000698	protein_coding	5-LO|5-LOX|5LPG|LOG5|MGC163204	P5885	arachidonate 5-lipoxygenase	ALOX5
661	ALOX5AP	0.658002	1.00324	0.73202	1.05863	0.945648	0.907043	0.532794	1.0045	0.660963	1.08295	0.926054	0.875198	0.446728	12	11	10	5	ALOX5AP	241	chr13	31287615	31338565	1395	+	NM_001204406	protein_coding	FLAP	P36002	arachidonate 5-lipoxygenase activating protein	ALOX5AP
662	ALOXE3	3.69922	0.0545162	0.192144	0	0.107047	0.239062	0.143648	0.0385108	0.14246	0	0.0770217	0.180225	0.104695	0	4	9	5	ALOXE3	59344	chr17	7999218	8022234	3454	-	NM_021628	protein_coding	E-LOX|MGC119694|MGC119695|MGC119696|eLOX3	P22583	arachidonate lipoxygenase 3	ALOXE3
663	ALPI	1	0	0	0	0	0	0	0	0	0	0	0	0	0	0	0	0	ALPI	248	chr2	233320822	233325455	3274	+	NM_001631	protein_coding	IAP	P1781	alkaline phosphatase, intestinal	ALPI
664	ALPK1	1.16118	1.81113	1.96849	1.8076	1.81464	1.99005	1.9466	2.50916	2.91358	2.5006	2.51772	2.97251	2.85464	202	224	255	230	ALPK1	80216	chr4	113218499	113363764	5581	+	NM_025144	protein_coding	8430410J10Rik|FLJ22670|KIAA1527|LAK	P19489	alpha kinase 1	ALPK1
665	ALPK2	0.839301	3.76922	3.5366	3.77667	3.76174	3.50519	3.56735	12.6348	10.6044	12.7054	12.5643	10.3545	10.8544	1411	1532	1214	1212	ALPK2	115701	chr18	56148482	56296189	7300	-	NM_052947	protein_coding	FLJ34875|FLJ43253|HAK	P31829	alpha kinase 2	ALPK2
666	ALPK3	1.00971	3.39959	3.41221	3.35554	3.44232	3.40354	3.42083	9.55303	9.64578	9.23574	9.87031	9.582	9.70957	1548	1818	1697	1636	ALPK3	57538	chr15	85359911	85416713	10917	+	NM_020778	protein_coding	FLJ12881|FLJ21176|KIAA1330|MAK|MIDORI	P16118	alpha kinase 3	ALPK3
667	ALPL	0.693757	0.154575	0.108972	0.193026	0.115071	0.172386	0.0426417	0.113094	0.0784595	0.143159	0.0830282	0.126921	0.0299981	5	3	5	1	ALPL	249	chr1	21835858	21904905	2596	+	NM_000478	protein_coding	AP-TNAP|APTNAP|FLJ40094|FLJ93059|HOPS|MGC161443|MGC167935|TNAP|TNSALP	P23651	alkaline phosphatase, liver /bone /kidney	ALPL
668	ALPP	0.648281	0.0490554	0.0319912	0.0964973	0	0.0312957	0.0326864	0.0345873	0.0224223	0.0691745	0	0.0219295	0.0229151	3	0	1	1	ALPP	250	chr2	233243244	233247599	2971	+	NM_001632	protein_coding	ALP|FLJ61142|PALP|PLAP	P14545	alkaline phosphatase, placental	ALPP
669	ALPPL2	1	0	0	0	0	0	0	0	0	0	0	0	0	0	0	0	0	ALPPL2	251	chr2	233271552	233275424	2494	+	NM_031313	protein_coding	ALPG|ALPPL|GCAP	P23411	alkaline phosphatase, placental like 2	ALPPL2
670	ALS2	1.11178	3.53404	3.67434	3.54435	3.52364	3.76183	3.58118	10.5838	11.7669	10.6669	10.5006	12.5651	10.9686	1037	1119	1251	1072	ALS2	57679	chr2	202564986	202645895	9279	-	NM_020919	protein_coding	ALS2CR6|ALSJ|FLJ31851|IAHSP|KIAA1563|MGC87187|PLSJ	P3798	ALS2, alsin Rho guanine nucleotide exchange factor	ALS2
671	ALS2CL	0.95254	3.13525	3.07325	3.08271	3.18594	2.97483	3.16539	7.78624	7.4167	7.47203	8.10044	6.86162	7.97178	561	666	524	603	ALS2CL	259173	chr3	46710485	46735194	5431	-	NM_182775	protein_coding	DKFZp686P238|MGC129698|RN49018	P5828	ALS2 C-terminal like	ALS2CL
672	ALS2CR11	0.872721	0.327977	0.290146	0.376034	0.278263	0.373438	0.201748	0.255252	0.222764	0.297769	0.212734	0.295436	0.150091	17	19	18	13	ALS2CR11	151254	chr2	202352144	202483905	7707	-	NM_001168221	protein_coding	DKFZp686H0636|FLJ25351|FLJ40332	P24815	amyotrophic lateral sclerosis 2 chromosome region candidate 11	ALS2CR11
673	ALS2CR12	1.33173	0.177877	0.23235	0.0569727	0.289428	0.344271	0.111012	0.131218	0.174747	0.0402806	0.222156	0.269509	0.0799855	1	6	7	2	ALS2CR12	130540	chr2	202152994	202222121	2405	-	NM_139163	protein_coding	.	P1004	amyotrophic lateral sclerosis 2 chromosome region candidate 12	ALS2CR12
674	ALX1	0.365102	0.391961	0.155718	0.494257	0.281854	0.153372	0.15806	0.312176	0.113976	0.408595	0.215756	0.112166	0.115786	7	4	2	2	ALX1	8092	chr12	85674036	85695561	1293	+	NM_006982	protein_coding	CART1|FND3	P29688	ALX homeobox 1	ALX1
675	ALX3	1.00123	0.926327	0.927168	1.16894	0.634494	0.896514	0.957185	0.900432	0.90154	1.24847	0.552393	0.861562	0.941518	25	12	18	19	ALX3	257	chr1	110602997	110613322	1478	-	NM_006492	protein_coding	MGC138212|MGC141988	P8777	ALX homeobox 3	ALX3
676	ALX4	3.66134	0.0252726	0.0904515	0.0346072	0.0158775	0.0963314	0.0845476	0.017672	0.0647033	0.0242779	0.0110662	0.0690515	0.0603552	2	1	6	5	ALX4	60529	chr11	44282278	44331716	5466	-	NM_021926	protein_coding	FND2|KIAA1788	P29516	ALX homeobox 4	ALX4
677	ALYREF	0.96645	6.03952	5.99105	6.01238	6.06616	5.88425	6.09049	64.7776	62.6043	63.5517	66.0035	58.0656	67.143	894	1001	847	953	ALYREF	10189	chr17	79845711	79849462	1097	-	NM_005782	protein_coding	.	P12231	Aly /REF export factor	ALYREF
678	AMACR	1.10063	5.98922	6.12548	5.92898	6.04705	6.13751	6.11334	62.5237	68.8155	59.9256	65.1218	69.4005	68.2305	2938	3462	3541	3347	AMACR	23600	chr5	33987091	34008220	2603	-	NM_001167595	protein_coding	CBAS4|RACE|RM	P32115	alpha-methylacyl-CoA racemase	AMACR
679	AMBN	1	0	0	0	0	0	0	0	0	0	0	0	0	0	0	0	0	AMBN	258	chr4	71457975	71473004	2002	+	NM_016519	protein_coding	.	P27192	ameloblastin	AMBN
680	AMBP	1.26353	0.893348	1.05898	0.650151	1.1014	1.13173	0.982368	0.857482	1.08346	0.569332	1.14563	1.19121	0.975705	11	24	24	19	AMBP	259	chr9	116822408	116840752	1433	-	NM_001633	protein_coding	A1M|EDC1|HCP|HI30|IATIL|ITI|ITIL|ITILC|UTI	P35145	alpha-1-microglobulin /bikunin precursor	AMBP
681	AMBRA1	1.05024	3.47012	3.5346	3.43187	3.50738	3.46996	3.59647	10.0818	10.5883	9.79183	10.3717	10.0806	11.0961	740	856	800	841	AMBRA1	55626	chr11	46417962	46615619	5546	-	NM_001300731	protein_coding	DCAF3|FLJ20294|KIAA1736|MGC33725|WDR94	P19750	autophagy and beclin 1 regulator 1	AMBRA1
682	AMD1	0.847118	5.75001	5.51547	5.75045	5.74956	5.59474	5.4316	52.8177	44.7428	52.8342	52.8011	47.3263	42.1593	2659	2907	2508	2138	AMD1	262	chr6	111135824	111216915	3618	+	NM_001287215	protein_coding	ADOMETDC|AMD|DKFZp313L1234|FLJ26964|SAMDC	P4387	adenosylmethionine decarboxylase 1	AMD1
683	AMDHD1	1.08474	0.326946	0.351527	0.375073	0.277158	0.171025	0.511935	0.254355	0.27591	0.296905	0.211805	0.125858	0.425961	9	7	4	13	AMDHD1	144193	chr12	96337071	96362370	2136	+	NM_152435	protein_coding	MGC35366	P22538	amidohydrolase domain containing 1	AMDHD1
684	AMDHD2	1.16872	3.74108	3.95035	3.73895	3.7432	3.85819	4.03697	12.3714	14.4587	12.3517	12.3911	13.5021	15.4153	268	292	306	337	AMDHD2	51005	chr16	2570363	2580955	2077	+	NM_001145815	protein_coding	.	P2735	amidohydrolase domain containing 2	AMDHD2
685	AMELX	1	0	0	0	0	0	0	0	0	0	0	0	0	0	0	0	0	AMELX	265	chrX	11311533	11318881	835	+	NM_001142	protein_coding	AIH1|ALGN|AMG|AMGL|AMGX	P30519	amelogenin, X-linked	AMELX
686	AMELY	1	0	0	0	0	0	0	0	0	0	0	0	0	0	0	0	0	AMELY	266	chrY	6733959	6742068	802	-	NM_001143	protein_coding	AMGL|AMGY	P20891	amelogenin, Y-linked	AMELY
687	AMER1	0.797301	1.22301	1.04535	1.27002	1.17441	1.07152	1.01869	1.33433	1.06386	1.41165	1.25701	1.10165	1.02608	182	178	150	133	AMER1	139285	chrX	63404997	63425624	8443	-	NM_152424	protein_coding	.	P2304	APC membrane recruitment protein 1	AMER1
688	AMER2	1	0	0	0	0	0	0	0	0	0	0	0	0	0	0	0	0	AMER2	219287	chr13	25735817	25746305	9939	-	NM_199138	protein_coding	.	P19600	APC membrane recruitment protein 2	AMER2
689	AMER3	1	0.00701483	0	0	0.0139957	0	0	0.00487415	0	0	0.0097483	0	0	0	1	0	0	AMER3	205147	chr2	131513077	131525707	12576	+	NM_152698	protein_coding	.	P27086	APC membrane recruitment protein 3	AMER3
690	AMFR	0.997546	5.04212	5.03868	5.03904	5.0452	5.04257	5.03478	31.948	31.8696	31.8777	32.0184	31.9584	31.7808	1696	1865	1790	1701	AMFR	267	chr16	56395364	56459450	3600	-	NM_001144	protein_coding	GP78|RNF45	P9112	autocrine motility factor receptor	AMFR
691	AMH	1.13712	0.867516	0.954252	0.882102	0.85278	1.05157	0.849894	0.824519	0.937575	0.843059	0.805978	1.07278	0.802369	24	25	32	23	AMH	268	chr19	2249113	2252072	2018	+	NM_000479	protein_coding	MIF|MIS	P23410	anti-Mullerian hormone	AMH
692	AMHR2	1	0	0	0	0	0	0	0	0	0	0	0	0	0	0	0	0	AMHR2	269	chr12	53817639	53825318	1996	+	NM_020547	protein_coding	AMHR|MISR2|MISRII	P23433	anti-Mullerian hormone receptor type 2	AMHR2
693	AMICA1	1	0	0.051018	0	0	0.100293	0	0	0.0359957	0	0	0.0719915	0	0	0	2	0	AMICA1	.	chr11	118064442	118095809	2981	-	NM_153206	.	AMICA|CREA7-1|CREA7-4|FLJ37080|Gm638|JAML|MGC118814|MGC118815	P26401	.	AMICA1
694	AMIGO1	1.42622	1.20779	1.5201	1.28367	1.1277	1.65227	1.37458	1.30983	1.86811	1.43457	1.1851	2.14328	1.59293	51	46	80	57	AMIGO1	57463	chr1	110049446	110052336	2471	-	NM_020703	protein_coding	AMIGO|AMIGO-1	P27802	adhesion molecule with Ig-like domain 1	AMIGO1
695	AMIGO2	0.810097	7.38597	7.08416	7.38629	7.38566	7.08813	7.08018	166.263	134.689	166.3	166.226	135.063	134.315	7753	8469	6647	6270	AMIGO2	347902	chr12	47469490	47473734	6417	-	NM_181847	protein_coding	ALI1|DEGA	P5722	adhesion molecule with Ig-like domain 2	AMIGO2
696	AMIGO3	1.18749	1.77214	1.95178	1.81247	1.73066	1.93655	1.96686	2.41561	2.86852	2.51244	2.31879	2.82788	2.90916	109	110	129	127	AMIGO3	386724	chr3	49754267	49757238	2972	-	NM_198722	protein_coding	AMIGO-3|MGC120552	P8795	adhesion molecule with Ig-like domain 3	AMIGO3
697	AMMECR1	0.918614	3.929	3.8149	3.93014	3.92786	3.8671	3.76074	14.2316	13.0734	14.2437	14.2196	13.5919	12.5549	1159	1272	1170	1029	AMMECR1	9949	chrX	109437414	109683461	5604	-	NM_001025580	protein_coding	AMMERC1	P4169	Alport syndrome, mental retardation, midface hypoplasia and elliptocytosis chromosomal region gene 1	AMMECR1
698	AMMECR1L	0.950608	3.65532	3.58818	3.64917	3.66144	3.60528	3.57088	11.5997	11.0268	11.5461	11.6533	11.1702	10.8834	808	894	824	766	AMMECR1L	83607	chr2	128619207	128643514	4776	-	NM_001199140	protein_coding	FLJ38552|MGC4268	P10705	AMMECR1 like	AMMECR1L
699	AMN	1.41785	0.348156	0.471946	0.410624	0.282862	0.623444	0.302652	0.272933	0.386979	0.329261	0.216606	0.540548	0.23341	7	5	12	5	AMN	81693	chr14	103388993	103397179	1557	+	NM_030943	protein_coding	PRO1028	P16079	amnion associated transmembrane protein	AMN
700	AMN1	0.706245	1.7462	1.41306	1.56345	1.90838	1.43894	1.38671	2.35473	1.66302	1.9556	2.75387	1.71122	1.61482	58	88	54	47	AMN1	196394	chr12	31824071	31882108	2590	-	NM_001278411	protein_coding	.	P21584	antagonist of mitotic exit network 1 homolog	AMN1
701	AMOT	1.05369	2.6704	2.73425	2.61122	2.72725	2.69857	2.76908	5.36607	5.65415	5.11022	5.62191	5.49158	5.81672	529	633	600	602	AMOT	154796	chrX	112018105	112084043	7386	-	NM_133265	protein_coding	KIAA1071	P12656	angiomotin	AMOT
702	AMOTL1	1.0295	4.19495	4.23464	4.18251	4.20728	4.1819	4.28551	17.3149	17.8258	17.1577	17.4721	17.15	18.5015	2354	2627	2476	2545	AMOTL1	154810	chr11	94501508	94609918	8999	+	NM_001301007	protein_coding	JEAP	P28832	angiomotin like 1	AMOTL1
703	AMOTL2	0.505699	4.31013	3.39588	4.31835	4.30187	3.33148	3.45751	18.8371	9.52593	18.9505	18.7238	9.06646	9.98539	1425	1544	719	755	AMOTL2	51421	chr3	134074187	134094259	5229	-	NM_016201	protein_coding	LCCP	P22112	angiomotin like 2	AMOTL2
704	AMPD1	1	0	0	0	0	0	0	0	0	0	0	0	0	0	0	0	0	AMPD1	270	chr1	115215720	115238239	2406	-	NM_001172626	protein_coding	MAD|MADA	P32775	adenosine monophosphate deaminase 1	AMPD1
705	AMPD2	0.87262	4.74667	4.55792	4.77383	4.71899	4.47126	4.63967	25.8467	22.5543	26.3569	25.3365	21.1811	23.9275	1471	1556	1238	1328	AMPD2	271	chr1	110162435	110174677	5263	+	NM_001257360	protein_coding	.	P27896	adenosine monophosphate deaminase 2	AMPD2
706	AMPD3	1.27546	1.85119	2.11316	1.78023	1.91882	2.03551	2.18684	2.60798	3.32638	2.43482	2.78114	3.09968	3.55308	158	195	211	233	AMPD3	272	chr11	10471868	10529126	5659	+	NM_001172431	protein_coding	.	P1116	adenosine monophosphate deaminase 3	AMPD3
707	AMPH	0.45315	0.0933142	0.0430345	0.029429	0.15449	0.0279835	0.05793	0.0668181	0.0302786	0.0206081	0.113028	0.019586	0.0409711	1	6	1	2	AMPH	273	chr7	38423297	38671167	3426	-	NM_139316	protein_coding	AMPH1	P28	amphiphysin	AMPH
708	AMT	1.36876	1.35697	1.64951	1.3254	1.38785	1.62884	1.66987	1.56146	2.13726	1.50602	1.61689	2.09265	2.18187	47	55	69	68	AMT	275	chr3	49454211	49460111	1941	-	NM_001164712	protein_coding	GCE|GCST|GCVT|NKH	P8818	aminomethyltransferase	AMT
709	AMTN	0.854151	1.99486	1.82794	2.1125	1.86677	1.93679	1.7102	2.98578	2.5503	3.32441	2.64714	2.82854	2.27206	42	36	37	29	AMTN	401138	chr4	71384289	71398460	1087	+	NM_001286731	protein_coding	MGC148132|MGC148133|UNQ689	P12913	amelotin	AMTN
710	AMY1A	1	0	0	0	0	0	0	0	0	0	0	0	0	0	0	0	0	AMY1A	276	chr1	104198141	104292688	2615	+	NM_001008221	protein_coding	AMY1|AMY1B|AMY1C	P29856	amylase, alpha 1A (salivary)	AMY1A
711	AMY1B	1	0	0	0	0	0	0	0	0	0	0	0	0	0	0	0	0	AMY1B	277	chr1	104198325	104292688	2510	+	NM_001008218_1	protein_coding	AMY1|AMY1A|AMY1C|MGC177995	P29856	amylase, alpha 1B (salivary)	AMY1B
712	AMY1C	1	0	0	0	0	0	0	0	0	0	0	0	0	0	0	0	0	AMY1C	278	chr1	104198303	104301310	2108	+	NM_001008219_2	protein_coding	AMY1|AMY1A|AMY1B	P29856	amylase, alpha 1C (salivary)	AMY1C
713	AMY2A	0.968611	0.0905101	0.0877537	0.175675	0	0.114475	0.0605285	0.0647466	0.0627142	0.129493	0	0.0825807	0.0428477	3	0	2	1	AMY2A	279	chr1	104159954	104168402	1679	+	NM_000699	protein_coding	AMY2|AMY2B|PA	P9333	amylase, alpha 2A (pancreatic)	AMY2A
714	AMY2B	0.983814	2.87466	2.85434	2.90203	2.84675	2.9184	2.78731	6.33428	6.23175	6.47479	6.19377	6.56009	5.90341	207	216	220	190	AMY2B	280	chr1	104097266	104122156	2242	+	NM_020978	protein_coding	AMY2	P18642	amylase, alpha 2B (pancreatic)	AMY2B
715	AMZ1	0.617291	1.24244	0.88222	1.29356	1.18944	0.72857	1.02107	1.36599	0.84321	1.45133	1.28064	0.656996	1.02943	95	89	45	67	AMZ1	155185	chr7	2719156	2755070	4518	+	NM_133463	protein_coding	KIAA1950	P27299	archaelysin family metallopeptidase 1	AMZ1
716	AMZ2	1.16589	4.78273	4.99669	4.80428	4.76087	4.94549	5.04614	26.5262	30.9267	26.9403	26.1122	29.8135	32.04	618	628	718	696	AMZ2	51321	chr17	66244145	66253305	1461	+	NM_001033572	protein_coding	.	P4533	archaelysin family metallopeptidase 2	AMZ2
717	AMZ2P1	0.900725	0.55478	0.508318	0.519686	0.589042	0.458974	0.55603	0.468945	0.422391	0.433643	0.504248	0.374564	0.470218	22	28	20	24	AMZ2P1	201283	chr17	62962668	62971703	3442	-	NR_026903	misc_RNA	DKFZp686D22101|FLJ32065|MGC90301	.	archaelysin family metallopeptidase 2 pseudogene 1	AMZ2P1
718	ANAPC1	1.01205	3.46433	3.48005	3.43392	3.4941	3.45459	3.50507	10.0374	10.1583	9.8072	10.2675	9.96312	10.3535	1156	1329	1240	1227	ANAPC1	64682	chr2	112525214	112641741	7736	-	NM_022662	protein_coding	APC1|MCPR|TSG24	P29574	anaphase promoting complex subunit 1	ANAPC1
719	ANAPC10	0.948288	2.97516	2.90853	2.99827	2.95167	3.07258	2.7234	6.86344	6.50851	6.99044	6.73644	7.41276	5.60426	137	144	153	109	ANAPC10	10393	chr4	145915727	146019693	2042	-	NR_046345	protein_coding	APC10|DKFZp564L0562|DOC1	.	anaphase promoting complex subunit 10	ANAPC10
720	ANAPC11	0.976115	5.73503	5.70082	5.7227	5.74725	5.77397	5.62375	52.2618	51.0136	51.8087	52.7149	53.719	48.3081	575	620	615	545	ANAPC11	51529	chr17	79848666	79858409	1330	+	NM_001289414	protein_coding	APC11|Apc11p|MGC882	P28939	anaphase promoting complex subunit 11	ANAPC11
721	ANAPC13	1.05763	4.94329	5.02157	4.91152	4.97438	5.04744	4.99523	29.7666	31.4821	29.0965	30.4367	32.0698	30.8944	495	575	564	527	ANAPC13	25847	chr3	134196546	134204865	2201	-	NM_001242375	protein_coding	APC13|DKFZp566D193|SWM1	P8207	anaphase promoting complex subunit 13	ANAPC13
722	ANAPC15	1.15965	4.41859	4.62296	4.43425	4.40276	4.8003	4.42073	20.386	23.6405	20.6194	20.1525	26.8634	20.4177	211	228	291	201	ANAPC15	25906	chr11	71820633	71823822	1400	-	NM_001278494	protein_coding	.	P4368	anaphase promoting complex subunit 15	ANAPC15
723	ANAPC16	1.00503	4.38384	4.39074	4.35928	4.408	4.40353	4.37783	19.877	19.977	19.5245	20.2295	20.1638	19.7902	964	1108	1053	989	ANAPC16	119504	chr10	73975758	73995618	3503	+	NR_038391	protein_coding	APC16|C10orf104|FLJ33728|MSAG|bA570G20.3	.	anaphase promoting complex subunit 16	ANAPC16
724	ANAPC1P1	0.96295	0.389965	0.377249	0.361191	0.418176	0.256093	0.489015	0.310362	0.298863	0.284486	0.336237	0.19424	0.403486	7	9	5	10	ANAPC1P1	100286979	chr2	87088948	87122165	1771	+	NR_037931	misc_RNA	.	.	anaphase promoting complex subunit 1 pseudogene 1	ANAPC1P1
725	ANAPC2	1.06432	3.92392	4.0081	3.92438	3.92345	3.9171	4.0937	14.1781	15.0901	14.183	14.1732	14.1065	16.0736	555	606	580	633	ANAPC2	29882	chr9	140069236	140083057	2700	-	NM_013366	protein_coding	APC2|RP11-350O14.5	P18007	anaphase promoting complex subunit 2	ANAPC2
726	ANAPC4	0.989409	3.24628	3.23255	3.22803	3.26431	3.24559	3.21938	8.48917	8.39926	8.36986	8.60848	8.48463	8.31388	324	364	345	324	ANAPC4	29945	chr4	25378848	25420120	2672	+	NM_013367	protein_coding	APC4	P6865	anaphase promoting complex subunit 4	ANAPC4
727	ANAPC5	1.0468	5.35645	5.42087	5.3718	5.34095	5.42034	5.42139	39.9688	41.8394	40.4069	39.5308	41.8239	41.8549	1492	1601	1636	1564	ANAPC5	51433	chr12	121746048	121792012	2693	-	NM_001137559	protein_coding	APC5	P30528	anaphase promoting complex subunit 5	ANAPC5
728	ANAPC7	0.901666	4.13694	3.99652	4.15517	4.11848	4.02016	3.97248	16.5931	14.9615	16.8169	16.3694	15.2252	14.6977	678	716	645	599	ANAPC7	51434	chr12	110810705	110841535	3795	-	NM_016238	protein_coding	APC7	P2845	anaphase promoting complex subunit 7	ANAPC7
729	ANG	0.981825	1.38492	1.36865	1.6935	0.991868	1.22351	1.50052	1.61158	1.58229	2.23441	0.988759	1.33514	1.82944	30	16	22	23	ANG	283	chr14	21152336	21157033	684	+	NM_001145	protein_coding	ALS9|HEL168|MGC22466|MGC71966|RNASE4|RNASE5	P23072	angiogenin	ANG
730	ANGEL1	0.909222	2.52232	2.40988	2.50013	2.54417	2.34471	2.47223	4.74504	4.3143	4.65738	4.83271	4.0796	4.54899	285	324	263	280	ANGEL1	23357	chr14	77253586	77279283	4111	-	NM_015305	protein_coding	FLJ60172|KIAA0759	P6219	angel homolog 1 (Drosophila)	ANGEL1
731	ANGEL2	1.1032	2.9344	3.05832	2.87131	2.99484	3.01986	3.09578	6.64436	7.33003	6.31729	6.97143	7.11091	7.54914	439	535	521	532	ANGEL2	90806	chr1	213165524	213189217	5577	-	NM_144567	protein_coding	FLJ12793|KIAA0759L	P2825	angel homolog 2 (Drosophila)	ANGEL2
732	ANGPT1	1.93188	0.0439083	0.0836567	0.0865197	0	0.102073	0.0650019	0.0309028	0.0597006	0.0618056	0	0.0733149	0.0460863	4	0	5	3	ANGPT1	284	chr8	108261710	108510254	4568	-	NM_001146	protein_coding	AGP1|AGPT|ANG1	P215	angiopoietin 1	ANGPT1
733	ANGPT2	0.497745	0.206146	0.106288	0.234713	0.177001	0.0695279	0.142134	0.153602	0.0764547	0.176673	0.130531	0.0493732	0.103536	14	11	4	8	ANGPT2	285	chr8	6357175	6420784	5264	-	NM_001147	protein_coding	AGPT2|ANG2	P13281	angiopoietin 2	ANGPT2
734	ANGPT4	1	0	0	0	0	0	0	0	0	0	0	0	0	0	0	0	0	ANGPT4	51378	chr20	853297	896960	1921	-	NM_015985	protein_coding	AGP4|ANG-3|ANG4|MGC138181|MGC138183	P10669	angiopoietin 4	ANGPT4
735	ANGPTL1	4.15979	0.0125304	0.0514232	0	0.0249528	0.101076	0	0.00872321	0.0362867	0	0.0174464	0.0725734	0	0	1	4	0	ANGPTL1	9068	chr1	178818670	178840215	3546	-	NM_004673	protein_coding	ANG3|ANGPT3|ARP1|AngY|KIAA0351|UNQ162|dJ595C2.2	P11131	angiopoietin like 1	ANGPTL1
736	ANGPTL2	1.2291	3.13027	3.39683	3.00219	3.2479	3.47477	3.31445	7.75599	9.53293	7.01214	8.49983	10.1176	8.94828	370	491	562	475	ANGPTL2	23452	chr9	129849628	129885044	3572	-	NM_012098	protein_coding	ARP2|HARP|MGC8889	P23793	angiopoietin like 2	ANGPTL2
737	ANGPTL3	1.14716	0.0958471	0.10943	0.158502	0.0303462	0.122155	0.0965908	0.0686927	0.0788016	0.116128	0.0212572	0.0883594	0.0692438	5	1	4	3	ANGPTL3	27329	chr1	63063158	63071976	2951	+	NM_014495	protein_coding	ANGPT5	P14223	angiopoietin like 3	ANGPTL3
738	ANGPTL4	0.694521	8.66152	8.13718	8.71991	8.60066	8.09445	8.17867	403.927	280.536	420.653	387.2	272.321	288.751	11016	11150	7486	7666	ANGPTL4	51129	chr19	8429011	8439259	2088	+	NR_104213	protein_coding	ANGPTL2|ARP4|FIAF|HFARP|NL2|PGAR|pp1158	.	angiopoietin like 4	ANGPTL4
739	ANGPTL5	1	0	0	0	0	0	0	0	0	0	0	0	0	0	0	0	0	ANGPTL5	253935	chr11	101761405	101787253	2368	-	NM_178127	protein_coding	.	P27661	angiopoietin like 5	ANGPTL5
740	ANGPTL6	1.19841	1.68691	1.87188	1.74444	1.627	1.95285	1.78609	2.21967	2.66009	2.35064	2.08871	2.87139	2.44879	61	59	78	64	ANGPTL6	83854	chr19	10203013	10213425	1857	-	NM_031917	protein_coding	AGF|ARP5	P7371	angiopoietin like 6	ANGPTL6
741	ANGPTL7	1.68386	0.214669	0.345006	0.205154	0.224124	0.196158	0.479923	0.160438	0.270156	0.152809	0.168068	0.145643	0.394669	5	6	5	13	ANGPTL7	10218	chr1	11249346	11256038	2290	+	NM_021146	protein_coding	AngX|CDT6|RP4-647M16.2|dJ647M16.1	P17879	angiopoietin like 7	ANGPTL7
742	ANHX	1	0	0	0	0	0	0	0	0	0	0	0	0	0	0	0	0	ANHX	647589	chr12	133794898	133812422	1765	-	NM_001191054	protein_coding	.	P17548	anomalous homeobox	ANHX
743	ANK1	1.02277	0.824047	0.838273	0.731959	0.910607	0.804665	0.871116	0.770365	0.787908	0.660893	0.879836	0.74674	0.829077	81	120	96	104	ANK1	286	chr8	41510744	41754280	8861	-	NM_020476	protein_coding	ANK|SPH1|SPH2	P22053	ankyrin 1	ANK1
744	ANK2	1.14433	2.58506	2.74892	2.61356	2.556	2.78568	2.71119	5.00042	5.72212	5.12011	4.88074	5.89563	5.54861	671	727	839	753	ANK2	287	chr4	113739239	114304896	14521	+	NM_001127493	protein_coding	DKFZp686M09125|DKFZp686P0948|FLJ38277|LQT4	P17124	ankyrin 2, neuronal	ANK2
745	ANK3	0.932196	1.36465	1.30354	1.33171	1.39685	1.205	1.39577	1.57513	1.46833	1.517	1.63326	1.30538	1.63129	211	252	181	216	ANK3	288	chr10	61786056	62493284	18843	-	NM_001149	protein_coding	ANKYRIN-G|FLJ45464	P30511	ankyrin 3, node of Ranvier (ankyrin G)	ANK3
746	ANKAR	0.642665	0.634307	0.438159	0.683839	0.583014	0.364807	0.507962	0.552192	0.354874	0.606409	0.497975	0.287709	0.42204	40	36	20	28	ANKAR	150709	chr2	190540711	190611376	4416	+	NM_144708	protein_coding	FLJ25415	P1782	ankyrin and armadillo repeat containing	ANKAR
747	ANKDD1A	1.26567	1.02928	1.21261	1.08344	0.973003	1.33509	1.07875	1.041	1.31756	1.11908	0.962922	1.52292	1.1122	51	48	73	51	ANKDD1A	348094	chr15	65204101	65251041	3112	+	NM_182703	protein_coding	FLJ25870|MGC120305|MGC120306|MGC120307	P22455	ankyrin repeat and death domain containing 1A	ANKDD1A
748	ANKDD1B	0.953352	0.804547	0.775489	0.923202	0.67525	0.828524	0.72043	0.746597	0.71177	0.89632	0.596874	0.775867	0.647673	33	24	30	24	ANKDD1B	728780	chr5	74907301	74967671	2552	+	NM_001276713	protein_coding	.	P25713	ankyrin repeat and death domain containing 1B	ANKDD1B
749	ANKEF1	1.58787	1.08013	1.4695	1.02567	1.13262	1.46824	1.47076	1.11423	1.76925	1.0359	1.19257	1.76684	1.77167	59	74	106	101	ANKEF1	63926	chr20	10015647	10037410	3922	+	NM_198798	protein_coding	.	P2620	ankyrin repeat and EF-hand domain containing 1	ANKEF1
750	ANKFN1	1	0	0	0	0	0	0	0	0	0	0	0	0	0	0	0	0	ANKFN1	162282	chr17	54230836	54560007	2426	+	NM_153228	protein_coding	FLJ38335	P5252	ankyrin repeat and fibronectin type III domain containing 1	ANKFN1
751	ANKFY1	1.07003	3.87719	3.96839	3.89213	3.86209	3.92663	4.009	13.6944	14.6533	13.8473	13.5414	14.2066	15.1001	1699	1829	1837	1855	ANKFY1	51479	chr17	4066665	4167274	8209	-	NR_047571	protein_coding	ANKHZN|DKFZp686M19106|KIAA1255|ZFYVE14	.	ankyrin repeat and FYVE domain containing 1	ANKFY1
752	ANKH	1.0484	2.43446	2.49028	2.44984	2.41892	2.43111	2.54712	4.40562	4.61886	4.46354	4.3477	4.39307	4.84466	559	598	581	610	ANKH	56172	chr5	14704909	14871887	8207	-	NM_054027	protein_coding	ANK|CCAL2|CMDJ|CPPDD|FLJ27166|HANK|MANK	P30348	ANKH inorganic pyrophosphate transport regulator	ANKH
753	ANKHD1	0.91535	3.82015	3.70195	3.79426	3.84557	3.8043	3.59179	13.1247	12.0136	12.8735	13.3758	12.9704	11.0569	1111	1255	1204	904	ANKHD1	54882	chr5	139781399	139919441	1321	+	NM_024668	protein_coding	MASK|VBARP	P14734	ankyrin repeat and KH domain containing 1	ANKHD1
754	ANKHD1-EIF4EBP3	1.2535	3.113	3.40484	3.09998	3.12591	3.27969	3.51999	7.65182	9.59155	7.57404	7.72959	8.71146	10.4716	965	1082	1173	1342	ANKHD1-EIF4EBP3	404734	chr5	139781399	139929163	8349	+	NM_020690	protein_coding	MASK-BP3|MASK-BP3arf	P32939	ANKHD1-EIF4EBP3 readthrough	ANKHD1-EIF4EBP3
755	ANKIB1	1.02875	3.96286	4.00116	3.8859	4.03593	4.03845	3.96288	14.5934	15.0129	13.7833	15.4035	15.4322	14.5936	1268	1555	1498	1350	ANKIB1	54467	chr7	91875548	92030698	6081	+	NM_019004	protein_coding	DKFZp434A0225|FLJ33123|KIAA1386	P15916	ankyrin repeat and IBR domain containing 1	ANKIB1
756	ANKK1	1	0.019535	0	0.038809	0	0	0	0.0136327	0	0.0272654	0	0	0	1	0	0	0	ANKK1	255239	chr11	113258513	113271140	2543	+	NM_178510	protein_coding	PKK2	P20657	ankyrin repeat and kinase domain containing 1	ANKK1
757	ANKLE1	1.14095	0.463483	0.518302	0.475091	0.45178	0.611487	0.418682	0.378867	0.432269	0.390006	0.367727	0.527833	0.336706	18	19	25	16	ANKLE1	126549	chr19	17392454	17398455	3255	+	NM_001278443	protein_coding	ANKRD41|FLJ39369|LEM3|LEMD6	P35647	ankyrin repeat and LEM domain containing 1	ANKLE1
758	ANKLE2	0.796743	5.51935	5.19954	5.57789	5.45834	5.204	5.19507	44.866	35.7467	46.7653	42.9668	35.8605	35.6329	3133	3155	2532	2401	ANKLE2	23141	chr12	133302253	133338474	4482	-	NM_015114	protein_coding	FLJ22280|FLJ36132|KIAA0692|LEMD7	P33915	ankyrin repeat and LEM domain containing 2	ANKLE2
759	ANKMY1	1.14765	1.41581	1.54319	1.50202	1.32411	1.55262	1.53369	1.66809	1.91438	1.83239	1.50379	1.9335	1.89526	76	70	84	75	ANKMY1	51281	chr2	241418839	241500527	3524	-	NM_001282771	protein_coding	DKFZp686D20155|DKFZp686L21237|FLJ20499|ZMYND13	P6699	ankyrin repeat and MYND domain containing 1	ANKMY1
760	ANKMY2	1.11342	3.45265	3.59415	3.38406	3.51812	3.67851	3.50457	9.94841	11.0767	9.44007	10.4567	11.8039	10.3496	348	421	457	384	ANKMY2	57037	chr7	16639401	16685442	2555	-	NM_020319	protein_coding	DKFZp564O043|ZMYND20	P33391	ankyrin repeat and MYND domain containing 2	ANKMY2
761	ANKRA2	0.944289	2.42976	2.36278	2.51882	2.33485	2.26605	2.45342	4.38805	4.14359	4.73113	4.04498	3.81006	4.47713	148	138	125	141	ANKRA2	57763	chr5	72848025	72861511	2198	-	NM_023039	protein_coding	ANKRA	P24349	ankyrin repeat family A member 2	ANKRA2
762	ANKRD1	0.549667	2.00716	1.4114	2.04676	1.96645	1.53106	1.2809	3.01991	1.65995	3.13177	2.90804	1.88998	1.42991	87	88	55	40	ANKRD1	27063	chr10	92671857	92681032	1974	-	NM_014391	protein_coding	ALRP|C-193|CARP|CVARP|MCARP|bA320F15.2	P27869	ankyrin repeat domain 1	ANKRD1
763	ANKRD10	0.98434	4.80836	4.7864	4.79495	4.82164	4.81587	4.75633	27.0195	26.5963	26.7603	27.2787	27.1657	26.027	901	1007	945	896	ANKRD10	55608	chr13	111530887	111567454	3395	-	NR_104587	protein_coding	DKFZp686B07190|FLJ20093	.	ankyrin repeat domain 10	ANKRD10
764	ANKRD11	1.06507	5.37199	5.46081	5.38249	5.36141	5.36961	5.54658	40.4124	43.042	40.715	40.1099	40.344	45.7399	4596	5115	4961	5001	ANKRD11	29123	chr16	89334029	89556969	10204	-	NM_001256183	protein_coding	ANCO-1|ANCO1|LZ16|T13	P9638	ankyrin repeat domain 11	ANKRD11
765	ANKRD12	0.990316	2.65655	2.64474	2.59634	2.71434	2.65244	2.63701	5.30522	5.25385	5.0475	5.56294	5.2873	5.22039	875	1059	970	910	ANKRD12	23253	chr18	9136751	9285983	11623	+	NM_015208	protein_coding	ANCO-2|ANCO1|FLJ20053|GAC-1|KIAA0874|Nbla00144	P4847	ankyrin repeat domain 12	ANKRD12
766	ANKRD13A	0.958517	4.20022	4.14249	4.21571	4.18457	4.1871	4.09646	17.382	16.6609	17.5804	17.1836	17.2156	16.1063	1020	1092	1052	940	ANKRD13A	88455	chr12	110437235	110477235	3908	+	NM_033121	protein_coding	ANKRD13|NY-REN-25	P33190	ankyrin repeat domain 13A	ANKRD13A
767	ANKRD13B	1.07856	2.6363	2.7284	2.48529	2.77298	2.63935	2.81227	5.21733	5.62721	4.59948	5.83518	5.2305	6.02391	214	297	256	282	ANKRD13B	124930	chr17	27920527	27941779	3173	+	NM_152345	protein_coding	FLJ20418|FLJ25555	P20780	ankyrin repeat domain 13B	ANKRD13B
768	ANKRD13C	0.93943	3.1878	3.10783	3.06664	3.29957	3.02865	3.1829	8.11221	7.62085	7.37819	8.84624	7.16043	8.08128	631	830	646	695	ANKRD13C	81573	chr1	70724685	70820417	5667	-	NM_030816	protein_coding	DKFZp566D1346|FLJ14998|RP4-677H15.5|dJ677H15.3	P315	ankyrin repeat domain 13C	ANKRD13C
769	ANKRD13D	0.94194	3.91093	3.83055	3.88567	3.93576	3.82923	3.83186	14.0421	13.2269	13.781	14.3032	13.2139	13.2398	422	477	425	409	ANKRD13D	338692	chr11	67056762	67069955	2483	+	NM_207354	protein_coding	MGC50828	P29860	ankyrin repeat domain 13 family member D	ANKRD13D
770	ANKRD16	1.14106	1.90558	2.04755	2.04381	1.7527	1.9601	2.13	2.7466	3.13403	3.12333	2.36988	2.89089	3.37717	74	63	74	82	ANKRD16	54522	chr10	5903689	5931860	2829	-	NM_019046	protein_coding	.	P5367	ankyrin repeat domain 16	ANKRD16
771	ANKRD17	0.996769	4.59446	4.58999	4.60638	4.58244	4.56009	4.61927	23.1585	23.0837	23.3589	22.958	22.5898	23.5775	3232	3441	3308	3298	ANKRD17	26057	chr4	73940502	74124502	9516	-	NM_198889	protein_coding	FLJ22206|GTAR|KIAA0697|NY-BR-16	P34770	ankyrin repeat domain 17	ANKRD17
772	ANKRD18A	1.03653	2.97531	3.02059	2.87226	3.07149	3.08686	2.95113	6.86428	7.11501	6.32213	7.40642	7.49647	6.73356	350	449	437	375	ANKRD18A	253650	chr9	38571361	38620360	3738	-	NM_147195	protein_coding	FLJ35740|FLJ40632|KIAA2015|MGC176674	P4103	ankyrin repeat domain 18A	ANKRD18A
773	ANKRD18B	1.14694	0.724125	0.805451	0.53573	0.890736	0.930039	0.669078	0.651899	0.747692	0.449675	0.854122	0.905327	0.590056	25	52	53	33	ANKRD18B	441459	chr9	33524411	33573001	3753	+	NM_001244752	protein_coding	bA255A11.3|bA255A11.5	P17518	ankyrin repeat domain 18B	ANKRD18B
774	ANKRD18DP	1	0	0.0328846	0	0	0.0321735	0.0335954	0	0.0230556	0	0	0.0225515	0.0235598	0	0	1	1	ANKRD18DP	348840	chr3	197784404	197807542	2895	-	NR_003291	misc_RNA	.	.	ankyrin repeat domain 18D, pseudogene	ANKRD18DP
775	ANKRD19P	1.36971	0.621101	0.796575	0.656262	0.585063	0.808335	0.78472	0.538049	0.736973	0.575994	0.500104	0.751189	0.722758	19	18	26	24	ANKRD19P	138649	chr9	95571893	95600739	2307	+	NR_026868	misc_RNA	.	.	ankyrin repeat domain 19, pseudogene	ANKRD19P
776	ANKRD2	1.0508	1.29938	1.34224	1.11783	1.46061	1.3623	1.32191	1.46123	1.53545	1.17021	1.75224	1.57095	1.49996	24	39	33	31	ANKRD2	26287	chr10	99332198	99343641	1509	+	NM_001129981	protein_coding	ARPP|MGC104314	P27456	ankyrin repeat domain 2	ANKRD2
777	ANKRD20A1	1.77202	0.117923	0.202795	0.182809	0.0499803	0.150578	0.253187	0.0851715	0.150926	0.135092	0.0352508	0.110014	0.191837	7	2	6	10	ANKRD20A1	84210	chr9	67926761	67969840	2217	+	NM_032250	protein_coding	ANKRD20A|DKFZp434A171	P24220	ankyrin repeat domain 20 family member A1	ANKRD20A1
778	ANKRD20A11P	5.25558	0.0472184	0.232485	0	0.0929404	0.272079	0.191775	0.0332708	0.174857	0	0.0665417	0.207547	0.142168	0	1	3	2	ANKRD20A11P	391267	chr21	15316096	15352765	1089	-	NR_027270	misc_RNA	.	.	ankyrin repeat domain 20 family member A11, pseudogene	ANKRD20A11P
779	ANKRD20A12P	1.11211	1.16837	1.25547	1.16383	1.1729	1.32326	1.18434	1.24758	1.38745	1.24051	1.25465	1.50231	1.27259	30	33	38	31	ANKRD20A12P	100874392	chr1	142697421	142713605	1744	-	NR_046228	misc_RNA	.	.	ankyrin repeat domain 20 family member A12, pseudogene	ANKRD20A12P
780	ANKRD20A19P	2.25879	0.0279802	0.0624468	0.0554281	0	0.0697357	0.0551211	0.0195837	0.0442353	0.0391674	0	0.0495244	0.0389463	3	0	4	3	ANKRD20A19P	400110	chr13	24481423	24523454	5096	-	NR_073430	misc_RNA	.	.	ankyrin repeat domain 20 family member A19, pseudogene	ANKRD20A19P
781	ANKRD20A2	1.01594	0.0523043	0.0531227	0.0546244	0.0499803	0.0519425	0.0543021	0.0369198	0.0375082	0.0385887	0.0352508	0.0366598	0.0383567	2	2	2	2	ANKRD20A2	441430	chr9	42368303	43129917	5413	+	NM_001012421	protein_coding	MGC176486	P32217	ankyrin repeat domain 20 family member A2	ANKRD20A2
782	ANKRD20A3	1.00767	1.61287e-05	1.62524e-05	1.60424e-05	1.62148e-05	1.57075e-05	1.67972e-05	1.11796e-05	1.12654e-05	1.11198e-05	1.12393e-05	1.08877e-05	1.1643e-05	0	0	0	0	ANKRD20A3	441425	chr9	42368337	67966773	5786	+	NM_001012419_2	protein_coding	MGC176486|MGC198508	P32217	ankyrin repeat domain 20 family member A3	ANKRD20A3
783	ANKRD20A4	1.11124	0.285335	0.313851	0.230685	0.337991	0.32911	0.298427	0.218693	0.243021	0.173392	0.263995	0.256238	0.229803	9	15	14	12	ANKRD20A4	728747	chr9	69381981	69425109	3517	+	NM_001098805	protein_coding	.	P34687	ankyrin repeat domain 20 family member A4	ANKRD20A4
784	ANKRD20A5P	1.39993	0.241052	0.327208	0.219097	0.262676	0.428822	0.21789	0.181854	0.254583	0.164005	0.199702	0.346134	0.163031	9	12	20	9	ANKRD20A5P	440482	chr18	14179096	14227049	3707	+	NR_040113	misc_RNA	.	.	ankyrin repeat domain 20 family member A5, pseudogene	ANKRD20A5P
785	ANKRD20A8P	1.88382	0.245367	0.432157	0.26614	0.224289	0.413972	0.450114	0.185394	0.349249	0.202586	0.168201	0.332349	0.366148	11	10	19	20	ANKRD20A8P	729171	chr2	95426673	95522820	3509	-	NR_003366	misc_RNA	.	.	ankyrin repeat domain 20 family member A8, pseudogene	ANKRD20A8P
786	ANKRD20A9P	0.827416	0.300214	0.252663	0.297877	0.302548	0.263756	0.241484	0.231327	0.191404	0.229334	0.233321	0.2006	0.182208	134	150	124	107	ANKRD20A9P	284232	chr13	19408543	19446109	37567	-	NR_027995	misc_RNA	.	.	ankyrin repeat domain 20 family member A9, pseudogene	ANKRD20A9P
787	ANKRD22	1	0.0479409	0	0.0943399	0	0	0	0.0337884	0	0.0675768	0	0	0	4	0	0	0	ANKRD22	118932	chr10	90579659	90611732	3983	-	NM_144590	protein_coding	MGC22805	P491	ankyrin repeat domain 22	ANKRD22
788	ANKRD23	1.14983	1.27205	1.39345	1.3384	1.2025	1.46565	1.31745	1.41505	1.62706	1.52871	1.30138	1.76187	1.49225	57	53	69	56	ANKRD23	200539	chr2	97503651	97509758	2582	-	NM_144994	protein_coding	DARP|FLJ32449|MARP3|MGC129593	P27676	ankyrin repeat domain 23	ANKRD23
789	ANKRD24	1.09292	0.163741	0.178053	0.180957	0.146316	0.0887268	0.26217	0.120188	0.131356	0.133636	0.10674	0.0634313	0.199281	8	7	4	12	ANKRD24	170961	chr19	4183351	4224811	4026	+	NM_133475	protein_coding	KIAA1981	P3677	ankyrin repeat domain 24	ANKRD24
790	ANKRD26	1.1745	1.87611	2.04856	1.85745	1.89454	2.10324	1.99172	2.67085	3.13692	2.62367	2.71803	3.29673	2.97712	270	307	358	308	ANKRD26	22852	chr10	27293045	27389427	6776	-	NM_014915	protein_coding	MGC163325|bA145E8.1	P7009	ankyrin repeat domain 26	ANKRD26
791	ANKRD26P1	0.693324	0.0211286	0.0146818	0	0.0419524	0.0292158	0	0.014753	0.0102286	0	0.0295061	0.0204573	0	0	3	2	0	ANKRD26P1	124149	chr16	46503249	46603009	6123	-	NR_026556	misc_RNA	DKFZp781D1722|FLJ43980|MGC87661	.	ankyrin repeat domain 26 pseudogene 1	ANKRD26P1
792	ANKRD26P3	1	0	0	0	0	0	0	0	0	0	0	0	0	0	0	0	0	ANKRD26P3	100101938	chr13	19836940	19919113	3726	-	NR_027248	misc_RNA	.	.	ankyrin repeat domain 26 pseudogene 3	ANKRD26P3
793	ANKRD27	0.877577	3.35566	3.18679	3.36072	3.35059	3.23907	3.13254	9.23659	8.10581	9.27253	9.20064	8.44183	7.76979	617	671	592	520	ANKRD27	84079	chr19	33087907	33166102	4453	-	NM_032139	protein_coding	DKFZp434L0718|FLJ00040|VARP	P5327	ankyrin repeat domain 27	ANKRD27
794	ANKRD28	1.09903	3.32196	3.44513	3.36031	3.28256	3.4601	3.43	9.00024	9.8915	9.26964	8.73083	10.0051	9.77787	890	920	1014	944	ANKRD28	23243	chr3	15708744	15901053	6620	-	NM_001195099	protein_coding	KIAA0379|PITK	P28327	ankyrin repeat domain 28	ANKRD28
795	ANKRD29	1.03908	1.12744	1.1577	1.14014	1.11463	1.33207	0.959321	1.18471	1.23101	1.20402	1.1654	1.51763	0.944394	59	62	79	47	ANKRD29	147463	chr18	21178890	21242849	3361	-	NM_173505	protein_coding	FLJ25053	P33738	ankyrin repeat domain 29	ANKRD29
796	ANKRD30A	1	0	0	0	0	0	0	0	0	0	0	0	0	0	0	0	0	ANKRD30A	91074	chr10	37414785	37521495	4405	+	NM_052997	protein_coding	NY-BR-1	P859	ankyrin repeat domain 30A	ANKRD30A
797	ANKRD30B	0.971491	0.0207273	0.0201405	0.041161	0	0.0196713	0.0206094	0.0144708	0.0140582	0.0289415	0	0.0137285	0.0143879	2	0	1	1	ANKRD30B	374860	chr18	14748239	14852737	4617	+	NM_001145029	protein_coding	NY-BR-1.1	P2497	ankyrin repeat domain 30B	ANKRD30B
798	ANKRD30BL	0.662023	0.383475	0.264924	0.502593	0.253629	0.37826	0.141921	0.30448	0.201573	0.416758	0.192202	0.299773	0.103373	8	4	6	2	ANKRD30BL	554226	chr2	132905164	133015542	2168	-	NR_027019	misc_RNA	ANKRD30BP3|NCRNA00164	.	ankyrin repeat domain 30B-like	ANKRD30BL
799	ANKRD30BP2	0.955313	0.848885	0.819922	0.761309	0.931449	0.698363	0.93203	0.801109	0.76531	0.695028	0.907191	0.622662	0.907959	35	50	33	46	ANKRD30BP2	149992	chr21	14410487	14490571	3418	+	NR_026916	misc_RNA	C21orf99|CT85|CTSP-1|CTSP1	.	ankyrin repeat domain 30B pseudogene 2	ANKRD30BP2
800	ANKRD30BP3	1	0	0	0	0	0	0	0	0	0	0	0	0	0	0	0	0	ANKRD30BP3	338579	chr10	45650110	45681489	1314	+	NR_033891	misc_RNA	.	.	ankyrin repeat domain 30B pseudogene 3	ANKRD30BP3
801	ANKRD31	1.9212	0.0660736	0.124374	0.0618667	0.0702683	0.142498	0.106018	0.0468637	0.0900344	0.0438155	0.0499119	0.103815	0.0762533	4	5	10	7	ANKRD31	256006	chr5	74364122	74532703	6036	-	NM_001164443	protein_coding	FLJ40191	P1451	ankyrin repeat domain 31	ANKRD31
802	ANKRD32	1.22861	1.52088	1.72119	1.46929	1.5707	1.65534	1.78416	1.86967	2.29709	1.76885	1.97048	2.14998	2.44419	100	122	128	139	ANKRD32	.	chr5	93954391	94031573	3813	+	NM_032290	.	BRCTD1|BRCTx|DKFZp564C0469|DKFZp761C121	P17873	.	ANKRD32
803	ANKRD33	2.62031	0.0849514	0.21279	0.121501	0.047452	0.24735	0.177381	0.060652	0.158927	0.0878659	0.0334381	0.187025	0.130829	2	1	5	3	ANKRD33	341405	chr12	52281793	52285505	1942	+	NM_001304460	protein_coding	C12orf7|DKFZp686O1689	P18799	ankyrin repeat domain 33	ANKRD33
804	ANKRD33B	0.713101	2.25026	1.87955	2.23798	2.26243	1.81764	1.93891	3.75769	2.67961	3.71737	3.798	2.52504	2.83417	531	596	381	407	ANKRD33B	651746	chr5	10564435	10657928	9333	+	NM_001164440	protein_coding	.	P17558	ankyrin repeat domain 33B	ANKRD33B
805	ANKRD34A	0.857129	0.914238	0.814094	0.743537	1.06686	0.698416	0.921182	0.884574	0.758194	0.674275	1.09487	0.622722	0.893666	36	64	35	48	ANKRD34A	284615	chr1	145470508	145475647	3612	+	NM_001039888	protein_coding	ANKRD34|DKFZp761F202	P9586	ankyrin repeat domain 34A	ANKRD34A
806	ANKRD34B	1.04671	3.67599	3.7368	3.60771	3.74118	3.81203	3.65745	11.7815	12.3318	11.1907	12.3723	13.0454	11.6183	654	792	803	683	ANKRD34B	340120	chr5	79852574	79866304	3935	-	NM_001004441	protein_coding	DP58	P22489	ankyrin repeat domain 34B	ANKRD34B
807	ANKRD34C	1	0	0	0	0	0	0	0	0	0	0	0	0	0	0	0	0	ANKRD34C	390616	chr15	79575146	79590581	5424	+	NM_001146341	protein_coding	FLJ33346|FLJ45093	P5584	ankyrin repeat domain 34C	ANKRD34C
808	ANKRD34C-AS1	1	0	0	0	0	0	0	0	0	0	0	0	0	0	0	0	0	ANKRD34C-AS1	729911	chr15	79484049	79576287	693	-	NR_038997	lncRNA	.	.	ANKRD34C antisense RNA 1	ANKRD34C-AS1
809	ANKRD35	1.20808	0.150755	0.180238	0.265242	0.0263927	0.181975	0.178498	0.11015	0.133071	0.201838	0.0184624	0.134436	0.131705	10	1	7	6	ANKRD35	148741	chr1	145549209	145568526	3378	+	NM_001280799	protein_coding	FLJ25124|MGC126667|MGC126669	P24471	ankyrin repeat domain 35	ANKRD35
810	ANKRD36	1.0075	2.3794	2.38811	2.37365	2.38512	2.42568	2.34954	4.20319	4.23472	4.1825	4.22388	4.37281	4.09662	397	440	438	391	ANKRD36	375248	chr2	97779233	97930257	6268	+	NM_001164315	protein_coding	FLJ33607|KIAA1641|MGC167812|UNQ2430	P7124	ankyrin repeat domain 36	ANKRD36
811	ANKRD36B	0.905007	1.54814	1.45502	1.50848	1.58675	1.47516	1.43458	1.9244	1.7416	1.8451	2.00371	1.78015	1.70304	167	199	170	155	ANKRD36B	57730	chr2	98121261	98206428	5986	-	NM_025190	protein_coding	FLJ21281|FLJ90089|KIAA1641|MGC149864|MGC149865|MGC167812	P12229	ankyrin repeat domain 36B	ANKRD36B
812	ANKRD36BP1	1.09684	4.45971	4.58727	4.47543	4.44383	4.60237	4.57201	21.0043	23.0384	21.2453	20.7633	23.2913	22.7855	549	584	630	593	ANKRD36BP1	84832	chr1	168214819	168216668	1850	-	NR_026844	misc_RNA	ANKRD26L1|ANKRD36BL1|MGC12538	.	ankyrin repeat domain 36B pseudogene 1	ANKRD36BP1
813	ANKRD36BP2	1.60782	0.188192	0.291634	0.170161	0.205999	0.262432	0.320256	0.139335	0.224026	0.125184	0.153485	0.199499	0.248552	3	4	5	6	ANKRD36BP2	645784	chr2	89065419	89106109	1730	+	NR_015424	misc_RNA	.	.	ankyrin repeat domain 36B pseudogene 2	ANKRD36BP2
814	ANKRD36C	0.899107	2.11067	1.99424	2.12243	2.0988	1.97182	2.01631	3.31891	2.98405	3.35428	3.28353	2.92264	3.04547	413	444	380	377	ANKRD36C	400986	chr2	96515296	96658068	8072	-	NM_001310154	protein_coding	.	P34683	ankyrin repeat domain 36C	ANKRD36C
815	ANKRD37	0.544241	2.04561	1.43437	1.91766	2.16314	1.32997	1.53173	3.12849	1.70265	2.7781	3.47888	1.51398	1.89133	32	43	18	22	ANKRD37	353322	chr4	186317840	186321390	934	+	NM_181726	protein_coding	Lrp2bp|MGC111507	P14322	ankyrin repeat domain 37	ANKRD37
816	ANKRD39	0.835542	3.69893	3.46141	3.7058	3.69203	3.49458	3.42747	11.9864	10.0151	12.0484	11.9244	10.2713	9.75898	132	140	116	108	ANKRD39	51239	chr2	97513724	97523756	898	-	NM_016466	protein_coding	MGC41816	P17925	ankyrin repeat domain 39	ANKRD39
817	ANKRD40	0.932578	4.35832	4.26269	4.34851	4.36806	4.23665	4.28828	19.5109	18.1954	19.3719	19.6498	17.852	18.5389	1203	1337	1168	1158	ANKRD40	91369	chr17	48770551	48785270	4169	-	NM_052855	protein_coding	DKFZp451K241|MGC15396	P16602	ankyrin repeat domain 40	ANKRD40
818	ANKRD42	1.03132	3.05633	3.09554	2.90404	3.19406	3.14527	3.04405	7.31851	7.54775	6.48521	8.15181	7.8475	7.24801	318	444	390	357	ANKRD42	338699	chr11	82904781	82967141	6894	+	NR_125355	protein_coding	FLJ37874|SARP	.	ankyrin repeat domain 42	ANKRD42
819	ANKRD44	0.981166	1.69914	1.68021	1.59683	1.79467	1.61958	1.7384	2.24708	2.20475	2.02479	2.46936	2.07285	2.33665	187	218	202	217	ANKRD44	91526	chr2	197851386	198175521	6564	-	NM_001195144	protein_coding	FLJ11570|MGC21968|MGC70444|PP6-ARS-B	P32905	ankyrin repeat domain 44	ANKRD44
820	ANKRD44-IT1	2.13554	0.0483071	0.101269	0	0.095049	0	0.195893	0.0340508	0.0727166	0	0.0681017	0	0.145433	0	1	0	2	ANKRD44-IT1	101927547	chr2	198115582	198167243	1069	-	NR_046837	lncRNA	.	.	ANKRD44 intronic transcript 1	ANKRD44-IT1
821	ANKRD45	0.890744	0.550855	0.49994	0.445689	0.648873	0.52903	0.470252	0.464954	0.414155	0.361964	0.567943	0.442959	0.385351	14	24	18	15	ANKRD45	339416	chr1	173577475	173639001	2671	-	NM_198493	protein_coding	CT117|FLJ45235|MGC161631|MGC161633|RP3-436N22.4	P28961	ankyrin repeat domain 45	ANKRD45
822	ANKRD46	0.960649	2.33551	2.28925	2.35154	2.31931	2.18152	2.3895	4.0473	3.88803	4.10367	3.99093	3.5363	4.23977	158	172	144	165	ANKRD46	157567	chr8	101521980	101572014	4509	-	NM_001270379	protein_coding	.	P26193	ankyrin repeat domain 46	ANKRD46
823	ANKRD49	1.06536	2.25471	2.32739	2.17648	2.32893	2.20553	2.43976	3.7724	4.01898	3.52048	4.02432	3.61244	4.42551	94	117	101	119	ANKRD49	54851	chr11	94227153	94232744	1905	+	NM_017704	protein_coding	FGIF|FLJ20189|FLJ20441|GBIF	P33233	ankyrin repeat domain 49	ANKRD49
824	ANKRD50	0.981509	2.98394	2.96045	2.91544	3.04934	3.00238	2.91726	6.91145	6.78365	6.5446	7.27831	7.0132	6.55411	880	1075	996	886	ANKRD50	57182	chr4	125585204	125633887	12260	-	NM_020337	protein_coding	KIAA1223	P34930	ankyrin repeat domain 50	ANKRD50
825	ANKRD52	0.965206	5.38485	5.335	5.39684	5.37276	5.29359	5.37527	40.7832	39.3642	41.1319	40.4344	38.2219	40.5065	5440	5874	5339	5386	ANKRD52	283373	chr12	56631591	56652143	8656	-	NM_173595	protein_coding	ANKRD33|FLJ34236	P20943	ankyrin repeat domain 52	ANKRD52
826	ANKRD53	1.31027	0.0913753	0.118589	0	0.177307	0.183936	0.0501397	0.0653853	0.0856722	0	0.130771	0.135979	0.0353652	0	4	4	1	ANKRD53	79998	chr2	71205575	71212629	2120	+	NM_001115116	protein_coding	FLJ12056|FLJ36160	P28843	ankyrin repeat domain 53	ANKRD53
827	ANKRD54	0.987925	3.87421	3.85788	3.9297	3.8165	3.88456	3.8307	13.664	13.499	14.239	13.089	13.7696	13.2284	423	424	429	396	ANKRD54	129138	chr22	38226862	38240353	2094	-	NM_138797	protein_coding	LIAR	P12149	ankyrin repeat domain 54	ANKRD54
828	ANKRD55	1	0.0952724	0	0.151986	0.0362373	0	0	0.0682671	0	0.111098	0.0254359	0	0	4	1	0	0	ANKRD55	79722	chr5	55395507	55529186	2500	-	NM_024669	protein_coding	FLJ11795|MGC126013|MGC126014	P29465	ankyrin repeat domain 55	ANKRD55
829	ANKRD6	1.02247	1.66949	1.69155	1.61639	1.7207	1.60762	1.77086	2.18102	2.23003	2.06606	2.29597	2.04749	2.41257	166	204	174	194	ANKRD6	22881	chr6	90142897	90343553	6180	+	NM_001242809	protein_coding	.	P33953	ankyrin repeat domain 6	ANKRD6
830	ANKRD60	1	0.0143024	0	0.0284645	0	0	0	0.00996299	0	0.019926	0	0	0	1	0	0	0	ANKRD60	140731	chr20	56791182	56803709	3407	-	NM_001304369	protein_coding	C20orf86|bA196N14.3	P23795	ankyrin repeat domain 60	ANKRD60
831	ANKRD61	1.00062	0.876908	0.877319	0.555441	1.13963	1.00065	0.742453	0.836435	0.836958	0.469618	1.20325	1.0009	0.673018	9	25	20	13	ANKRD61	100310846	chr7	6071007	6076183	1423	+	NM_001271700	protein_coding	.	P18182	ankyrin repeat domain 61	ANKRD61
832	ANKRD62	1	0	0.0100782	0	0	0	0.0200864	0	0.00701012	0	0	0	0.0140202	0	0	0	1	ANKRD62	342850	chr18	12093848	12129748	4733	+	NM_001277333	protein_coding	DKFZp686E2239|DKFZp779B1634	P26453	ankyrin repeat domain 62	ANKRD62
833	ANKRD62P1-PARP4P3	0.880498	0.208746	0.185332	0.067231	0.337611	0.349543	0	0.155683	0.137079	0.0477039	0.263662	0.274157	0	1	6	6	0	ANKRD62P1-PARP4P3	23783	chr22	17134599	17156430	1538	-	NR_040115	misc_RNA	.	.	ANKRD62P1-PARP4P3 readthrough, transcribed pseudogene	ANKRD62P1-PARP4P3
834	ANKRD63	1	0.0445102	0	0	0.0876882	0	0	0.031333	0	0	0.062666	0	0	0	1	0	0	ANKRD63	100131244	chr15	40573645	40574787	1143	-	NM_001190479	protein_coding	.	P29228	ankyrin repeat domain 63	ANKRD63
835	ANKRD65	0.416313	0.143139	0.061325	0.0628659	0.21918	0.0602197	0.0624296	0.104305	0.0434236	0.0445387	0.164072	0.0426245	0.0442228	1	4	1	1	ANKRD65	441869	chr1	1353800	1356824	2382	-	NM_001145210	protein_coding	.	P13645	ankyrin repeat domain 65	ANKRD65
836	ANKRD66	1	0	0	0	0	0	0	0	0	0	0	0	0	0	0	0	0	ANKRD66	100287718	chr6	46714654	46726954	1057	+	NM_001162435	protein_coding	.	P34163	ankyrin repeat domain 66	ANKRD66
837	ANKRD7	1.01977	0.503756	0.512139	0.351342	0.641594	0.755488	0.219243	0.4179	0.426163	0.275747	0.560052	0.688202	0.164123	5	11	13	3	ANKRD7	56311	chr7	117864712	117882784	1357	+	NM_019644	protein_coding	TSA806	P20763	ankyrin repeat domain 7	ANKRD7
838	ANKRD9	0.961413	3.73484	3.6824	3.8907	3.56007	3.57588	3.7816	12.3137	11.8385	13.8326	10.7947	10.9247	12.7523	309	262	255	287	ANKRD9	122416	chr14	102973198	102976128	1626	-	NM_152326	protein_coding	MGC21990	P21316	ankyrin repeat domain 9	ANKRD9
839	ANKS1A	0.966366	3.56701	3.52188	3.60557	3.52738	3.45894	3.58218	10.8516	10.4866	11.1726	10.5305	9.99626	10.9769	1075	1112	1015	1062	ANKS1A	23294	chr6	34857038	35059190	6351	+	NM_015245	protein_coding	ANKS1|KIAA0229|MGC42354	P34117	ankyrin repeat and sterile alpha motif domain containing 1A	ANKS1A
840	ANKS1B	0.667449	1.62304	1.25607	1.74638	1.48816	1.14116	1.36251	2.08023	1.38845	2.35515	1.8053	1.20558	1.57132	71	69	38	48	ANKS1B	56899	chr12	99128569	100378432	7326	-	NM_152788	protein_coding	AIDA|AIDA-1|ANKS2|EB-1|EB1|MGC26087|cajalin-2	P6829	ankyrin repeat and sterile alpha motif domain containing 1B	ANKS1B
841	ANKS3	1.02377	3.28075	3.31119	3.26115	3.30009	3.32382	3.29845	8.71862	8.92583	8.58749	8.84974	9.01311	8.83855	314	351	347	320	ANKS3	124401	chr16	4746511	4784378	3272	-	NM_133450	protein_coding	FLJ32345|FLJ32767|KIAA1977	P4937	ankyrin repeat and sterile alpha motif domain containing 3	ANKS3
842	ANKS4B	1.41151	0.111867	0.155495	0.160995	0.0610076	0.210657	0.09814	0.0806258	0.113804	0.118058	0.0431941	0.157215	0.0703926	5	2	7	3	ANKS4B	257629	chr16	21245016	21263750	2906	+	NM_145865	protein_coding	FLJ38819|HARP|MGC133380|MGC133381	P15382	ankyrin repeat and sterile alpha motif domain containing 4B	ANKS4B
843	ANKS6	0.970127	3.42562	3.38599	3.4695	3.38036	3.29732	3.46952	9.74516	9.45405	10.077	9.41331	8.83086	10.0772	1095	1123	1013	1101	ANKS6	203286	chr9	101494291	101558794	7147	-	NM_173551	protein_coding	ANKRD14|DKFZp686D24121|DKFZp781I0117|MGC70366|SAMD6	P31617	ankyrin repeat and sterile alpha motif domain containing 6	ANKS6
844	ANKUB1	1	0	0	0	0	0	0	0	0	0	0	0	0	0	0	0	0	ANKUB1	389161	chr3	149478890	149510610	2473	-	NM_001144960	protein_coding	.	P18506	ankyrin repeat and ubiquitin domain containing 1	ANKUB1
845	ANKZF1	1.02073	4.0364	4.0642	3.99859	4.07323	4.10611	4.02104	15.4088	15.7281	14.9844	15.8331	16.2212	15.235	558	644	631	571	ANKZF1	55139	chr2	220094479	220101391	2650	+	NM_018089	protein_coding	FLJ10415|FLJ13144|ZNF744	P15010	ankyrin repeat and zinc finger domain containing 1	ANKZF1
846	ANLN	0.932391	4.09108	3.99621	4.04145	4.13905	4.00484	3.98753	16.0427	14.958	15.4664	16.6189	15.0538	14.8623	1106	1303	1134	1070	ANLN	54443	chr7	36429412	36493401	5024	+	NM_001284302	protein_coding	DKFZp779A055|Scraps|scra	P34291	anillin actin binding protein	ANLN
847	ANO1	1.98862	0.00997149	0.0197623	0.0198745	0	0	0.0392573	0.00693565	0.0137924	0.0138713	0	0	0.0275847	1	0	0	2	ANO1	55107	chr11	69924408	70035652	4098	+	NM_018043	protein_coding	DOG1|FLJ10261|ORAOV2|TAOS2|TMEM16A	P21960	anoctamin 1	ANO1
848	ANO1-AS2	1	0	0	0	0	0	0	0	0	0	0	0	0	0	0	0	0	ANO1-AS2	100009613	chr11	69918540	69921454	804	-	NR_103835	lncRNA	.	.	ANO1 antisense RNA 2 (head to head)	ANO1-AS2
849	ANO10	0.952419	4.79913	4.73139	4.7236	4.87091	4.74215	4.72055	26.8409	25.5638	25.4208	28.261	25.7627	25.3649	1004	1189	1072	1001	ANO10	55129	chr3	43407818	43663560	2854	-	NM_001204834	protein_coding	FLJ10375|MGC47890|TMEM16K	P9544	anoctamin 10	ANO10
850	ANO2	1	0	0	0	0	0	0	0	0	0	0	0	0	0	0	0	0	ANO2	57101	chr12	5671817	6055398	3784	-	NM_001278596	protein_coding	C12orf3|DKFZp434P102|TMEM16B	P740	anoctamin 2	ANO2
851	ANO3	1	0	0	0	0	0	0	0	0	0	0	0	0	0	0	0	0	ANO3	63982	chr11	26353678	26684836	5936	+	NM_031418	protein_coding	C11orf25|TMEM16C	P29961	anoctamin 3	ANO3
852	ANO4	1.93633	0.116637	0.217909	0.0990485	0.134013	0.265989	0.168171	0.0842042	0.163047	0.0710668	0.0973415	0.20246	0.123633	4	6	12	7	ANO4	121601	chr12	101188374	101522419	4225	+	NM_178826	protein_coding	FLJ34221|FLJ34272|FLJ35277|MGC130026|TMEM16D	P6789	anoctamin 4	ANO4
853	ANO5	0.955877	1.20487	1.16837	1.24815	1.16026	1.05527	1.27325	1.30517	1.24758	1.37536	1.23497	1.07811	1.41705	139	137	115	144	ANO5	203859	chr11	22214722	22304913	6709	+	NM_001142649	protein_coding	GDD1|LGMD2L|TMEM16E	P4866	anoctamin 5	ANO5
854	ANO6	0.938193	4.96657	4.87757	4.97511	4.95798	4.94196	4.81017	30.2671	28.3964	30.4527	30.0815	29.7382	27.0546	2824	3054	2911	2520	ANO6	196527	chr12	45609770	45834187	7153	+	NM_001142679	protein_coding	MGC104751|TMEM16F	P1322	anoctamin 6	ANO6
855	ANO7	0.880599	1.47982	1.36485	1.42877	1.52911	1.28471	1.44078	1.78913	1.5755	1.69218	1.88607	1.43633	1.71468	104	127	93	106	ANO7	50636	chr2	242127924	242164791	4588	+	NM_001001666	protein_coding	D-TMPP|DTMPP|IPCA-5|IPCA5|NGEP|PCANAP5|PCANAP5L|TMEM16G	P32765	anoctamin 7	ANO7
856	ANO8	1.19672	2.89127	3.11804	2.95003	2.83001	3.10406	3.13188	6.41923	7.68205	6.72766	6.1108	7.59836	7.76574	416	414	495	483	ANO8	57719	chr19	17434032	17445638	4152	-	NM_020959	protein_coding	KIAA1623|TMEM16H	P28528	anoctamin 8	ANO8
857	ANO9	1.06046	1.38325	1.43606	1.37867	1.38781	1.14027	1.6814	1.60855	1.70581	1.60029	1.61682	1.20422	2.2074	67	74	53	93	ANO9	338440	chr11	417930	442011	2875	-	NM_001012302	protein_coding	PIG5|TMEM16J|TP53I5	P9337	anoctamin 9	ANO9
858	ANOS1	0.929464	1.30746	1.2455	1.30091	1.31398	1.34243	1.14158	1.47505	1.37101	1.46384	1.48626	1.53578	1.20623	140	156	155	116	ANOS1	3730	chrX	8496915	8700227	6314	-	NM_000216	protein_coding	.	P24272	anosmin 1	ANOS1
859	ANP32A	1.05153	5.2532	5.32384	5.27393	5.23217	5.46167	5.17143	37.1392	39.053	37.6911	36.5873	43.0683	35.0376	1337	1417	1604	1251	ANP32A	8125	chr15	69070875	69113261	2466	-	NM_006305	protein_coding	C15orf1|I1PP2A|LANP|MAPM|MGC119787|MGC150373|PHAP1|PHAPI|PP32	P20520	acidic nuclear phosphoprotein 32 family member A	ANP32A
860	ANP32A-IT1	0.9531	0.747074	0.719463	0.838448	0.649518	0.652273	0.783662	0.678385	0.646569	0.788126	0.568644	0.571642	0.721495	38	30	29	35	ANP32A-IT1	80035	chr15	69096160	69099440	3281	-	NR_026808	lncRNA	.	.	ANP32A intronic transcript 1	ANP32A-IT1
861	ANP32AP1	5.89892	0.0828974	0.431761	0.161289	0	0.429739	0.433779	0.059143	0.348879	0.118286	0	0.34699	0.350767	1	0	3	3	ANP32AP1	723972	chr15	35529527	35530264	738	+	NR_003144	misc_RNA	.	.	acidic nuclear phosphoprotein 32 family member A pseudogene 1	ANP32AP1
862	ANP32B	0.962018	6.64005	6.58476	6.67471	6.60453	6.61656	6.55224	98.7367	94.9865	101.162	96.3112	97.1258	92.8472	2244	2321	2251	2075	ANP32B	10541	chr9	100745489	100778224	1616	+	NM_006401	protein_coding	APRIL|PHAPI2|SSP29	P14765	acidic nuclear phosphoprotein 32 family member B	ANP32B
863	ANP32C	1	0	0	0	0	0	0	0	0	0	0	0	0	0	0	0	0	ANP32C	23520	chr4	165118159	165118863	705	-	NM_012403	protein_coding	PP32R1	P19926	acidic nuclear phosphoprotein 32 family member C	ANP32C
864	ANP32D	1	0	0	0	0	0	0	0	0	0	0	0	0	0	0	0	0	ANP32D	23519	chr12	48866448	48866843	396	+	NM_012404	protein_coding	PP32R2	P35076	acidic nuclear phosphoprotein 32 family member D	ANP32D
865	ANP32E	0.965554	4.60654	4.55808	4.54297	4.66744	4.67867	4.4265	23.3617	22.557	22.3115	24.412	24.6106	20.5035	1131	1360	1315	1050	ANP32E	81611	chr1	150190717	150208504	3550	-	NM_001280559	protein_coding	LANP-L|LANPL|MGC5350	P4777	acidic nuclear phosphoprotein 32 family member E	ANP32E
866	ANPEP	0.999073	7.75187	7.75053	7.75578	7.74794	7.70453	7.79511	214.548	214.349	215.133	213.963	207.591	221.107	11614	12647	11799	12008	ANPEP	290	chr15	90328126	90358072	3650	-	NM_001150	protein_coding	APN|CD13|GP150|LAP1|P150|PEPN	P32945	alanyl aminopeptidase, membrane	ANPEP
867	ANTXR1	0.994911	3.88434	3.87749	3.79103	3.97199	3.8746	3.88037	13.7674	13.6974	12.8425	14.6924	13.668	13.7268	1109	1372	1271	1183	ANTXR1	84168	chr2	69240276	69476459	7123	+	NM_053034	protein_coding	ATR|FLJ10601|FLJ11298|FLJ21776|TEM8	P28439	anthrax toxin receptor 1	ANTXR1
868	ANTXR2	0.924509	3.52746	3.4244	3.53109	3.5238	3.42209	3.4267	10.5311	9.73609	10.5602	10.5019	9.71892	9.75325	676	726	758	694	ANTXR2	118429	chr4	80822771	80994626	8929	-	NM_001286780	protein_coding	CMG-2|CMG2|FLJ31074|ISH|JHF|MGC111533|MGC45856	P22434	anthrax toxin receptor 2	ANTXR2
869	ANTXRL	1	0	0	0	0	0	0	0	0	0	0	0	0	0	0	0	0	ANTXRL	195977	chr10	47658233	47701443	2285	+	NM_001278688	protein_coding	.	P29914	anthrax toxin receptor-like	ANTXRL
870	ANTXRLP1	1	0	0	0	0	0	0	0	0	0	0	0	0	0	0	0	0	ANTXRLP1	100996567	chr10	47590261	47640844	1165	-	NR_103827	misc_RNA	.	.	anthrax toxin receptor-like pseudogene 1	ANTXRLP1
871	ANXA1	0.906486	6.90821	6.7678	6.87798	6.93782	6.85741	6.67226	119.11	107.971	116.619	121.6	114.954	100.988	2441	2763	2512	2130	ANXA1	301	chr9	75766647	75785310	1536	+	NM_000700	protein_coding	ANX1|LPC1	P24461	annexin A1	ANXA1
872	ANXA10	0.958807	0.0364524	0.0349688	0.0720066	0	0.0691103	0	0.0255888	0.0245347	0.0511777	0	0.0490695	0	1	0	1	0	ANXA10	11199	chr4	169013688	169108893	1447	+	NM_007193	protein_coding	ANX14	P4592	annexin A10	ANXA10
873	ANXA11	0.943037	6.44516	6.36154	6.46773	6.42222	6.31978	6.40213	86.1335	81.2271	87.5077	84.7594	78.881	83.5731	3177	3367	3011	3056	ANXA11	311	chr10	81914880	81965433	3182	-	NM_145869	protein_coding	ANX11|CAP50	P7583	annexin A11	ANXA11
874	ANXA13	0.881875	0.410256	0.367447	0.311401	0.502772	0.357215	0.377607	0.328922	0.290068	0.240912	0.416933	0.280951	0.299185	5	9	6	6	ANXA13	312	chr8	124693034	124749647	1593	-	NM_001003954	protein_coding	ANX13|ISA|MGC150460	P9491	annexin A13	ANXA13
875	ANXA2	0.945678	10.2411	10.1606	10.2351	10.2471	10.1721	10.149	1209.28	1143.59	1204.24	1214.31	1152.76	1134.41	25677	28120	25689	24372	ANXA2	302	chr15	60639350	60690185	1856	-	NM_004039	protein_coding	ANX2|ANX2L4|CAL1H|LIP2|LPC2|LPC2D|P36|PAP-IV	P22056	annexin A2	ANXA2
876	ANXA2P1	1.53923	0.254888	0.375673	0.416775	0.0725124	0.514772	0.22172	0.193243	0.297445	0.33494	0.0515463	0.428768	0.166123	6	1	8	3	ANXA2P1	303	chr4	154228621	154229963	1343	-	NR_001562	misc_RNA	ANX2L1|ANX2P1|LPC2A	.	annexin A2 pseudogene 1	ANXA2P1
877	ANXA2P2	1.01315	3.57893	3.59621	3.55442	3.60303	3.69218	3.49339	10.9499	11.0939	10.7486	11.1512	11.9258	10.262	187	210	216	180	ANXA2P2	304	chr9	33624223	33625532	1310	+	NR_003573	misc_RNA	ANX2L2|ANX2P2|LPC2B	.	annexin A2 pseudogene 2	ANXA2P2
878	ANXA2P3	1	0	0	0	0	0	0	0	0	0	0	0	0	0	0	0	0	ANXA2P3	305	chr10	66585285	66586634	1350	+	NR_001446	misc_RNA	ANX2L3|ANX2P3|LIP2|LPC2C	.	annexin A2 pseudogene 3	ANXA2P3
879	ANXA2R	0.505778	1.18215	0.715371	1.2488	1.11226	0.75728	0.672207	1.26914	0.641905	1.37644	1.16184	0.690301	0.593509	23	21	12	10	ANXA2R	389289	chr5	43039182	43040447	1266	-	NM_001014279	protein_coding	.	P33956	annexin A2 receptor	ANXA2R
880	ANXA3	0.914249	5.18732	5.06169	5.17448	5.20005	5.113	5.00848	35.4367	32.398	35.1138	35.7596	33.6073	31.1886	780	863	780	698	ANXA3	306	chr4	79472742	79531605	1618	+	NM_005139	protein_coding	ANX3	P20582	annexin A3	ANXA3
881	ANXA4	1.07509	6.81345	6.917	6.73253	6.89006	6.98475	6.84593	111.474	119.844	105.339	117.608	125.654	114.035	3203	3899	4006	3491	ANXA4	307	chr2	69969127	70053596	2142	+	NM_001153	protein_coding	ANX4|DKFZp686H02120|MGC75105|PIG28|ZAP36	P21016	annexin A4	ANXA4
882	ANXA5	0.944391	8.54271	8.46039	8.53455	8.55082	8.48936	8.43083	371.916	351.234	369.814	374.018	358.379	344.09	8105	8904	8205	7598	ANXA5	308	chr4	122589152	122618147	1599	-	NM_001154	protein_coding	ANX5|ENX2|PP4	P19399	annexin A5	ANXA5
883	ANXA6	1.03435	5.56476	5.61247	5.63382	5.49222	5.60924	5.61569	46.3325	47.9241	48.6533	44.0116	47.8147	48.0334	2126	2103	2197	2112	ANXA6	309	chr5	150480267	150537443	3115	-	NM_001155	protein_coding	ANX6|CBP68	P15063	annexin A6	ANXA6
884	ANXA7	0.974916	6.19962	6.16347	6.18394	6.21512	6.27533	6.0422	72.4971	70.6786	71.703	73.2912	76.4573	64.8999	2176	2425	2433	1983	ANXA7	310	chr10	75135189	75173841	2204	-	NM_001156	protein_coding	ANX7|SNX|SYNEXIN	P10160	annexin A7	ANXA7
885	ANXA8	1	0	0	0	0	0	0	0	0	0	0	0	0	0	0	0	0	ANXA8	653145	chr10	47157984	48271368	4333	-	NM_001271702	protein_coding	ANX8|FLJ53095	P30948	annexin A8	ANXA8
886	ANXA8L1	1	0	0.0709784	0	0	0.0897221	0.0519879	0	0.0504288	0	0	0.0641652	0.0366924	0	0	2	1	ANXA8L1	728113	chr10	47746850	47763040	2308	+	NM_001278923	protein_coding	bA301J7.3	P5171	annexin A8-like 1	ANXA8L1
887	ANXA9	1.38218	0.842993	1.06842	0.899152	0.784561	0.839095	1.26623	0.793768	1.09713	0.864969	0.722568	0.788927	1.40533	22	20	21	36	ANXA9	8416	chr1	150954499	150968114	1824	+	NM_003568	protein_coding	ANX31	P19680	annexin A9	ANXA9
888	AOAH	0.519873	0.0388903	0.0203487	0	0.0767595	0.0404146	0	0.0273233	0.0142046	0	0.0546465	0.0284093	0	0	2	1	0	AOAH	313	chr7	36552549	36764154	2557	-	NM_001177507	protein_coding	.	P5752	acyloxyacyl hydrolase	AOAH
889	AOAH-IT1	1	0	0	0	0	0	0	0	0	0	0	0	0	0	0	0	0	AOAH-IT1	100874264	chr7	36637440	36639726	573	-	NR_046764	lncRNA	.	.	AOAH intronic transcript 1	AOAH-IT1
890	AOC1	2.25591	0.282785	0.573857	0.228234	0.335347	0.465688	0.674479	0.216541	0.488498	0.1714	0.261681	0.380976	0.59602	6	10	14	21	AOC1	26	chr7	150549565	150558379	2626	+	NM_001091	protein_coding	.	P32426	amine oxidase, copper containing 1	AOC1
891	AOC2	1.2703	0.618304	0.7482	0.716439	0.513002	0.711775	0.783728	0.535069	0.679696	0.643121	0.427016	0.637818	0.721574	24	18	25	28	AOC2	314	chr17	40996609	41002724	2584	+	NM_009590	protein_coding	DAO2|RAO	P34819	amine oxidase, copper containing 2	AOC2
892	AOC3	1.77542	0.0674416	0.11765	0.0963156	0.0379779	0.153266	0.0811329	0.0478568	0.0849659	0.0690398	0.0266738	0.112084	0.0578484	4	1	5	2	AOC3	8639	chr17	41003201	41010147	4351	+	NM_003734	protein_coding	HPAO|SSAO|VAP-1|VAP1	P10654	amine oxidase, copper containing 3	AOC3
893	AOC4P	1	0	0	0	0	0	0	0	0	0	0	0	0	0	0	0	0	AOC4P	90586	chr17	41019162	41021234	2073	+	NR_002773	misc_RNA	.	.	amine oxidase, copper containing 4, pseudogene	AOC4P
894	AOX1	0.948694	1.85184	1.79731	1.80114	1.90083	1.83778	1.75568	2.60961	2.47572	2.48495	2.73428	2.57459	2.37686	184	222	201	177	AOX1	316	chr2	201450731	201536217	4933	+	NM_001159	protein_coding	AO|AOH1	P18489	aldehyde oxidase 1	AOX1
895	AOX2P	1	0	0	0	0	0	0	0	0	0	0	0	0	0	0	0	0	AOX2P	344454	chr2	201560446	201658941	3733	+	NR_001557	pseudogene	AOH2|AOX2	.	aldehyde oxidase 2 pseudogene	AOX2P
896	AP1AR	0.876191	3.64055	3.46612	3.58749	3.69174	3.52806	3.40141	11.4714	10.0511	11.021	11.9218	10.5359	9.56635	466	552	469	408	AP1AR	55435	chr4	113152895	113191211	2908	+	NM_001128426	protein_coding	2C18|C4orf16|GBAR|gamma-BAR	P30951	adaptor related protein complex 1 associated regulatory protein	AP1AR
897	AP1B1	0.992844	5.26986	5.25977	5.26709	5.27262	5.15616	5.35642	37.582	37.3131	37.5081	37.656	34.6582	39.9679	2318	2551	2256	2487	AP1B1	162	chr22	29723669	29784572	4118	-	NM_001166019	protein_coding	ADTB1|AP105A|BAM22|CLAPB2	P21592	adaptor related protein complex 1 beta 1 subunit	AP1B1
898	AP1B1P1	1	0	0	0	0	0	0	0	0	0	0	0	0	0	0	0	0	AP1B1P1	23782	chr22	32517964	32529456	827	+	NR_040114	misc_RNA	ADTB1L1|dJ127L4.2	.	adaptor related protein complex 1 beta 1 subunit pseudogene 1	AP1B1P1
899	AP1G1	1.00744	4.74349	4.75379	4.72434	4.76239	4.76399	4.74351	25.7876	25.9794	25.4344	26.1408	26.1708	25.7879	2642	2981	2870	2694	AP1G1	164	chr16	71762905	71842976	6846	-	NM_001128	protein_coding	ADTG|CLAPG1|MGC18255	P33266	adaptor related protein complex 1 gamma 1 subunit	AP1G1
900	AP1G2	1.01734	4.50104	4.52475	4.56485	4.43427	4.46753	4.57978	21.6437	22.019	22.6677	20.6197	21.1239	22.914	874	867	854	889	AP1G2	8906	chr14	24028772	24037045	2804	-	NM_003917	protein_coding	G2AD	P10471	adaptor related protein complex 1 gamma 2 subunit	AP1G2
901	AP1M1	1.01994	5.2346	5.26233	5.27218	5.19601	5.19489	5.32675	36.6505	37.3812	37.6442	35.6569	35.6285	39.1339	1270	1313	1262	1329	AP1M1	8907	chr19	16308665	16346156	2391	+	NM_001130524	protein_coding	AP47|CLAPM2|CLTNM|MU-1A	P24736	adaptor related protein complex 1 mu 1 subunit	AP1M1
902	AP1M2	0.886007	3.09583	2.94277	3.08606	3.10553	2.98665	2.89751	7.54944	6.68886	7.49176	7.60712	6.92632	6.4514	182	201	176	158	AP1M2	10053	chr19	10683347	10697991	1751	-	NM_005498	protein_coding	AP1-mu2|HSMU1B|MU-1B|MU1B|mu2	P11212	adaptor related protein complex 1 mu 2 subunit	AP1M2
903	AP1S1	0.959508	6.66144	6.60241	6.61397	6.70739	6.64725	6.55613	100.226	96.1678	96.95	103.502	99.2354	93.1002	1667	1926	1776	1614	AP1S1	1174	chr7	100797686	100804557	1297	+	NM_001283	protein_coding	AP19|CLAPS1|FLJ92436|SIGMA1A|WUGSC:H_DJ0747G18.2	P31588	adaptor related protein complex 1 sigma 1 subunit	AP1S1
904	AP1S2	0.970985	4.53068	4.49006	4.52701	4.53434	4.56748	4.40825	22.1137	21.472	22.055	22.1724	22.7109	20.2332	732	803	791	676	AP1S2	8905	chrX	15843929	15873137	2329	-	NM_003916	protein_coding	MGC:1902|MRX59|SIGMA1B	P20819	adaptor related protein complex 1 sigma 2 subunit	AP1S2
905	AP1S3	0.999411	4.23099	4.23019	4.1641	4.29491	4.25592	4.20398	17.7783	17.7678	16.9275	18.629	18.1056	17.43	1007	1214	1134	1043	AP1S3	130340	chr2	224620047	224702319	4041	-	NM_001039569	protein_coding	.	P34928	adaptor related protein complex 1 sigma 3 subunit	AP1S3
906	AP2A1	1.03381	5.68045	5.7275	5.7268	5.63257	5.67566	5.77754	50.2846	51.9847	51.9587	48.6104	50.1146	53.8547	2629	2692	2669	2742	AP2A1	160	chr19	50270180	50310369	3499	+	NM_014203	protein_coding	ADTAA|AP2-ALPHA|CLAPA1	P384	adaptor related protein complex 2 alpha 1 subunit	AP2A1
907	AP2A2	1.00172	4.89168	4.89408	4.92628	4.85622	4.85684	4.93038	28.6853	28.7347	29.406	27.9646	27.9771	29.4924	2049	2136	2055	2067	AP2A2	161	chr11	925809	1012245	4804	+	NM_012305	protein_coding	ADTAB|CLAPA2|HIP9|HYPJ	P11798	adaptor related protein complex 2 alpha 2 subunit	AP2A2
908	AP2B1	0.989597	6.52174	6.50681	6.51839	6.52508	6.49167	6.5218	90.8837	89.9382	90.6705	91.0969	88.9885	90.8879	7855	8660	8139	7922	AP2B1	163	chr17	33914282	34053436	5763	+	NM_001282	protein_coding	ADTB2|AP105B|AP2-BETA|CLAPB1|DKFZp781K0743	P14666	adaptor related protein complex 2 beta 1 subunit	AP2B1
909	AP2M1	0.984425	8.40137	8.37878	8.39358	8.40911	8.37427	8.38329	337.114	331.863	335.295	338.933	330.824	332.903	9110	10027	9413	9107	AP2M1	1173	chr3	183892634	183901879	2076	+	NM_004068	protein_coding	AP50|CLAPM1|mu2	P9542	adaptor related protein complex 2 mu 1 subunit	AP2M1
910	AP2S1	0.94215	6.94616	6.8609	6.98051	6.91096	6.83427	6.88705	122.311	115.235	125.282	119.339	113.109	117.361	1422	1468	1340	1361	AP2S1	1175	chr19	47341415	47354252	1218	-	NM_001301076	protein_coding	AP17|AP17-DELTA|CLAPS2	P11984	adaptor related protein complex 2 sigma 1 subunit	AP2S1
911	AP3B1	1.0497	4.3669	4.43356	4.30418	4.427	4.56912	4.28393	19.6332	20.609	18.7554	20.511	22.7379	18.4801	1126	1349	1438	1116	AP3B1	8546	chr5	77298150	77590579	4353	-	NM_001271769	protein_coding	ADTB3|ADTB3A|HPS|HPS2|PE	P17374	adaptor related protein complex 3 beta 1 subunit	AP3B1
912	AP3B2	1.68034	0.0374504	0.0623851	0.0265939	0.0482259	0.122184	0	0.0262985	0.0441906	0.0186044	0.0339926	0.0883811	0	1	2	5	0	AP3B2	8120	chr15	83328033	83378660	3787	-	NM_001278511	protein_coding	DKFZp686D17136|NAPTB	P27679	adaptor related protein complex 3 beta 2 subunit	AP3B2
913	AP3D1	0.991309	5.97574	5.96335	5.98358	5.96787	5.94678	5.97973	61.9329	61.3946	62.2755	61.5903	60.6821	62.1072	4731	5131	4861	4745	AP3D1	8943	chr19	2100987	2151556	5056	-	NM_001261826	protein_coding	ADTD|hBLVR	P3664	adaptor related protein complex 3 delta 1 subunit	AP3D1
914	AP3M1	1.0285	4.01894	4.05701	4.04062	3.99692	4.07898	4.03471	15.2114	15.6449	15.4569	14.9659	15.9003	15.3896	1211	1283	1315	1210	AP3M1	26985	chr10	75880015	75910826	5253	-	NM_207012	protein_coding	MGC22164	P5496	adaptor related protein complex 3 mu 1 subunit	AP3M1
915	AP3M2	0.985998	3.04662	3.02875	3.03462	3.05852	3.06362	2.99303	7.26274	7.16105	7.19432	7.33116	7.36066	6.96143	384	429	414	375	AP3M2	10947	chr8	42010464	42028701	3670	+	NM_006803	protein_coding	AP47B|CLA20|P47B	P276	adaptor related protein complex 3 mu 2 subunit	AP3M2
916	AP3S1	0.995494	5.75328	5.74689	5.70444	5.80053	5.7839	5.7089	52.94	52.7014	51.1443	54.7357	54.0968	51.306	873	1011	961	883	AP3S1	1176	chr5	115177619	115249778	1289	+	NM_001284	protein_coding	CLAPS3|Sigma3A	P25625	adaptor related protein complex 3 sigma 1 subunit	AP3S1
917	AP3S2	1.03575	3.45112	3.49723	3.30827	3.58109	3.57415	3.41598	9.93682	10.292	8.9058	10.9678	10.9104	9.67362	799	1080	1033	874	AP3S2	10239	chr15	90373831	90437617	6049	-	NR_023361	protein_coding	AP3S3|FLJ35955|sigma3b	.	adaptor related protein complex 3 sigma 2 subunit	AP3S2
918	AP4B1	1.10201	2.41938	2.53433	2.44683	2.3914	2.71487	2.32793	4.34941	4.79308	4.45217	4.24665	5.56534	4.02083	216	229	282	196	AP4B1	10717	chr1	114436817	114447746	3221	-	NM_006594	protein_coding	BETA-4	P13807	adaptor related protein complex 4 beta 1 subunit	AP4B1
919	AP4B1-AS1	1.11638	0.560044	0.613075	0.458986	0.654484	0.48331	0.732125	0.474314	0.529516	0.374575	0.574053	0.397947	0.661084	9	15	10	16	AP4B1-AS1	100287722	chr1	114355234	114443859	2148	+	NR_125965	lncRNA	.	.	AP4B1 antisense RNA 1	AP4B1-AS1
920	AP4E1	0.905111	2.90958	2.78574	2.91646	2.90267	2.81265	2.75832	6.514	5.8959	6.54993	6.47808	6.02574	5.76606	672	730	653	595	AP4E1	23431	chr15	51200869	51298097	6906	+	NM_001252127	protein_coding	DKFZp686L12167	P11758	adaptor related protein complex 4 epsilon 1 subunit	AP4E1
921	AP4M1	1.01896	3.7636	3.78872	3.82854	3.6956	3.80168	3.77565	12.5818	12.8203	13.2071	11.9565	12.945	12.6957	345	340	354	334	AP4M1	9179	chr7	99699130	99704803	1868	+	NM_004722	protein_coding	CPSQ3|MU-4|MU-ARP2	P36087	adaptor related protein complex 4 mu 1 subunit	AP4M1
922	AP4S1	1.13466	1.6217	1.74722	1.59358	1.64928	1.75441	1.74	2.07738	2.35712	2.01798	2.13678	2.37389	2.34035	118	125	133	122	AP4S1	11154	chr14	31494312	31565656	6263	+	NM_001254729	protein_coding	AP47B|CLA20|CLAPS4|FLJ32366	P5669	adaptor related protein complex 4 sigma 1 subunit	AP4S1
923	AP5B1	0.984727	3.3059	3.28596	3.2953	3.31642	3.2358	3.33443	8.88953	8.75376	8.81715	8.96191	8.42047	9.08705	882	984	889	914	AP5B1	91056	chr11	65541369	65548062	6595	-	NM_138368	protein_coding	.	P33506	adaptor related protein complex 5 beta 1 subunit	AP5B1
924	AP5M1	0.93246	4.11404	4.01919	4.10052	4.12744	4.04188	3.99612	16.3161	15.2142	16.1546	16.4777	15.4713	14.957	726	806	734	680	AP5M1	55745	chr14	57735606	57756797	3095	+	NM_018229	protein_coding	.	P13811	adaptor related protein complex 5 mu 1 subunit	AP5M1
925	AP5S1	0.813332	3.64521	3.37335	3.56802	3.71847	3.46386	3.27678	11.5117	9.36283	10.8599	12.1635	10.0338	8.69188	282	343	273	225	AP5S1	55317	chr20	3801171	3805954	1808	+	NM_001204447	protein_coding	.	P5442	adaptor related protein complex 5 sigma 1 subunit	AP5S1
926	AP5Z1	1.11233	3.4601	3.60039	3.45615	3.46405	3.47919	3.71219	10.0051	11.129	9.97497	10.0353	10.1517	12.1063	830	916	891	1013	AP5Z1	9907	chr7	4815262	4834026	5519	+	NM_014855	protein_coding	.	P22425	adaptor related protein complex 5 zeta 1 subunit	AP5Z1
927	APAF1	0.927604	3.00302	2.90858	2.99304	3.01293	2.92582	2.89114	7.01678	6.50879	6.96152	7.07204	6.59903	6.41855	758	844	756	704	APAF1	317	chr12	99039078	99129211	7158	+	NM_013229	protein_coding	APAF-1|CED4|DKFZp781B1145	P2576	apoptotic peptidase activating factor 1	APAF1
928	APBA1	0.704501	0.493992	0.364766	0.444141	0.542177	0.318106	0.409964	0.408336	0.287673	0.360504	0.456168	0.246693	0.328653	36	50	26	33	APBA1	320	chr9	72042449	72287275	6584	-	NM_001163	protein_coding	D9S411E|MINT1|X11|X11A|X11ALPHA	P26340	amyloid beta precursor protein binding family A member 1	APBA1
929	APBA2	1.01674	2.05849	2.07673	2.11925	1.99507	1.98654	2.16161	3.16551	3.2185	3.34467	2.98636	2.96286	3.47413	178	174	166	186	APBA2	321	chr15	29213840	29410516	3637	+	NM_001130414	protein_coding	D15S1518E|HsT16821|LIN-10|MGC99508|MGC:14091|MINT2|X11L	P22059	amyloid beta precursor protein binding family A member 2	APBA2
930	APBA3	1.08608	3.02044	3.1254	2.94852	3.08894	3.01106	3.23134	7.11413	7.72648	6.71956	7.5087	7.06155	8.39141	206	251	227	259	APBA3	9546	chr19	3750771	3761673	2158	-	NM_004886	protein_coding	MGC:15815|X11L2|mint3	P21898	amyloid beta precursor protein binding family A member 3	APBA3
931	APBB1	1.02256	3.55934	3.58883	3.63226	3.48255	3.61059	3.56673	10.7888	11.0322	11.3999	10.1777	11.2151	10.8493	434	411	450	424	APBB1	322	chr11	6416354	6440702	3202	-	NR_047512	protein_coding	FE65|MGC:9072|RIR	.	amyloid beta precursor protein binding family B member 1	APBB1
932	APBB1IP	1.0317	4.05126	4.0936	4.11099	3.98895	4.13707	4.04879	15.5787	16.0725	16.2795	14.8779	16.5947	15.5504	621	620	665	597	APBB1IP	54518	chr10	26727266	26856732	2637	+	NM_019043	protein_coding	INAG1|PREL1|RARP1|RIAM	P3434	amyloid beta precursor protein binding family B member 1 interacting protein	APBB1IP
933	APBB2	0.908508	4.19366	4.06315	4.18507	4.20219	4.08288	4.04314	17.2986	15.7159	17.19	17.4071	15.9461	15.4857	2358	2617	2304	2136	APBB2	323	chr4	40812044	41216635	9363	-	NM_001166051	protein_coding	DKFZp434E033|FE65L|FE65L1|MGC35575	P33074	amyloid beta precursor protein binding family B member 2	APBB2
934	APBB3	1.06229	2.26959	2.33912	2.33445	2.20168	2.25769	2.41619	3.82186	4.05993	4.04358	3.60015	3.78225	4.3376	123	119	120	133	APBB3	10307	chr5	139937853	139944189	2131	-	NM_006051	protein_coding	FE65L2|MGC150555|MGC87674|SRA	P2237	amyloid beta precursor protein binding family B member 3	APBB3
935	APC	1.06814	2.91241	2.99524	2.81132	3.00688	3.02478	2.96509	6.52877	6.97367	6.01928	7.03826	7.13861	6.80874	993	1275	1244	1131	APC	324	chr5	112043202	112181936	11216	+	NM_001127511	protein_coding	BTPS2|DP2|DP2.5|DP3|GS	P18457	adenomatous polyposis coli	APC
936	APC2	0.95009	0.226934	0.216415	0.277435	0.174601	0.226865	0.205888	0.170345	0.161843	0.212038	0.128652	0.170289	0.153396	33	22	28	24	APC2	10297	chr19	1450148	1473243	10151	+	NM_005883	protein_coding	APCL	P4114	adenomatosis polyposis coli 2	APC2
937	APCDD1	1	0.0542051	0	0.0385014	0.06974	0	0	0.0382869	0	0.0270464	0.0495275	0	0	1	2	0	0	APCDD1	147495	chr18	10454625	10488698	2562	+	NM_153000	protein_coding	B7323|DRAPC1	P20091	adenomatosis polyposis coli down-regulated 1	APCDD1
938	APCDD1L	1.04706	3.67376	3.73501	3.6471	3.69993	3.64545	3.81934	11.7618	12.3153	11.5281	11.9954	11.5138	13.1168	555	641	583	648	APCDD1L	164284	chr20	57034160	57089994	4100	-	NM_153360	protein_coding	FLJ90166|MGC126807|MGC126809|RP4-685L9.2	P34778	adenomatosis polyposis coli down-regulated 1 like	APCDD1L
939	APCDD1L-AS1	0.828948	1.10519	0.966684	1.2102	0.991936	0.824736	1.09591	1.15127	0.954344	1.31369	0.988852	0.771211	1.13748	39	32	24	34	APCDD1L-AS1	149773	chr20	57090435	57194948	2096	+	NR_034147	lncRNA	.	.	APCDD1L antisense RNA 1 (head to head)	APCDD1L-AS1
940	APCS	1	0	0	0	0	0	0	0	0	0	0	0	0	0	0	0	0	APCS	325	chr1	159557616	159558661	931	+	NM_001639	protein_coding	MGC88159|PTX2|SAP	P32800	amyloid P component, serum	APCS
941	APEH	1.00232	5.84386	5.84715	5.85663	5.83099	5.8152	5.87841	56.4352	56.5661	56.9457	55.9248	55.3052	57.827	2280	2447	2327	2330	APEH	327	chr3	49711435	49720934	2758	+	NM_001640	protein_coding	ACPH|APH|D3F15S2|D3S48E|DNF15S2|MGC2178|OPH	P13351	acylaminoacyl-peptide hydrolase	APEH
942	APELA	1	0	0	0	0	0	0	0	0	0	0	0	0	0	0	0	0	APELA	100506013	chr4	165798140	165818679	2622	+	NM_001297550	protein_coding	.	P6639	apelin receptor early endogenous ligand	APELA
943	APEX1	1.00065	6.73701	6.73794	6.76756	6.70581	6.7377	6.73817	105.67	105.739	107.953	103.388	105.721	105.756	2261	2353	2314	2238	APEX1	328	chr14	20923290	20925931	1487	+	NM_080648	protein_coding	APE|APE1|APEN|APEX|APX|HAP1|REF1	P33288	apurinic /apyrimidinic endodeoxyribonuclease 1	APEX1
944	APEX2	1.01002	3.72124	3.73455	3.75676	3.68484	3.76586	3.70254	12.1888	12.311	12.5175	11.8602	12.6031	12.0189	370	375	388	356	APEX2	27301	chrX	55026756	55034306	2095	+	NM_014481	protein_coding	APE2|APEXL2|XTH2	P34174	apurinic /apyrimidinic endodeoxyribonuclease 2	APEX2
945	APH1A	1.00495	6.13092	6.13794	6.10187	6.1594	6.07178	6.2012	69.0795	69.4214	67.6826	70.4764	66.2647	72.5781	2081	2329	2118	2217	APH1A	51107	chr1	150237799	150241609	1792	-	NM_001077628	protein_coding	6530402N02Rik|APH-1|APH-1A|CGI-78	P2970	aph-1 homolog A, gamma secretase subunit	APH1A
946	APH1B	1.06766	1.91104	1.98097	1.83681	1.98163	1.97267	1.98922	2.7608	2.94759	2.5722	2.94939	2.92495	2.97023	160	201	191	186	APH1B	83464	chr15	63569749	63601325	4193	+	NM_031301	protein_coding	APH-1B|DKFZp564D0372|FLJ33115|PRO1328|PSFL|TAAV688	P5373	aph-1 homolog B, gamma secretase subunit	APH1B
947	API5	0.983621	5.44339	5.42011	5.39217	5.49285	5.44612	5.39363	42.5134	41.817	40.9956	44.0312	42.596	41.0381	2274	2690	2490	2302	API5	8539	chr11	43333505	43366080	5963	+	NM_006595	protein_coding	AAC-11|AAC11	P24684	apoptosis inhibitor 5	API5
948	APIP	0.990487	3.71187	3.69913	3.74204	3.68106	3.76958	3.62507	12.1034	11.9882	12.3803	11.8265	12.6382	11.3383	209	216	222	193	APIP	51074	chr11	34903843	34937958	1277	-	NM_015957	protein_coding	APIP2|CGI29|MMRP19|dJ179L10.2	P15089	APAF1 interacting protein	APIP
949	APITD1	1.05485	3.34494	3.41458	3.36608	3.32348	3.52232	3.29813	9.16077	9.66325	9.31077	9.01078	10.4901	8.83643	178	186	208	170	APITD1	378708	chr1	10490159	10490625	467	+	NM_199294	.	CENP-S|CENPS|MGC32686|MHF1	P34624	apoptosis-inducing, TAF9-like domain 1	APITD1
950	APITD1-CORT	0.30897	0.790071	0.293121	0.71295	0.863276	0.291525	0.294717	0.729159	0.225288	0.639152	0.819165	0.223933	0.226644	11	17	5	5	APITD1-CORT	100526739	chr1	10490159	10512060	2151	+	NM_001270517	protein_coding	.	P34624	APITD1-CORT readthrough	APITD1-CORT
951	APLF	1.0542	1.11417	1.15564	1.15445	1.07273	1.06874	1.23759	1.1647	1.22783	1.22599	1.10341	1.0976	1.35805	70	69	66	78	APLF	200558	chr2	68694691	68807294	3849	+	NM_173545	protein_coding	APFL|C2orf13|FLJ16593|MGC47799|PALF|Xip1	P19723	aprataxin and PNKP like factor	APLF
952	APLN	0.394591	0.178747	0.0731983	0.199016	0.158187	0.0286898	0.116375	0.1319	0.0520464	0.147915	0.115884	0.0200853	0.0840075	7	6	1	4	APLN	8862	chrX	128779236	128788933	3224	-	NM_017413	protein_coding	APEL|XNPEP2	P17004	apelin	APLN
953	APLNR	1	0	0	0	0	0	0	0	0	0	0	0	0	0	0	0	0	APLNR	187	chr11	57001052	57004927	1943	-	NR_027991	protein_coding	AGTRL1|APJ|APJR|FLJ90771|FLJ96609|HG11|MGC45246	.	apelin receptor	APLNR
954	APLP1	1.0132	0.654723	0.661651	0.725841	0.579917	0.598845	0.721836	0.574314	0.581892	0.653865	0.494763	0.514504	0.64928	23	19	19	23	APLP1	333	chr19	36359401	36370699	2474	+	NM_001024807	protein_coding	APLP	P32201	amyloid beta precursor like protein 1	APLP1
955	APLP2	1.00929	8.51054	8.52384	8.51434	8.50674	8.5383	8.50924	363.694	367.072	364.654	362.734	370.779	363.365	19652	21459	21006	19773	APLP2	334	chr11	129939716	130014706	3895	+	NR_024516	protein_coding	APPH|APPL2|CDEBP	.	amyloid beta precursor like protein 2	APLP2
956	APMAP	0.999777	5.90191	5.9016	5.93856	5.86431	5.95033	5.85115	58.7933	58.7802	60.3316	57.255	60.8342	56.7261	1909	1976	2019	1807	APMAP	57136	chr20	24943580	24973425	2221	-	NM_020531	protein_coding	.	P14777	adipocyte plasma membrane associated protein	APMAP
957	APOA1	1.02426	1.36119	1.38241	1.00394	1.64731	1.64534	1.06065	1.56897	1.60704	1.00547	2.13248	2.12822	1.08587	11	25	24	12	APOA1	335	chr11	116706469	116708338	897	-	NM_000039	protein_coding	MGC117399	P18347	apolipoprotein A1	APOA1
958	APOA1-AS	1.49842	0.428528	0.602404	0.608292	0.223136	0.43021	0.756219	0.34586	0.518244	0.524453	0.167268	0.34743	0.689058	3	1	2	4	APOA1-AS	104326055	chr11	116706833	116726445	563	+	NR_126362	antisense_RNA	.	.	APOA1 antisense RNA	APOA1-AS
959	APOA1BP	0.901052	5.47639	5.32962	5.43417	5.5174	5.33301	5.32624	43.5202	39.2139	42.2363	44.804	39.3083	39.1196	610	698	589	570	APOA1BP	.	chr1	156561558	156564091	1121	+	NM_144772	.	AIBP|MGC119143|MGC119144|MGC119145|YJEFN1	P18527	.	APOA1BP
960	APOA2	1	0	0.302532	0	0	0.55249	0	0	0.233307	0	0	0.466615	0	0	0	2	0	APOA2	336	chr1	161192083	161193418	473	-	NM_001643	protein_coding	Apo-AII|ApoA-II|apoAII	P28395	apolipoprotein A2	APOA2
961	APOA4	1	0	0	0	0	0	0	0	0	0	0	0	0	0	0	0	0	APOA4	337	chr11	116691418	116694011	1460	-	NM_000482	protein_coding	MGC142154|MGC142156	P26722	apolipoprotein A4	APOA4
962	APOA5	1	0	0	0	0	0	0	0	0	0	0	0	0	0	0	0	0	APOA5	116519	chr11	116660086	116663136	1908	-	NM_001166598	protein_coding	APOAV|FLJ97995|MGC126836|MGC126838|RAP3	P9751	apolipoprotein A5	APOA5
963	APOB	1	0	0	0	0	0	0	0	0	0	0	0	0	0	0	0	0	APOB	338	chr2	21224301	21266945	14121	-	NM_000384	protein_coding	FLDB|LDLCQ4	P25486	apolipoprotein B	APOB
964	APOBEC1	1	0	0	0	0	0	0	0	0	0	0	0	0	0	0	0	0	APOBEC1	339	chr12	7801996	7823195	882	-	NM_005889	protein_coding	APOBEC-1|BEDP|CDAR1|HEPR	P25356	apolipoprotein B mRNA editing enzyme catalytic subunit 1	APOBEC1
965	APOBEC2	2.2151	0.120696	0.254941	0.180847	0.057927	0.376515	0.122173	0.087259	0.193287	0.133549	0.0409689	0.298202	0.0883729	3	1	7	2	APOBEC2	10930	chr6	41020940	41032630	1634	+	NM_006789	protein_coding	ARCD1|ARP1	P24053	apolipoprotein B mRNA editing enzyme catalytic subunit 2	APOBEC2
966	APOBEC3A	1.5543	0.304607	0.44931	0.402425	0.199669	0.497326	0.399641	0.235082	0.365387	0.321728	0.148435	0.411595	0.31918	6	3	8	6	APOBEC3A	200315	chr22	39353527	39359188	1535	+	NM_145699	protein_coding	ARP3|PHRBN|bK150C2.1	P26816	apolipoprotein B mRNA editing enzyme catalytic subunit 3A	APOBEC3A
967	APOBEC3A_B	1	0	0	0	0	0	0	0	0	0	0	0	0	0	0	0	0	APOBEC3A_B	100913187	chr22	39353527	39388783	547	+	NM_001193289	protein_coding	.	P1236	APOBEC3A and APOBEC3B deletion hybrid	APOBEC3A_B
968	APOBEC3B	1.06915	2.56103	2.64159	2.59851	2.52254	2.52408	2.75026	4.90127	5.24021	5.05662	4.74592	4.75206	5.72837	106	108	104	121	APOBEC3B	9582	chr22	39378404	39388154	1409	+	NM_001270411	protein_coding	APOBEC1L|ARCD3|ARP4|DJ742C19.2|FLJ21201|PHRBNL|bK150C2.2	P19865	apolipoprotein B mRNA editing enzyme catalytic subunit 3B	APOBEC3B
969	APOBEC3B-AS1	1	0	0	0	0	0	0	0	0	0	0	0	0	0	0	0	0	APOBEC3B-AS1	100874530	chr22	39387564	39394225	702	-	NR_104187	lncRNA	.	.	APOBEC3B antisense RNA 1	APOBEC3B-AS1
970	APOBEC3C	1.0932	4.40013	4.52285	4.3328	4.46445	4.46609	4.57747	20.114	21.9886	19.1513	21.0767	21.1017	22.8756	273	324	312	329	APOBEC3C	27350	chr22	39410265	39414825	1109	+	NM_014508	protein_coding	APOBEC1L|ARDC2|ARDC4|ARP5|MGC19485|PBI|bK150C2.3	P28018	apolipoprotein B mRNA editing enzyme catalytic subunit 3C	APOBEC3C
971	APOBEC3D	1.88368	0.12906	0.234227	0.151799	0.105957	0.178977	0.287439	0.0935807	0.176276	0.110954	0.0762077	0.132081	0.220472	4	3	5	8	APOBEC3D	140564	chr22	39417118	39429256	2503	+	NM_152426	protein_coding	APOBEC3DE|APOBEC3E|ARP6	P22363	apolipoprotein B mRNA editing enzyme catalytic subunit 3D	APOBEC3D
972	APOBEC3F	1.12302	1.74341	1.8628	1.91907	1.54335	1.74606	1.97079	2.34825	2.63713	2.78179	1.91471	2.35441	2.91984	65	67	61	97	APOBEC3F	200316	chr22	39436673	39451975	5031	+	NM_145298	protein_coding	ARP8|BK150C2.4.MRNA|KA6|MGC74891	P188	apolipoprotein B mRNA editing enzyme catalytic subunit 3F	APOBEC3F
973	APOBEC3G	1.19942	1.14147	1.29075	1.26709	1.00385	1.27427	1.30706	1.20605	1.44656	1.40676	1.00534	1.41876	1.47436	36	28	38	38	APOBEC3G	60489	chr22	39473010	39483748	1834	+	NM_021822	protein_coding	ARCD|ARP-9|ARP9|CEM-15|CEM15|FLJ12740|bK150C2.7|dJ494G10.1	P35977	apolipoprotein B mRNA editing enzyme catalytic subunit 3G	APOBEC3G
974	APOBEC3H	1.98227	0.053276	0.103759	0.104655	0	0	0.200555	0.0376184	0.0745698	0.0752369	0	0	0.14914	1	0	0	2	APOBEC3H	164668	chr22	39493229	39500072	1615	+	NM_181773	protein_coding	ARP10	P10914	apolipoprotein B mRNA editing enzyme catalytic subunit 3H	APOBEC3H
975	APOBEC4	4.79493	0.0323491	0.148908	0	0.063989	0.130041	0.167531	0.022676	0.10873	0	0.0453521	0.0943251	0.123135	0	2	4	5	APOBEC4	403314	chr1	183615411	183622448	2778	-	NM_203454	protein_coding	C1orf169|MGC26594	P26243	apolipoprotein B mRNA editing enzyme catalytic polypeptide like 4	APOBEC4
976	APOBR	0.519976	0.0232501	0.0121363	0	0.0461314	0.0241713	0	0.0162463	0.00844769	0	0.0324926	0.0168954	0	0	2	1	0	APOBR	55911	chr16	28505970	28510291	3792	+	NM_018690	protein_coding	.	P9968	apolipoprotein B receptor	APOBR
977	APOC1	0.694731	1.53839	1.21615	1.29322	1.74789	1.15175	1.27779	1.9047	1.32326	1.45074	2.35866	1.22184	1.42467	6	10	5	6	APOC1	341	chr19	45417921	45422606	461	+	NM_001645	protein_coding	.	P21243	apolipoprotein C1	APOC1
978	APOC1P1	1	0	0	0	0	0	0	0	0	0	0	0	0	0	0	0	0	APOC1P1	342	chr19	45430060	45434643	952	+	NR_028414	misc_RNA	DKFZp781C1677	.	apolipoprotein C1 pseudogene 1	APOC1P1
979	APOC2	1	0	0	0	0	0	0	0	0	0	0	0	0	0	0	0	0	APOC2	344	chr19	45449239	45452822	729	+	NM_000483	protein_coding	MGC75082	P33726	apolipoprotein C2	APOC2
980	APOC3	1	0	0	0	0	0	0	0	0	0	0	0	0	0	0	0	0	APOC3	345	chr11	116700624	116703787	533	+	NM_000040	protein_coding	APOCIII|MGC150353	P2369	apolipoprotein C3	APOC3
981	APOC4	1	0	0	0	0	0	0	0	0	0	0	0	0	0	0	0	0	APOC4	346	chr19	45445495	45448753	473	+	NM_001646	protein_coding	.	P21561	apolipoprotein C4	APOC4
982	APOC4-APOC2	1	0	0	0	0	0	0	0	0	0	0	0	0	0	0	0	0	APOC4-APOC2	100533990	chr19	45445495	45448147	258	+	NR_037932	lncRNA	.	.	APOC4-APOC2 readthrough (NMD candidate)	APOC4-APOC2
983	APOD	1	0	0	0	0	0	0	0	0	0	0	0	0	0	0	0	0	APOD	347	chr3	195295573	195311076	1130	-	NM_001647	protein_coding	.	P17011	apolipoprotein D	APOD
984	APOE	0.848048	1.91958	1.74856	1.88201	1.9562	1.91884	1.55546	2.78313	2.36023	2.68589	2.88038	2.78118	1.93928	43	50	46	30	APOE	348	chr19	45409006	45412652	1444	+	NM_000041	protein_coding	AD2|LDLCQ5|LPG|MGC1571	P29568	apolipoprotein E	APOE
985	APOF	1	0.0306009	0	0.0605662	0	0	0	0.0214375	0	0.042875	0	0	0	1	0	0	0	APOF	319	chr12	56754355	56756583	1689	-	NM_001638	protein_coding	Apo-F|DKFZp781G18150|LTIP|MGC22520	P2855	apolipoprotein F	APOF
986	APOH	1	0	0	0	0	0	0	0	0	0	0	0	0	0	0	0	0	APOH	350	chr17	64208147	64225556	1201	-	NM_000042	protein_coding	B2G1|BG	P20922	apolipoprotein H	APOH
987	APOL1	0.964699	4.45965	4.4102	4.48214	4.43681	4.40322	4.41714	21.0034	20.2619	21.3491	20.6577	20.1593	20.3645	890	942	881	857	APOL1	8542	chr22	36649117	36663577	3119	+	NM_001136540	protein_coding	APO-L|APOL|APOL-I	P15785	apolipoprotein L1	APOL1
988	APOL2	0.954427	5.05148	4.98626	5.06254	5.04032	5.00109	4.97128	32.1624	30.6967	32.4178	31.907	31.0242	30.3692	1191	1282	1196	1123	APOL2	23780	chr22	36622255	36636000	2686	-	NM_145637	protein_coding	APOL-II|APOL3	P18874	apolipoprotein L2	APOL2
989	APOL3	1.43507	0.664997	0.879964	0.696868	0.632405	0.884557	0.875356	0.585565	0.840329	0.620982	0.550147	0.846197	0.834461	20	20	28	27	APOL3	80833	chr22	36536371	36562225	5573	-	NM_145641	protein_coding	APOLIII|CG121	P2427	apolipoprotein L3	APOL3
990	APOL4	0.909309	0.334452	0.307122	0.301332	0.366827	0.239574	0.371647	0.260898	0.237237	0.232282	0.289514	0.180644	0.293829	11	15	9	14	APOL4	80832	chr22	36585176	36600879	3415	-	NM_145660	protein_coding	APOL-IV|APOLIV	P13778	apolipoprotein L4	APOL4
991	APOL5	1	0	0	0	0	0	0	0	0	0	0	0	0	0	0	0	0	APOL5	80831	chr22	36113919	36125529	1437	+	NM_030642	protein_coding	APOL-V|APOLV	P9816	apolipoprotein L5	APOL5
992	APOL6	1.11915	2.66005	2.79795	2.65703	2.66307	2.83917	2.75551	5.32057	5.9545	5.30734	5.33379	6.1561	5.7529	825	911	1011	899	APOL6	80830	chr22	36044424	36064456	10139	+	NM_030641	protein_coding	APOL-VI|APOLVI|DKFZp667M075|FLJ38562|FLJ90164|MGC57495	P3808	apolipoprotein L6	APOL6
993	APOLD1	0.936974	0.626364	0.593979	0.631832	0.620875	0.642746	0.543507	0.54367	0.509404	0.549531	0.537808	0.561298	0.457511	39	41	42	32	APOLD1	81575	chr12	12878851	12944399	4825	+	NM_001130415	protein_coding	DKFZp434F0318|FLJ25138|FLJ95166|VERGE	P15983	apolipoprotein L domain containing 1	APOLD1
994	APOM	1.33871	1.69598	1.99952	2.11047	1.1121	2.12777	1.85875	2.23996	2.99866	3.31832	1.1616	3.3704	2.62693	27	10	28	22	APOM	55937	chr6	31620187	31625987	903	+	NM_001256169	protein_coding	G3a|HSPC336|MGC22400|NG20	P14507	apolipoprotein M	APOM
995	APOO	0.946752	3.24107	3.17068	3.46865	2.97073	3.27393	3.05947	8.45494	8.00473	10.0705	6.83934	8.67279	7.33667	137	105	123	98	APOO	79135	chrX	23851465	23926057	1027	-	NR_026545	protein_coding	FAM121B|MGC4825	.	apolipoprotein O	APOO
996	APOOL	0.847915	2.45983	2.26811	2.50386	2.41442	2.19724	2.33566	4.50153	3.81692	4.672	4.33106	3.58601	4.04782	458	466	371	399	APOOL	139322	chrX	84258898	84348323	6467	+	NM_198450	protein_coding	CXorf33|FAM121A|MGC129748|UNQ8193	P31410	apolipoprotein O like	APOOL
997	APOOP5	1	0	0	0	0	0	0	0	0	0	0	0	0	0	0	0	0	APOOP5	644649	chr16	59788045	59789095	1051	-	NR_028471	misc_RNA	.	.	apolipoprotein O pseudogene 5	APOOP5
998	APOPT1	0.953963	4.72787	4.6625	4.7122	4.74337	4.71412	4.60896	25.4991	24.3252	25.2128	25.7854	25.2478	23.4025	448	478	459	411	APOPT1	84334	chr14	104029294	104057236	2553	+	NM_001302654	protein_coding	.	P22503	apoptogenic 1, mitochondrial	APOPT1
999	APP	1.01037	9.3732	9.38806	9.35399	9.39215	9.40287	9.3731	662.153	669.02	653.384	670.921	675.934	662.106	34757	39039	37837	35444	APP	351	chr21	27252861	27543446	4015	-	NM_001136129	protein_coding	AAA|ABETA|ABPP|AD1|APPI|CTFgamma|CVAP|PN2	P23283	amyloid beta precursor protein	APP
1000	APPBP2	1.07698	3.47928	3.57699	3.44041	3.51714	3.49448	3.65505	10.1524	10.9339	9.85594	10.4489	10.2705	11.5974	970	1130	1068	1149	APPBP2	10513	chr17	58520510	58603601	6499	-	NM_006380	protein_coding	HS.84084|KIAA0228|PAT1	P11404	amyloid beta precursor protein binding protein 2	APPBP2
1001	APPL1	0.964413	4.08681	4.03766	4.04454	4.12786	4.15972	3.90431	15.9923	15.4232	15.5017	16.4828	16.8731	13.9732	1421	1658	1632	1288	APPL1	26060	chr3	57261765	57307498	6060	+	NM_012096	protein_coding	APPL|DIP13alpha	P6144	adaptor protein, phosphotyrosine interacting with PH domain and leucine zipper 1	APPL1
1002	APPL2	1.0394	3.92197	3.97411	3.96536	3.87723	3.92986	4.01704	14.1576	14.7154	14.6204	13.6948	14.2407	15.1901	694	711	712	726	APPL2	55198	chr12	105567075	105630008	3545	-	NM_001251904	protein_coding	DIP13B|FLJ10659	P19335	adaptor protein, phosphotyrosine interacting with PH domain and leucine zipper 2	APPL2
1003	APRT	0.982727	7.11651	7.09156	7.1782	7.05207	7.11443	7.06833	137.766	135.387	143.828	131.704	137.566	133.208	1317	1289	1279	1224	APRT	353	chr16	88875877	88878342	673	-	NM_001030018	protein_coding	AMP|DKFZp686D13177|MGC125856|MGC125857|MGC129961	P23513	adenine phosphoribosyltransferase	APRT
1004	APTR	0.961814	1.42639	1.39138	1.46462	1.38713	1.45867	1.3208	1.68774	1.6233	1.75991	1.61558	1.74855	1.49804	49	49	51	42	APTR	100505854	chr7	77313168	77326662	1978	-	NR_038361	lncRNA	.	.	Alu-mediated CDKN1A /p21 transcriptional regulator (non-protein coding)	APTR
1005	APTX	1.00598	4.02831	4.03639	4.04683	4.00954	4.02133	4.05129	15.3171	15.4087	15.5279	15.1062	15.2383	15.5791	431	460	442	435	APTX	54840	chr9	32972604	33001639	2461	-	NM_001195248	protein_coding	AOA|AOA1|AXA1|EAOH|EOAHA|FHA-HIT|FLJ20157|MGC1072	P27297	aprataxin	APTX
1006	AQP1	1.05987	7.68733	7.77083	7.71274	7.66148	7.73563	7.8052	205.119	217.4	208.781	201.458	212.136	222.665	8509	8978	9085	9138	AQP1	358	chr7	30951415	30965131	3451	+	NM_198098	protein_coding	AQP-CHIP|CHIP28|CO|MGC26324	P27558	aquaporin 1 (Colton blood group)	AQP1
1007	AQP10	1	0	0.0284584	0	0	0	0.0563661	0	0.0199217	0	0	0	0.0398433	0	0	0	1	AQP10	89872	chr1	154293592	154297801	1791	+	NM_080429	protein_coding	AQPA_HUMAN	P2587	aquaporin 10	AQP10
1008	AQP11	1.22077	0.710636	0.829485	0.607145	0.807197	0.929385	0.72215	0.636525	0.777051	0.523242	0.749808	0.904464	0.649639	16	25	29	20	AQP11	282679	chr11	77300680	77321401	2153	+	NM_173039	protein_coding	AQPX1	P13025	aquaporin 11	AQP11
1009	AQP12A	1	0	0	0	0	0	0	0	0	0	0	0	0	0	0	0	0	AQP12A	375318	chr2	241631262	241637900	1084	+	NM_198998	protein_coding	AQP12|AQPX2	P12291	aquaporin 12A	AQP12A
1010	AQP12B	1	0	0	0	0	0	0	0	0	0	0	0	0	0	0	0	0	AQP12B	653437	chr2	241615835	241622317	1114	-	NM_001102467	protein_coding	INSSA3|MGC149473	P19994	aquaporin 12B	AQP12B
1011	AQP2	1	0	0	0	0	0	0	0	0	0	0	0	0	0	0	0	0	AQP2	359	chr12	50344524	50352664	4179	+	NM_000486	protein_coding	AQP-CD|MGC34501|WCH-CD	P21290	aquaporin 2	AQP2
1012	AQP3	0.931874	2.69024	2.6047	2.70102	2.67937	2.55856	2.6494	5.4542	5.08263	5.50263	5.40578	4.89118	5.27408	144	154	134	139	AQP3	360	chr9	33441152	33447631	1871	-	NM_004925	protein_coding	GIL	P10553	aquaporin 3 (Gill blood group)	AQP3
1013	AQP4	1.2173	0.174934	0.210297	0.142592	0.206568	0.244552	0.175209	0.128913	0.156926	0.103887	0.15394	0.184725	0.129128	8	13	15	10	AQP4	361	chr18	24432008	24445716	5202	-	NM_001650	protein_coding	HMIWC2|MGC22454|MIWC	P26554	aquaporin 4	AQP4
1014	AQP4-AS1	3.89235	0.0208694	0.079585	0.0414412	0	0.0779635	0.0812046	0.0145707	0.056714	0.0291414	0	0.055527	0.057901	1	0	2	2	AQP4-AS1	147429	chr18	24445272	24515910	2392	+	NR_026908	lncRNA	.	.	AQP4 antisense RNA 1	AQP4-AS1
1015	AQP5	2.37014	0.0782713	0.179052	0.0556019	0.10059	0.293097	0.0552136	0.0557522	0.13214	0.0392926	0.0722119	0.225268	0.0390129	1	2	6	1	AQP5	362	chr12	50355279	50359465	1825	+	NM_001651	protein_coding	.	P14904	aquaporin 5	AQP5
1016	AQP6	1	0.0552654	0	0.108492	0	0	0	0.0390502	0	0.0781005	0	0	0	3	0	0	0	AQP6	363	chr12	50366620	50370922	2654	+	NM_001652	protein_coding	AQP2L|KID	P3890	aquaporin 6	AQP6
1017	AQP7	1.48755	0.0846231	0.124148	0.164556	0	0	0.238454	0.0604107	0.0898638	0.120821	0	0	0.179728	2	0	0	3	AQP7	364	chr9	33384948	33402517	1256	-	NM_001170	protein_coding	AQP7L|AQP9|AQPap|MGC149555|MGC149556	P27161	aquaporin 7	AQP7
1018	AQP7P1	1.38369	0.860708	1.09017	0.598955	1.08218	1.27908	0.872744	0.815929	1.12899	0.514619	1.11724	1.42684	0.831142	24	57	70	39	AQP7P1	375719	chr9	67270215	67289492	3180	-	NR_002817	misc_RNA	bA251O17.3	.	aquaporin 7 pseudogene 1	AQP7P1
1019	AQP7P3	1.16798	2.00854	2.18004	2.02946	1.98732	2.09426	2.26101	3.02375	3.53167	3.08251	2.96499	3.27006	3.79328	16	16	17	20	AQP7P3	441432	chr9	42858152	42893137	529	+	NR_026558	misc_RNA	AQPap-3	.	aquaporin 7 pseudogene 3	AQP7P3
1020	AQP8	1	0	0	0	0	0	0	0	0	0	0	0	0	0	0	0	0	AQP8	343	chr16	25228285	25240253	1308	+	NM_001169	protein_coding	.	P10371	aquaporin 8	AQP8
1021	AQP9	1.59919	0.048201	0.0763295	0.0948436	0	0.119229	0.0321147	0.0339748	0.0543322	0.0679496	0	0.0861546	0.0225098	3	0	4	1	AQP9	366	chr15	58430408	58478110	3021	+	NM_020980	protein_coding	AQP-9|HsT17287|SSC1	P27790	aquaporin 9	AQP9
1022	AQR	1.01006	3.50757	3.52075	3.4621	3.55164	3.52311	3.51838	10.3732	10.4776	10.0204	10.726	10.4964	10.4588	765	898	845	803	AQR	9716	chr15	35148552	35261995	5080	-	NM_014691	protein_coding	DKFZp686B23123|IBP160|KIAA0560|fSAP164	P32370	aquarius intron-binding spliceosomal factor	AQR
1023	AR	1.24943	0.631534	0.753775	0.715537	0.542335	0.71583	0.790748	0.549211	0.686199	0.642094	0.456328	0.642428	0.729971	105	82	111	120	AR	367	chrX	66763874	66950461	10838	+	NM_000044	protein_coding	AIS|DHTR|HUMARA|HYSP1|KD|NR3C4|SBMA|SMAX1|TFM	P24784	androgen receptor	AR
1024	ARAF	0.995125	4.68737	4.6806	4.66079	4.71348	4.63119	4.72838	24.7656	24.6449	24.2952	25.2361	23.7814	25.5085	847	961	875	884	ARAF	369	chrX	47420499	47431320	2604	+	NM_001654	protein_coding	A-RAF|ARAF1|PKS2|RAFA1	P11928	A-Raf proto-oncogene, serine /threonine kinase	ARAF
1025	ARAP1	1.06642	4.48045	4.56919	4.51502	4.44502	4.52514	4.61195	21.3228	22.7391	21.8643	20.7813	22.0251	23.4531	1632	1693	1733	1747	ARAP1	116985	chr11	72396114	72463434	5646	-	NM_015242	protein_coding	CENTD2|KIAA0782	P613	ArfGAP with RhoGAP domain, ankyrin repeat and PH domain 1	ARAP1
1026	ARAP2	0.886011	2.156	2.02246	2.0781	2.22992	2.13163	1.90435	3.45678	3.06275	3.2225	3.69107	3.38211	2.74339	361	454	400	309	ARAP2	116984	chr4	36067620	36245979	7362	-	NM_015230	protein_coding	CENTD1|FLJ13675|FLJ44916|KIAA0580|PARX	P34257	ArfGAP with RhoGAP domain, ankyrin repeat and PH domain 2	ARAP2
1027	ARAP3	0.924163	2.74687	2.65062	2.84298	2.6439	2.68887	2.61133	5.7126	5.27937	6.17503	5.25017	5.44809	5.11066	489	456	455	407	ARAP3	64411	chr5	141032968	141061800	5262	-	NM_022481	protein_coding	CENTD3|DRAG1|FLJ21065	P25742	ArfGAP with RhoGAP domain, ankyrin repeat and PH domain 3	ARAP3
1028	ARC	2.68351	0.0642055	0.166232	0.0972776	0.0303574	0.28823	0.0329562	0.045509	0.122124	0.0697529	0.0212651	0.221141	0.0231064	3	1	10	1	ARC	23237	chr8	143692405	143695833	2948	-	NM_015193	protein_coding	Arg3.1|KIAA0278	P14667	activity-regulated cytoskeleton-associated protein	ARC
1029	ARCN1	1.02565	5.9352	5.97115	5.98942	5.87886	6.01743	5.92333	60.1889	61.7328	62.5325	57.8453	63.7779	59.6878	3720	3775	3989	3573	ARCN1	372	chr11	118443102	118473747	4015	+	NM_001655	protein_coding	COPD	P2488	archain 1	ARCN1
1030	AREG	1.01825	0.482423	0.489888	0.439085	0.524497	0.541871	0.435962	0.397088	0.404336	0.355744	0.438432	0.455859	0.352813	6	8	8	6	AREG	374	chr4	75310815	75490485	2552	+	NM_001657	protein_coding	AR|AREGB|CRDGF|MGC13647|SDGF	P21318	amphiregulin	AREG
1031	AREL1	0.992934	4.52343	4.51364	4.56119	4.48465	4.53513	4.49183	21.9979	21.8424	22.6078	21.3879	22.1852	21.4996	1855	1925	1920	1774	AREL1	9870	chr14	75127955	75179807	5445	-	NM_001039479	protein_coding	.	P13746	apoptosis resistant E3 ubiquitin protein ligase 1	AREL1
1032	ARF1	1.01963	7.67465	7.70257	7.69721	7.65173	7.6626	7.74145	203.315	207.307	206.535	200.094	201.616	212.997	5466	5767	5591	5683	ARF1	375	chr1	228270361	228286913	2091	+	NM_001658	protein_coding	.	P1970	ADP ribosylation factor 1	ARF1
1033	ARF3	0.974594	6.78551	6.74873	6.78367	6.78735	6.70908	6.78731	109.317	106.54	109.176	109.458	103.625	109.455	5701	6257	5696	5750	ARF3	377	chr12	49329992	49351252	3537	-	NM_001659	protein_coding	.	P16661	ADP ribosylation factor 3	ARF3
1034	ARF4	0.91666	7.22912	7.10445	7.19858	7.25902	7.13021	7.07823	149.031	136.611	145.889	152.173	139.09	134.132	3519	3992	3509	3259	ARF4	378	chr3	57557090	57583215	1740	-	NM_001660	protein_coding	ARF2	P2289	ADP ribosylation factor 4	ARF4
1035	ARF5	0.93629	6.73061	6.63657	6.72848	6.73276	6.61438	6.65843	105.198	98.4962	105.041	105.356	96.9775	100.015	1476	1596	1413	1418	ARF5	381	chr7	127228406	127231759	1096	+	NM_001662	protein_coding	.	P3609	ADP ribosylation factor 5	ARF5
1036	ARF6	0.815877	6.0394	5.75077	6.02038	6.05819	5.77603	5.72506	64.7721	52.846	63.9103	65.634	53.797	51.8951	3739	4206	3315	3054	ARF6	382	chr14	50359736	50363772	3939	+	NM_001663	protein_coding	DKFZp564M0264	P8111	ADP ribosylation factor 6	ARF6
1037	ARFGAP1	0.979918	6.0618	6.03297	6.05214	6.07139	5.96469	6.09817	65.8011	64.4796	65.3555	66.2467	61.4526	67.5067	3124	3469	3088	3251	ARFGAP1	55738	chr20	61904137	61921142	4016	+	NM_001281482	protein_coding	ARF1GAP|HRIHFB2281|MGC39924	P22577	ADP ribosylation factor GTPase activating protein 1	ARFGAP1
1038	ARFGAP2	1.03716	4.86617	4.91704	4.89784	4.83379	4.92061	4.91345	28.1651	29.2117	28.8124	27.5178	29.2866	29.1368	1272	1326	1359	1294	ARFGAP2	84364	chr11	47185849	47198676	3022	-	NM_032389	protein_coding	FLJ14576|FLJ26000|IRZ|ZNF289|Zfp289	P29394	ADP ribosylation factor GTPase activating protein 2	ARFGAP2
1039	ARFGAP3	0.921356	5.21467	5.09982	5.20795	5.22137	5.10455	5.09507	36.1341	33.2924	35.9614	36.3068	33.405	33.1798	1482	1635	1447	1376	ARFGAP3	26286	chr22	43192532	43253408	2833	-	NM_001142293	protein_coding	ARFGAP1|FLJ45618	P21163	ADP ribosylation factor GTPase activating protein 3	ARFGAP3
1040	ARFGEF1	0.998371	4.38509	4.38285	4.3806	4.38956	4.41287	4.35219	19.8951	19.8627	19.8302	19.9599	20.3013	19.424	2179	2408	2355	2146	ARFGEF1	10565	chr8	68109884	68255912	7225	-	NM_006421	protein_coding	ARFGEP1|BIG1|D730028O18Rik|DKFZP434L057|P200	P2023	ADP ribosylation factor guanine nucleotide exchange factor 1	ARFGEF1
1041	ARFGEF2	0.997842	3.67576	3.67289	3.66587	3.68558	3.67711	3.66865	11.7795	11.7541	11.6922	11.8668	11.7915	11.7167	1610	1795	1715	1622	ARFGEF2	10564	chr20	47538275	47653230	9004	+	NM_006420	protein_coding	BIG2|FLJ23723|PVNH2|dJ1164I10.1	P15498	ADP ribosylation factor guanine nucleotide exchange factor 2	ARFGEF2
1042	ARFGEF3	1.03238	2.07953	2.11476	2.11497	2.0432	2.10436	2.12509	3.2267	3.33118	3.33181	3.1216	3.30008	3.36229	765	788	801	776	ARFGEF3	57221	chr6	138483053	138665800	14882	+	NM_020340	protein_coding	.	P19369	ARFGEF family member 3	ARFGEF3
1043	ARFIP1	1.03404	4.14544	4.19105	4.13669	4.15415	4.24371	4.13639	16.6971	17.2655	16.5901	16.8042	17.9445	16.5864	735	812	850	732	ARFIP1	27236	chr4	153701089	153833063	3095	+	NM_001287431	protein_coding	HSU52521|MGC117369	P28426	ADP ribosylation factor interacting protein 1	ARFIP1
1044	ARFIP2	1.00107	3.63151	3.63294	3.63528	3.62775	3.66631	3.59877	11.3935	11.4058	11.4259	11.3612	11.6961	11.1154	632	686	679	614	ARFIP2	23647	chr11	6495913	6502709	3707	-	NM_001242855	protein_coding	POR1	P7885	ADP ribosylation factor interacting protein 2	ARFIP2
1045	ARFRP1	0.914181	4.24505	4.12273	4.2711	4.21853	4.09854	4.14652	17.9622	16.4207	18.3077	17.6167	16.131	16.7104	665	696	626	603	ARFRP1	10139	chr20	62329995	62339365	2593	-	NM_003224	protein_coding	ARL18|ARP|Arp1	P17851	ADP ribosylation factor related protein 1	ARFRP1
1046	ARG1	1	0	0	0	0	0	0	0	0	0	0	0	0	0	0	0	0	ARG1	383	chr6	131894344	131905472	1671	+	NM_000045	protein_coding	.	P21875	arginase 1	ARG1
1047	ARG2	1.04229	2.37958	2.42805	2.24218	2.50502	2.18955	2.63265	4.20385	4.38164	3.73113	4.67657	3.56163	5.20165	104	142	104	146	ARG2	384	chr14	68086579	68118436	1980	+	NM_001172	protein_coding	.	P16731	arginase 2	ARG2
1048	ARGFX	0.768099	0.0357931	0.0275714	0.0374214	0.034163	0.0178652	0.0372127	0.0251202	0.0192948	0.0262779	0.0239626	0.0124602	0.0261294	2	2	1	2	ARGFX	503582	chr3	121286778	121309469	5065	+	NM_001012659	protein_coding	.	P5661	arginine-fifty homeobox	ARGFX
1049	ARGFXP2	2.08788	0.390179	0.721072	0.53079	0.234369	0.892091	0.527019	0.310556	0.648406	0.44472	0.176392	0.855864	0.440949	7	3	14	7	ARGFXP2	503640	chr17	30477387	30478590	1204	-	NR_002222	misc_RNA	.	.	arginine-fifty homeobox pseudogene 2	ARGFXP2
1050	ARGLU1	1.02079	5.65845	5.68755	5.65644	5.66046	5.69286	5.68223	49.5084	50.5376	49.4381	49.5788	50.7275	50.3478	1201	1310	1289	1232	ARGLU1	55082	chr13	107195662	107220514	1751	-	NM_018011	protein_coding	DKFZp686O08106|FLJ10154	P31247	arginine and glutamate rich 1	ARGLU1
1051	ARHGAP1	1.04896	6.0661	6.13405	6.08817	6.04368	6.06106	6.20352	66.0004	69.2315	67.0335	64.9674	65.7667	72.6963	3405	3612	3516	3715	ARHGAP1	392	chr11	46698625	46722215	3446	-	NM_004308	protein_coding	CDC42GAP|RHOGAP|RHOGAP1|p50rhoGAP	P12215	Rho GTPase activating protein 1	ARHGAP1
1052	ARHGAP10	0.883005	3.14847	2.99036	3.15703	3.13986	2.90054	3.07491	7.86712	6.94671	7.91989	7.81436	6.46707	7.42634	354	382	304	334	ARHGAP10	79658	chr4	148653453	148993927	3056	+	NM_024605	protein_coding	FLJ20896|FLJ41791|GRAF2|PS-GAP|PSGAP	P34386	Rho GTPase activating protein 10	ARHGAP10
1053	ARHGAP11A	1.01893	3.34487	3.36928	3.43865	3.24455	3.4854	3.243	9.16026	9.33369	9.84272	8.47781	10.1998	8.46761	739	801	773	682	ARHGAP11A	9824	chr15	32907345	32932150	5389	+	NM_001286479	protein_coding	KIAA0013|MGC70740	P33191	Rho GTPase activating protein 11A	ARHGAP11A
1054	ARHGAP11B	0.934105	1.996	1.92295	1.80603	2.16384	1.73869	2.08631	2.98893	2.79197	2.49679	3.48106	2.33733	3.24661	32	48	31	42	ARHGAP11B	89839	chr15	30918879	30931013	1017	+	NM_001039841	protein_coding	B'-T|FAM7B1|MGC104367	P30256	Rho GTPase activating protein 11B	ARHGAP11B
1055	ARHGAP12	0.992625	3.22104	3.21151	3.09668	3.33554	3.35386	3.05356	8.32461	8.26322	7.55445	9.09477	9.22383	7.3026	568	750	730	557	ARHGAP12	94134	chr10	32094326	32217804	5105	-	NM_018287	protein_coding	DKFZp779N2050|FLJ10971|FLJ20737|FLJ21785|FLJ45709	P36099	Rho GTPase activating protein 12	ARHGAP12
1056	ARHGAP15	1	0	0	0	0	0	0	0	0	0	0	0	0	0	0	0	0	ARHGAP15	55843	chr2	143886899	144525921	1759	+	NM_018460	protein_coding	BM046	P11147	Rho GTPase activating protein 15	ARHGAP15
1057	ARHGAP17	1.03847	4.01957	4.07073	4.048	3.99057	4.07475	4.06672	15.2185	15.804	15.5413	14.8958	15.8508	15.7573	800	839	860	818	ARHGAP17	55114	chr16	24930705	25026699	3509	-	NM_018054	protein_coding	DKFZp564A1363|FLJ37567|FLJ43368|MGC87805|MST066|MST110|MSTP038|MSTP066|MSTP110|NADRIN|PP367|PP4534|RICH1|RICH1B|WBP15	P8705	Rho GTPase activating protein 17	ARHGAP17
1058	ARHGAP18	0.811209	3.50154	3.22903	3.51612	3.4868	3.34027	3.10849	10.3258	8.37636	10.4408	10.2107	9.12792	7.6248	539	577	496	396	ARHGAP18	93663	chr6	129898240	130031370	3499	-	NM_033515	protein_coding	FLJ25728|MGC126757|MGC138145|MacGAP|bA307O14.2	P21695	Rho GTPase activating protein 18	ARHGAP18
1059	ARHGAP19	0.843047	1.96329	1.78426	1.87798	2.04383	1.81932	1.74832	2.8995	2.44441	2.6756	3.1234	2.52916	2.35967	221	283	219	196	ARHGAP19	84986	chr10	98981930	99052430	5565	-	NM_001256423	protein_coding	DKFZp313K217|MGC138804|MGC138805|MGC14258	P13586	Rho GTPase activating protein 19	ARHGAP19
1060	ARHGAP19-SLIT1	1	0	0	0	0	0	0	0	0	0	0	0	0	0	0	0	0	ARHGAP19-SLIT1	100533184	chr10	98912799	98924647	396	-	NR_037909	lncRNA	.	.	ARHGAP19-SLIT1 readthrough (NMD candidate)	ARHGAP19-SLIT1
1061	ARHGAP20	1.31643	0.11604	0.150896	0.132189	0.0997077	0.177961	0.123314	0.0837558	0.110259	0.0959553	0.0715563	0.131284	0.0892342	9	7	13	8	ARHGAP20	57569	chr11	110447759	110583912	6868	-	NM_001258418	protein_coding	KIAA1391|RARHOGAP	P28668	Rho GTPase activating protein 20	ARHGAP20
1062	ARHGAP21	1.01285	4.34582	4.36335	4.27856	4.41008	4.40785	4.31742	19.334	19.5825	18.4077	20.2602	20.2273	18.9376	2006	2424	2327	2075	ARHGAP21	57584	chr10	24872538	25012597	7167	-	NM_020824	protein_coding	ARHGAP10|DKFZp761L0424|FLJ33323|FLJ90108	P30443	Rho GTPase activating protein 21	ARHGAP21
1063	ARHGAP22	1.13926	5.51805	5.70229	5.54024	5.49551	5.75834	5.64399	44.8245	51.0669	45.5348	44.1142	53.1292	49.0045	1895	2003	2315	2039	ARHGAP22	58504	chr10	49654068	49864310	4187	-	NR_045675	protein_coding	RhoGAP2	.	Rho GTPase activating protein 22	ARHGAP22
1064	ARHGAP23	0.849864	4.60405	4.37979	4.59304	4.61497	4.3445	4.41424	23.3197	19.8185	23.1348	23.5045	19.3154	20.3216	2065	2302	1819	1824	ARHGAP23	57636	chr17	36584720	36668628	5906	+	NM_001199417	protein_coding	KIAA1501	P15474	Rho GTPase activating protein 23	ARHGAP23
1065	ARHGAP24	1.00333	2.2116	2.21536	2.23469	2.18814	2.27983	2.14788	3.63189	3.64399	3.70661	3.55718	3.85621	3.43176	236	247	262	220	ARHGAP24	83478	chr4	86396284	86923823	5765	+	NM_001025616	protein_coding	DKFZp564B1162|FILGAP|FLJ33877|RC-GAP72|RCGAP72|p73|p73RhoGAP	P19214	Rho GTPase activating protein 24	ARHGAP24
1066	ARHGAP25	1.11476	0.154744	0.171485	0.159686	0.149785	0.180899	0.162009	0.113224	0.126217	0.117044	0.109404	0.13359	0.118844	5	5	6	5	ARHGAP25	9938	chr2	68961913	69053957	3816	+	NM_001007231	protein_coding	KAIA0053	P26170	Rho GTPase activating protein 25	ARHGAP25
1067	ARHGAP26	1.04643	2.71577	2.77147	2.70294	2.72848	2.76054	2.78231	5.56943	5.82802	5.51127	5.62759	5.77649	5.87955	752	843	829	808	ARHGAP26	23092	chr5	142150292	142608572	8876	+	NM_015071	protein_coding	FLJ42530|GRAF|KIAA0621|OPHN1L|OPHN1L1	P11524	Rho GTPase activating protein 26	ARHGAP26
1068	ARHGAP26-AS1	1	0	0.165907	0	0	0	0.314688	0	0.121871	0	0	0	0.243743	0	0	0	3	ARHGAP26-AS1	100874239	chr5	142239170	142248475	977	-	NR_046680	lncRNA	.	.	ARHGAP26 antisense RNA 1	ARHGAP26-AS1
1069	ARHGAP26-IT1	1	0	0	0	0	0	0	0	0	0	0	0	0	0	0	0	0	ARHGAP26-IT1	100874372	chr5	142572065	142573731	388	+	NR_046816	lncRNA	.	.	ARHGAP26 intronic transcript 1	ARHGAP26-IT1
1070	ARHGAP27	1.0567	4.44412	4.52013	4.4722	4.41549	4.39475	4.63548	20.7678	21.9453	21.1956	20.34	20.0354	23.8553	961	973	928	1067	ARHGAP27	201176	chr17	43471268	43510282	5702	-	NM_001282290	protein_coding	CAMGAP1|FLJ35572|FLJ43547|MGC120624	P34393	Rho GTPase activating protein 27	ARHGAP27
1071	ARHGAP28	0.886328	0.525458	0.474508	0.505571	0.545074	0.49492	0.453802	0.43939	0.389444	0.419685	0.459095	0.409243	0.369645	35	42	36	31	ARHGAP28	79822	chr18	6834432	6915712	5531	+	NM_001010000	protein_coding	DKFZp686A2038|FLJ10312|FLJ27160	P14891	Rho GTPase activating protein 28	ARHGAP28
1072	ARHGAP29	0.782405	6.32347	5.97446	6.28794	6.35815	6.0216	5.92573	79.0858	61.8771	77.1374	81.0342	63.9655	59.7887	10758	12415	9423	8383	ARHGAP29	9411	chr1	94634463	94703307	9117	-	NM_004815	protein_coding	PARG1|RP11-255E17.1	P6308	Rho GTPase activating protein 29	ARHGAP29
1073	ARHGAP30	0.897929	0.248135	0.224676	0.187015	0.30677	0.198922	0.249978	0.187671	0.168515	0.138406	0.236935	0.14784	0.189189	8	15	9	11	ARHGAP30	257106	chr1	161016732	161039760	4143	-	NM_181720	protein_coding	FLJ00267|FLJ44128	P5622	Rho GTPase activating protein 30	ARHGAP30
1074	ARHGAP31	0.932827	3.28494	3.19524	3.26933	3.30038	3.17597	3.21425	8.74686	8.15931	8.64198	8.85173	8.03778	8.28083	1065	1198	1046	1026	ARHGAP31	57514	chr3	119013220	119138323	8079	+	NM_020754	protein_coding	CDGAP|KIAA1204|MGC138368|MGC138370	P20481	Rho GTPase activating protein 31	ARHGAP31
1075	ARHGAP31-AS1	1	0.365622	0	0.201473	0.512987	0	0	0.288437	0	0.149872	0.427002	0	0	1	3	0	0	ARHGAP31-AS1	100874246	chr3	119033140	119041607	624	-	NR_046748	lncRNA	.	.	ARHGAP31 antisense RNA 1	ARHGAP31-AS1
1076	ARHGAP32	1.04029	1.96196	2.00453	1.96462	1.95931	1.96818	2.03999	2.89592	3.01258	2.90309	2.88875	2.91273	3.11244	450	492	477	481	ARHGAP32	9743	chr11	128834955	129062093	10446	-	NM_001142685	protein_coding	GC-GAP|GRIT|KIAA0712|MGC1892|PX-RICS|RICS|p200RhoGAP|p250GAP	P27845	Rho GTPase activating protein 32	ARHGAP32
1077	ARHGAP33	1.03487	1.54504	1.57774	1.5976	1.49049	1.54559	1.60917	1.91813	1.98501	2.0264	1.80985	1.91924	2.05077	124	121	123	126	ARHGAP33	115703	chr19	36266417	36279724	4494	+	NM_001172630	protein_coding	FLJ39019|NOMA-GAP|SNX26|TCGAP	P4423	Rho GTPase activating protein 33	ARHGAP33
1078	ARHGAP35	1.03629	4.43649	4.48559	4.42743	4.44549	4.48927	4.48189	20.6529	21.4025	20.5174	20.7885	21.4598	21.3451	2788	3103	3080	2916	ARHGAP35	2909	chr19	47421933	47508333	8888	+	NM_004491	protein_coding	.	P36075	Rho GTPase activating protein 35	ARHGAP35
1079	ARHGAP36	1	0	0	0	0	0	0	0	0	0	0	0	0	0	0	0	0	ARHGAP36	158763	chrX	130192216	130223857	3246	+	NM_144967	protein_coding	FLJ30058	P24295	Rho GTPase activating protein 36	ARHGAP36
1080	ARHGAP39	0.915821	2.45607	2.35317	2.48248	2.42916	2.24951	2.44988	4.48719	4.10946	4.58858	4.38579	3.7552	4.46372	322	337	278	315	ARHGAP39	80728	chr8	145754563	145911197	5270	-	NM_025251	protein_coding	CrGAP|KIAA1688|Vilse	P6719	Rho GTPase activating protein 39	ARHGAP39
1081	ARHGAP4	1.0865	2.22041	2.31523	2.21507	2.22572	2.18583	2.43397	3.66025	3.97684	3.64305	3.67745	3.54989	4.4038	174	194	180	212	ARHGAP4	393	chrX	153172830	153191714	3372	-	NM_001164741	protein_coding	C1|KIAA0131|RGC1|RhoGAP4|SrGAP4|p115	P1608	Rho GTPase activating protein 4	ARHGAP4
1082	ARHGAP40	0.982419	2.97153	2.94922	3.03869	2.90109	2.82905	3.06015	6.84365	6.72333	7.21742	6.46989	6.10605	7.34062	298	292	265	305	ARHGAP40	343578	chr20	37230577	37279295	2838	+	NM_001164431	protein_coding	C20orf95|dJ1100H13.4	P16335	Rho GTPase activating protein 40	ARHGAP40
1083	ARHGAP42	0.858946	1.97876	1.81828	1.98653	1.97094	1.96977	1.649	2.94153	2.52661	2.96283	2.92023	2.91707	2.13616	211	228	219	153	ARHGAP42	143872	chr11	100558407	100861656	4752	+	NM_152432	protein_coding	FLJ32810|GRAF3|KIAA0621	P18692	Rho GTPase activating protein 42	ARHGAP42
1084	ARHGAP44	1.27149	0.37282	0.459369	0.412418	0.332104	0.45826	0.460476	0.294881	0.37494	0.330915	0.258848	0.373884	0.375996	21	18	25	24	ARHGAP44	9912	chr17	12692829	12894960	4256	+	NM_014859	protein_coding	KIAA0672|NPC-A-10|RICH2	P16437	Rho GTPase activating protein 44	ARHGAP44
1085	ARHGAP5	1.02687	4.4079	4.44438	4.38042	4.43487	4.51142	4.37409	20.2281	20.7717	19.8276	20.6286	21.8072	19.7363	2916	3333	3388	2918	ARHGAP5	394	chr14	32546495	32628934	9749	+	NM_001030055	protein_coding	GFI2|RhoGAP5|p190-B|p190BRhoGAP	P4275	Rho GTPase activating protein 5	ARHGAP5
1086	ARHGAP5-AS1	1.30213	2.21366	2.52051	2.29135	2.13156	2.27995	2.72662	3.63851	4.73783	3.89513	3.3819	3.85661	5.61905	66	62	68	96	ARHGAP5-AS1	84837	chr14	32544625	32545905	1281	-	NR_027263	lncRNA	.	.	ARHGAP5 antisense RNA 1 (head to head)	ARHGAP5-AS1
1087	ARHGAP6	1.10648	1.65361	1.75478	1.66042	1.64678	1.9051	1.58695	2.14621	2.37474	2.16108	2.13134	2.74535	2.00413	164	172	211	154	ARHGAP6	395	chrX	11155663	11683821	6684	-	NR_109776	protein_coding	RHOGAP6|RHOGAPX-1	.	Rho GTPase activating protein 6	ARHGAP6
1088	ARHGAP8	1.04979	2.51189	2.56994	2.41907	2.59909	2.63698	2.49963	4.70366	4.93785	4.34826	5.05906	5.22027	4.65542	98	120	123	105	ARHGAP8	23779	chr22	45148438	45258664	1725	+	NM_001198726	protein_coding	BPGAP1|FLJ20185|PP610	P7846	Rho GTPase activating protein 8	ARHGAP8
1089	ARHGAP9	3.965	0.0191431	0.0744535	0.0380355	0	0	0.145252	0.0133574	0.0529621	0.0267148	0	0	0.105924	1	0	0	4	ARHGAP9	64333	chr12	57866038	57873633	2758	-	NM_032496	protein_coding	10C|FLJ16525|MGC1295|RGL1	P10746	Rho GTPase activating protein 9	ARHGAP9
1090	ARHGDIA	0.903333	7.93883	7.79279	7.96221	7.91506	7.71681	7.86497	244.373	220.75	248.382	240.363	209.373	232.126	6633	6954	5850	6254	ARHGDIA	396	chr17	79825595	79829282	1863	-	NM_001301241	protein_coding	GDIA1|MGC117248|RHOGDI|RHOGDI-1	P19908	Rho GDP dissociation inhibitor alpha	ARHGDIA
1091	ARHGDIB	1.07639	2.04649	2.12769	1.98214	2.1081	2.17095	2.0831	3.13101	3.37018	2.95079	3.31124	3.50319	3.23717	47	57	58	52	ARHGDIB	397	chr12	15094950	15114562	1216	-	NM_001175	protein_coding	D4|GDIA2|GDID4|LYGDI|Ly-GDI|RAP1GN1|RhoGDI2	P20528	Rho GDP dissociation inhibitor beta	ARHGDIB
1092	ARHGDIG	1	0.0606582	0	0.118869	0	0	0	0.0429415	0	0.0858829	0	0	0	1	0	0	0	ARHGDIG	398	chr16	330606	333003	942	+	NM_001176	protein_coding	RHOGDI-3	P16412	Rho GDP dissociation inhibitor gamma	ARHGDIG
1093	ARHGEF1	1.02235	5.02106	5.05198	5.08035	4.95923	4.99023	5.11119	31.4706	32.1739	32.8328	30.1083	30.784	33.5639	1546	1550	1529	1593	ARHGEF1	9138	chr19	42387267	42411604	3328	+	NM_004706	protein_coding	GEF1|LBCL2|LSC|P115-RHOGEF|SUB1.5	P25386	Rho guanine nucleotide exchange factor 1	ARHGEF1
1094	ARHGEF10	0.987416	3.44889	3.4323	3.4345	3.46313	3.36369	3.49779	9.91989	9.79506	9.81155	10.0282	9.29369	10.2964	822	921	822	867	ARHGEF10	9639	chr8	1772142	1906807	5844	+	NM_014629	protein_coding	DKFZp686H0726|GEF10|MGC131664	P2347	Rho guanine nucleotide exchange factor 10	ARHGEF10
1095	ARHGEF10L	1.11225	3.17574	3.31302	3.21192	3.13862	3.17772	3.43671	8.03632	8.93843	8.26583	7.8068	8.04877	9.82808	527	546	543	632	ARHGEF10L	55160	chr1	17866330	18024370	4494	+	NM_018125	protein_coding	FLJ10521|GrinchGEF|KIAA1626	P4055	Rho guanine nucleotide exchange factor 10 like	ARHGEF10L
1096	ARHGEF11	1.02209	3.41988	3.44849	3.39169	3.44753	3.41402	3.48215	9.70252	9.91686	9.49541	9.90963	9.65912	10.1746	984	1126	1054	1058	ARHGEF11	9826	chr1	156904632	157015162	6889	-	NM_198236	protein_coding	DKFZp667F1223|GTRAP48|KIAA0380|PDZ-RHOGEF	P17230	Rho guanine nucleotide exchange factor 11	ARHGEF11
1097	ARHGEF12	1.01622	5.25674	5.27934	5.24262	5.27071	5.32493	5.23226	37.2327	37.8365	36.8604	37.6049	39.0834	36.5896	5525	6196	6190	5514	ARHGEF12	23365	chr11	120207618	120360645	10022	+	NM_001198665	protein_coding	DKFZp686O2372|KIAA0382|LARG|PRO2792	P8616	Rho guanine nucleotide exchange factor 12	ARHGEF12
1098	ARHGEF15	1	0	0	0	0	0	0	0	0	0	0	0	0	0	0	0	0	ARHGEF15	22899	chr17	8213556	8225834	4246	+	NM_173728	protein_coding	ARGEF15|FLJ13791|KIAA0915|MGC44868|Vsm-RhoGEF	P8861	Rho guanine nucleotide exchange factor 15	ARHGEF15
1099	ARHGEF16	0.955458	2.38303	2.33013	2.41893	2.34621	2.36053	2.29907	4.21631	4.0285	4.34773	4.08488	4.13559	3.92141	184	189	184	167	ARHGEF16	27237	chr1	3371147	3397677	2904	+	NM_014448	protein_coding	GEF16|NBR	P24759	Rho guanine nucleotide exchange factor 16	ARHGEF16
1100	ARHGEF17	0.875345	3.40205	3.22928	3.40469	3.3994	3.13917	3.31409	9.57107	8.37799	9.59047	9.55168	7.81018	8.9458	1142	1249	982	1071	ARHGEF17	9828	chr11	73019663	73080425	7813	+	NM_014786	protein_coding	FLJ90019|KIAA0337|P164RHOGEF|TEM4|p164-RhoGEF	P2599	Rho guanine nucleotide exchange factor 17	ARHGEF17
1101	ARHGEF18	1.05486	4.20348	4.27646	4.23997	4.16604	4.25844	4.29426	17.4236	18.3795	17.8955	16.9516	18.1389	18.6201	1416	1468	1510	1486	ARHGEF18	23370	chr19	7459999	7537371	5832	+	NM_015318	protein_coding	KIAA0521|MGC15913|P114-RhoGEF	P7393	Rho /Rac guanine nucleotide exchange factor 18	ARHGEF18
1102	ARHGEF19	1.258	1.49084	1.71266	1.58983	1.38456	1.59401	1.82229	1.81053	2.27765	2.01014	1.61092	2.01888	2.53643	89	78	94	113	ARHGEF19	128272	chr1	16524599	16539104	3029	-	NM_153213	protein_coding	FLJ33962|RP4-733M16.1|WGEF	P24003	Rho guanine nucleotide exchange factor 19	ARHGEF19
1103	ARHGEF2	1.08404	4.41959	4.53077	4.46318	4.37464	4.46518	4.5935	20.4007	22.1152	21.0572	19.7442	21.0879	23.1425	1308	1343	1378	1447	ARHGEF2	9181	chr1	155916630	155948336	4288	-	NM_004723	protein_coding	DKFZp547L106|DKFZp547P1516|FLJ45440|GEF|GEF-H1|GEFH1|KIAA0651|LFP40|P40	P10550	Rho /Rac guanine nucleotide exchange factor 2	ARHGEF2
1104	ARHGEF25	0.994235	0.463214	0.460929	0.520236	0.403846	0.341997	0.570799	0.37861	0.376428	0.43419	0.32303	0.26751	0.485346	16	13	10	18	ARHGEF25	115557	chr12	58003963	58011028	3050	+	NM_001111270	protein_coding	GEFT|p63RhoGEF	P26921	Rho guanine nucleotide exchange factor 25	ARHGEF25
1105	ARHGEF26	1.17155	0.729206	0.824205	0.781277	0.675185	0.840947	0.807266	0.657726	0.770559	0.718651	0.596802	0.791226	0.749892	56	51	65	58	ARHGEF26	26084	chr3	153838792	153975616	5454	+	NM_001251962	protein_coding	CSGEF|DKFZp434D146|HMFN1864|SGEF	P26535	Rho guanine nucleotide exchange factor 26	ARHGEF26
1106	ARHGEF26-AS1	0.940111	0.205509	0.193992	0.213937	0.197031	0.105797	0.277105	0.153093	0.143925	0.159849	0.146337	0.0760886	0.211761	6	6	3	8	ARHGEF26-AS1	100507524	chr3	153742190	153838999	2598	-	NR_037901	lncRNA	.	.	ARHGEF26 antisense RNA 1	ARHGEF26-AS1
1107	ARHGEF28	0.819092	4.51126	4.23726	4.49287	4.52941	4.25354	4.22079	21.8047	17.86	21.5159	22.0935	18.0741	17.6459	1806	2014	1608	1513	ARHGEF28	64283	chr5	72921983	73237818	6508	+	NM_001177693	protein_coding	.	P6066	Rho guanine nucleotide exchange factor 28	ARHGEF28
1108	ARHGEF3	1.22585	2.56964	2.81794	2.46579	2.66652	2.891	2.74099	4.93662	6.05157	4.52429	5.34895	6.41785	5.6853	243	315	362	307	ARHGEF3	50650	chr3	56761446	57113336	4785	-	NM_001289698	protein_coding	DKFZp434F2429|FLJ98126|GEF3|MGC118905|STA3|XPLN	P25513	Rho guanine nucleotide exchange factor 3	ARHGEF3
1109	ARHGEF3-AS1	1	0	0	0	0	0	0	0	0	0	0	0	0	0	0	0	0	ARHGEF3-AS1	100874200	chr3	56974068	56994880	487	+	NR_046572	lncRNA	.	.	ARHGEF3 antisense RNA 1	ARHGEF3-AS1
1110	ARHGEF33	0.473849	0.171523	0.0838223	0.169398	0.173644	0.122576	0.0439983	0.126247	0.0598222	0.124589	0.127904	0.0886772	0.0309671	8	9	6	2	ARHGEF33	100271715	chr2	39146504	39202590	4304	+	NM_001145451	protein_coding	FLJ41381	P18349	Rho guanine nucleotide exchange factor 33	ARHGEF33
1111	ARHGEF34P	0.922454	1.14491	1.08229	1.09901	1.18939	1.10812	1.05599	1.21132	1.11739	1.14208	1.28057	1.15564	1.07914	72	88	76	68	ARHGEF34P	728377	chr7	143956089	143983096	4204	-	NR_033942	misc_RNA	.	.	Rho guanine nucleotide exchange factor 34, pseudogene	ARHGEF34P
1112	ARHGEF35	1.35764	1.27169	1.54612	1.14271	1.39007	1.67534	1.40417	1.41444	1.9203	1.20795	1.62092	2.19395	1.64666	43	63	82	59	ARHGEF35	445328	chr7	143883176	143892791	2474	-	NM_001003702	protein_coding	ARHGEF5L|CTAGE4|FLJ43692	P13142	Rho guanine nucleotide exchange factor 35	ARHGEF35
1113	ARHGEF37	1.1017	2.43832	2.55327	2.48642	2.38857	2.54463	2.56185	4.42011	4.86963	4.60384	4.23638	4.8346	4.90466	336	339	372	360	ARHGEF37	389337	chr5	148961135	149014527	4865	+	NM_001001669	protein_coding	FLJ41603	P20915	Rho guanine nucleotide exchange factor 37	ARHGEF37
1114	ARHGEF38	0.9075	0.556727	0.513356	0.43537	0.668662	0.492886	0.53354	0.470928	0.427367	0.352258	0.589598	0.407257	0.447477	27	26	31	37	ARHGEF38	54848	chr4	106473777	106602070	5456	+	NM_001242729	protein_coding	FLJ20184	P6286	Rho guanine nucleotide exchange factor 38	ARHGEF38
1115	ARHGEF38-IT1	1	0.169431	0	0.321038	0	0	0	0.124615	0	0.249229	0	0	0	1	0	0	0	ARHGEF38-IT1	100874374	chr4	106482748	106491392	453	+	NR_046840	lncRNA	.	.	ARHGEF38 intronic transcript 1	ARHGEF38-IT1
1116	ARHGEF39	1.00606	1.80734	1.81358	1.88381	1.7266	1.85725	1.76855	2.49997	2.51513	2.69049	2.30946	2.62316	2.40711	150	141	154	135	ARHGEF39	84904	chr9	35659341	35665278	3763	-	NM_032818	protein_coding	.	P34970	Rho guanine nucleotide exchange factor 39	ARHGEF39
1117	ARHGEF4	0.923636	0.30562	0.284434	0.285194	0.325761	0.294178	0.274622	0.23595	0.217932	0.218574	0.253325	0.226186	0.209677	12	15	13	12	ARHGEF4	50649	chr2	131674224	131804826	3656	+	NM_015320	protein_coding	ASEF|ASEF1|GEF4|STM6	P15291	Rho guanine nucleotide exchange factor 4	ARHGEF4
1118	ARHGEF40	0.890542	4.33189	4.17342	4.34569	4.31796	4.10068	4.24267	19.1386	17.0437	19.3321	18.945	16.1565	17.9309	1731	1863	1529	1614	ARHGEF40	55701	chr14	21538419	21558406	5998	+	NM_001278529	protein_coding	FLJ10357|SOLO	P10989	Rho guanine nucleotide exchange factor 40	ARHGEF40
1119	ARHGEF5	0.945438	2.20172	2.13876	2.1833	2.21991	2.04169	2.22971	3.60028	3.40384	3.54192	3.65864	3.11727	3.69041	293	332	272	307	ARHGEF5	7984	chr7	144052489	144077725	5488	+	NM_005435	protein_coding	DKFZp686N1969|GEF5|P60|TIM|TIM1	P29122	Rho guanine nucleotide exchange factor 5	ARHGEF5
1120	ARHGEF6	1.17904	0.553992	0.634089	0.516118	0.590896	0.646989	0.621071	0.468142	0.551957	0.430102	0.506182	0.565897	0.538017	31	40	43	39	ARHGEF6	9459	chrX	135747712	135863503	5518	-	NM_001306177	protein_coding	COOL2|Cool-2|KIAA0006|MRX46|PIXA|alpha-PIX|alphaPIX	P19461	Rac /Cdc42 guanine nucleotide exchange factor 6	ARHGEF6
1121	ARHGEF7	1.02013	4.00859	4.03556	3.9981	4.019	4.01444	4.05638	15.0955	15.3993	14.9789	15.2121	15.161	15.6377	1140	1268	1217	1197	ARHGEF7	8874	chr13	111767624	111958081	8867	+	NM_145735	protein_coding	BETA-PIX|COOL-1|COOL1|DKFZp686C12170|DKFZp761K1021|KIAA0142|KIAA0412|Nbla10314|P50|P50BP|P85|P85COOL1|P85SPR|PAK3|PIXB	P16136	Rho guanine nucleotide exchange factor 7	ARHGEF7
1122	ARHGEF7-AS1	1	0	0	0	0	0	0	0	0	0	0	0	0	0	0	0	0	ARHGEF7-AS1	100874226	chr13	111796652	111800912	419	-	NR_046516	lncRNA	.	.	ARHGEF7 antisense RNA 1	ARHGEF7-AS1
1123	ARHGEF7-AS2	1	0	0	0	0	0	0	0	0	0	0	0	0	0	0	0	0	ARHGEF7-AS2	100874238	chr13	111766159	111768025	1239	-	NR_046667	lncRNA	.	.	ARHGEF7 antisense RNA 2	ARHGEF7-AS2
1124	ARHGEF9	1.08283	2.03505	2.12268	2.02158	2.04841	2.05938	2.18332	3.09838	3.35502	3.06028	3.13649	3.16807	3.54196	247	279	274	288	ARHGEF9	23229	chrX	62854848	63005426	6718	-	NM_001173479	protein_coding	COLLYBISTIN|HPEM-2|KIAA0424|PEM-2|PEM2	P22914	Cdc42 guanine nucleotide exchange factor 9	ARHGEF9
1125	ARHGEF9-IT1	1	0	0	0	0	0	0	0	0	0	0	0	0	0	0	0	0	ARHGEF9-IT1	100874355	chrX	62890076	62891382	394	-	NR_046803	lncRNA	.	.	ARHGEF9 intronic transcript 1 (non-protein coding)	ARHGEF9-IT1
1126	ARID1A	0.978171	4.29561	4.26541	4.25468	4.33541	4.20668	4.32183	18.6385	18.2316	18.0891	19.1878	17.4645	18.9987	2369	2764	2419	2505	ARID1A	8289	chr1	27022522	27108601	8826	+	NM_006015	protein_coding	B120|BAF250|BAF250a|BM029|C1orf4|P270|SMARCF1	P23428	AT-rich interaction domain 1A	ARID1A
1127	ARID1B	1.08879	3.68715	3.80071	3.67802	3.69623	3.74235	3.8568	11.8808	12.9357	11.7995	11.9621	12.3832	13.4881	1735	1933	1923	1994	ARID1B	57492	chr6	157099064	157531913	9638	+	NM_020732	protein_coding	6A3-5|BAF250B|BRIGHT|DAN15|ELD /OSA1|KIAA1235|OSA2|P250R	P21248	AT-rich interaction domain 1B	ARID1B
1128	ARID2	0.964349	2.65541	2.61147	2.63534	2.67519	2.67259	2.54766	5.30024	5.11128	5.21322	5.38725	5.37571	4.84685	674	765	734	630	ARID2	196528	chr12	46123620	46301819	8466	+	NM_152641	protein_coding	BAF200|DKFZp686G052|DKFZp779P0222|FLJ30619|KIAA1557|p200	P27620	AT-rich interaction domain 2	ARID2
1129	ARID3A	0.95621	2.00816	1.95989	2.13835	1.86503	1.97621	1.94338	3.02268	2.89032	3.40259	2.64276	2.93459	2.84605	139	118	126	117	ARID3A	1820	chr19	926037	972803	2810	+	NM_005224	protein_coding	BRIGHT|DRIL1|DRIL3|E2FBP1	P13190	AT-rich interaction domain 3A	ARID3A
1130	ARID3B	0.935519	2.19098	2.11644	2.19509	2.18687	2.14631	2.08593	3.56617	3.33622	3.57919	3.55316	3.42695	3.24548	228	248	230	208	ARID3B	10620	chr15	74833518	74890472	4373	+	NM_006465	protein_coding	BDP|DRIL2	P27462	AT-rich interaction domain 3B	ARID3B
1131	ARID3C	1	0	0	0	0	0	0	0	0	0	0	0	0	0	0	0	0	ARID3C	138715	chr9	34621455	34628011	1239	-	NM_001017363	protein_coding	.	P2937	AT-rich interaction domain 3C	ARID3C
1132	ARID4A	1.14435	2.34884	2.50719	2.33951	2.3581	2.52918	2.48485	4.09414	4.68511	4.06132	4.12695	4.77245	4.59778	354	394	437	403	ARID4A	5926	chr14	58765222	58840451	5610	+	NM_023000	protein_coding	RBBP-1|RBBP1|RBP-1|RBP1	P31773	AT-rich interaction domain 4A	ARID4A
1133	ARID4B	1.0134	3.38425	3.40162	3.37515	3.39329	3.4825	3.31595	9.44146	9.56795	9.37583	9.5071	10.1773	8.95863	854	946	980	822	ARID4B	51742	chr1	235330210	235491532	6395	-	NM_031371	protein_coding	BCAA|BRCAA1|DKFZp313M2420|MGC163290|RBBP1L1|RBP1L1|SAP180	P5709	AT-rich interaction domain 4B	ARID4B
1134	ARID5A	0.902911	3.42084	3.28791	3.39943	3.44194	3.28887	3.28696	9.70968	8.76698	9.55193	9.86743	8.77344	8.76052	300	338	289	277	ARID5A	10865	chr2	97202464	97218371	2206	+	NM_212481	protein_coding	MRF-1|MRF1|RP11-363D14	P4731	AT-rich interaction domain 5A	ARID5A
1135	ARID5B	0.799714	3.76203	3.46597	3.71298	3.80948	3.44289	3.48871	12.567	10.05	12.1135	13.0206	9.87456	10.2255	1330	1575	1159	1145	ARID5B	84159	chr10	63661013	63856707	8214	+	NM_032199	protein_coding	DESRT|FLJ21150|MRF2	P12085	AT-rich interaction domain 5B	ARID5B
1136	ARIH1	1.02207	4.27438	4.30426	4.23021	4.31723	4.34993	4.25711	18.3516	18.7566	17.7681	18.935	19.392	18.1213	1404	1641	1616	1440	ARIH1	25820	chr15	72766667	72878896	5251	+	NM_005744	protein_coding	ARI|DKFZp686O13120|FLJ20329|FLJ93118|HARI|HHARI|UBCH7BP	P13162	ariadne RBR E3 ubiquitin protein ligase 1	ARIH1
1137	ARIH2	0.895232	4.50835	4.35609	4.47779	4.53827	4.35723	4.35495	21.7588	19.4792	21.2818	22.2357	19.4954	19.463	1286	1472	1241	1183	ARIH2	10425	chr3	48956281	49022971	4062	+	NM_006321	protein_coding	ARI2|FLJ10938|FLJ33921|TRIAD1	P4304	ariadne RBR E3 ubiquitin protein ligase 2	ARIH2
1138	ARIH2OS	2.42188	0.545475	1.0792	0.54261	0.548334	1.06539	1.09287	0.459501	1.11286	0.456605	0.462396	1.09274	1.13298	10	11	25	25	ARIH2OS	646450	chr3	48955221	48956818	1598	-	NM_001123040	protein_coding	.	P15479	ariadne homolog 2 opposite strand	ARIH2OS
1139	ARL1	0.981976	5.0651	5.03965	5.07438	5.05576	5.10734	4.96863	32.4771	31.8917	32.6931	32.2611	33.4717	30.3117	1555	1678	1675	1451	ARL1	400	chr12	101786898	101801598	3241	-	NM_001301068	protein_coding	ARFL1	P34443	ADP ribosylation factor like GTPase 1	ARL1
1140	ARL10	0.92432	3.17868	3.07813	3.15522	3.20176	3.13921	3.01435	8.05477	7.44519	7.90874	8.20079	7.81042	7.07996	273	309	283	246	ARL10	285598	chr5	175792502	175800503	2405	+	NM_173664	protein_coding	ARL10A|FLJ39249	P26217	ADP ribosylation factor like GTPase 10	ARL10
1141	ARL11	1	0	0	0	0	0	0	0	0	0	0	0	0	0	0	0	0	ARL11	115761	chr13	50202435	50208008	3760	+	NM_138450	protein_coding	ARLTS1|FLJ33930|MGC17429	P18792	ADP ribosylation factor like GTPase 11	ARL11
1142	ARL13A	1	0.0621136	0	0	0.121663	0	0	0.0439941	0	0	0.0879881	0	0	0	2	0	0	ARL13A	392509	chrX	100224697	100245820	1807	+	NR_103709	protein_coding	ARL13|dJ341D10.2	.	ADP ribosylation factor like GTPase 13A	ARL13A
1143	ARL13B	0.934316	2.81797	2.73426	2.63179	2.98284	2.76844	2.69926	6.05168	5.65419	5.19796	6.90541	5.8137	5.49468	308	445	361	326	ARL13B	200894	chr3	93698983	93774522	3831	+	NM_001174151	protein_coding	ARL2L1|DKFZp686E2075|DKFZp686L2472|DKFZp686M2074|DKFZp761H079|JBTS8|MGC120611|MGC120612	P7936	ADP ribosylation factor like GTPase 13B	ARL13B
1144	ARL14	1.04929	0.18612	0.194701	0.0822098	0.283047	0.0790807	0.301739	0.1377	0.144487	0.0586383	0.216762	0.0563447	0.232629	1	4	1	4	ARL14	80117	chr3	160394948	160396235	1288	+	NM_025047	protein_coding	ARF7|FLJ22595	P31043	ADP ribosylation factor like GTPase 14	ARL14
1145	ARL14EP	1.04528	3.42536	3.48342	3.45956	3.39033	3.64853	3.29693	9.74326	10.1844	10.001	9.48553	11.5406	8.82823	341	353	413	303	ARL14EP	120534	chr11	30344646	30359770	2378	+	NM_152316	protein_coding	.	P26	ADP ribosylation factor like GTPase 14 effector protein	ARL14EP
1146	ARL14EPL	1	0	0	0	0	0	0	0	0	0	0	0	0	0	0	0	0	ARL14EPL	644100	chr5	115387163	115394827	642	+	NM_001195581	protein_coding	.	P5238	ADP ribosylation factor like GTPase 14 effector protein like	ARL14EPL
1147	ARL15	0.853731	2.14267	1.96945	2.11283	2.17191	2.05903	1.87392	3.4158	2.91618	3.32539	3.50621	3.16707	2.66528	119	137	119	96	ARL15	54622	chr5	53180614	53606403	2486	-	NM_019087	protein_coding	ARFRP2|FLJ20051	P27632	ADP ribosylation factor like GTPase 15	ARL15
1148	ARL16	0.97998	3.97466	3.94736	4.1475	3.77825	3.86705	4.02342	14.7214	14.4267	16.7224	12.7204	13.5914	15.2619	264	217	223	243	ARL16	339231	chr17	79648224	79650954	1207	-	NM_001040025	protein_coding	.	P16060	ADP ribosylation factor like GTPase 16	ARL16
1149	ARL17A	0.898707	0.885599	0.816954	0.866627	0.904324	0.789711	0.843691	0.847531	0.761682	0.823395	0.871667	0.728728	0.794636	45	48	54	49	ARL17A	51326	chr17	44376500	45120079	14956	-	NM_016632	protein_coding	ARF1P2|ARL17P1	P23887	ADP ribosylation factor like GTPase 17A	ARL17A
1150	ARL17B	1010.32	0.000859065	0.679677	0	0.00171762	0	1.13984	0.000595636	0.601781	0	0.00119127	0	1.20356	0	0	0	6	ARL17B	100506084	chr17	44376913	44439134	865	-	NM_001103154	protein_coding	ARL17|ARL17A	P23887	ADP ribosylation factor like GTPase 17B	ARL17B
1151	ARL2	1.01893	5.91824	5.94485	5.88909	5.94682	5.87929	6.00756	59.474	60.5996	58.2644	60.6836	57.8629	63.3362	710	797	729	782	ARL2	402	chr11	64781585	64789657	980	+	NM_001199745	protein_coding	ARFL2	P27855	ADP ribosylation factor like GTPase 2	ARL2
1152	ARL2-SNX15	1	0	0	0	0	0	0	0	0	0	0	0	0	0	0	0	0	ARL2-SNX15	100528018	chr11	64781585	64795108	479	+	NR_037650	lncRNA	.	.	ARL2-SNX15 readthrough (NMD candidate)	ARL2-SNX15
1153	ARL2BP	0.98109	5.19962	5.17284	5.24058	5.15747	5.22599	5.11765	35.7487	35.0727	36.8069	34.6905	36.4265	33.7189	1095	1125	1136	1010	ARL2BP	23568	chr16	57279038	57287545	2100	+	NM_012106	protein_coding	BART|BART1	P12512	ADP ribosylation factor like GTPase 2 binding protein	ARL2BP
1154	ARL3	0.840586	3.27186	3.04937	3.40153	3.12936	3.07596	3.02229	8.65888	7.27853	9.56728	7.75047	7.43251	7.12456	550	488	450	412	ARL3	403	chr10	104433484	104474190	3874	-	NM_004311	protein_coding	ARFL3	P19708	ADP ribosylation factor like GTPase 3	ARL3
1155	ARL4A	0.879964	2.67638	2.52236	2.70993	2.64202	2.43916	2.60102	5.39249	4.7452	5.54291	5.24207	4.42324	5.06717	246	252	205	225	ARL4A	10124	chr7	12726452	12730558	6193	+	NM_212460	protein_coding	ARL4	P12946	ADP ribosylation factor like GTPase 4A	ARL4A
1156	ARL4C	1.02901	8.13813	8.17923	8.13157	8.14465	8.173	8.18544	280.722	288.864	279.445	281.998	287.615	290.114	16614	18372	17996	17345	ARL4C	10123	chr2	235401686	235405697	3837	-	NM_001282431	protein_coding	ARL7|LAK	P23240	ADP ribosylation factor like GTPase 4C	ARL4C
1157	ARL4D	1.18248	3.73748	3.9625	3.76363	3.71083	3.89289	4.02891	12.3381	14.5895	12.5821	12.094	13.8551	15.3238	273	285	314	335	ARL4D	379	chr17	41476353	41478504	1585	+	NM_001661	protein_coding	ARF4L|ARL6	P148	ADP ribosylation factor like GTPase 4D	ARL4D
1158	ARL5A	0.948522	4.21516	4.14312	4.18882	4.24102	4.1858	4.09914	17.5733	16.6686	17.2373	17.9092	17.1991	16.1381	782	902	833	749	ARL5A	26225	chr2	152657480	152685009	3385	-	NM_001037174	protein_coding	ARFLP5|ARL5	P24534	ADP ribosylation factor like GTPase 5A	ARL5A
1159	ARL5B	0.973884	2.85322	2.82038	2.79882	2.90563	2.90039	2.73568	6.2261	6.0635	5.95873	6.49346	6.46626	5.66073	316	377	361	302	ARL5B	221079	chr10	18948313	18966940	3589	+	NM_178815	protein_coding	ARL8	P32500	ADP ribosylation factor like GTPase 5B	ARL5B
1160	ARL5C	1	0	0	0	0	0	0	0	0	0	0	0	0	0	0	0	0	ARL5C	390790	chr17	37313147	37322414	941	-	NM_001143968	protein_coding	ARL12|FLJ17748	P4234	ADP ribosylation factor like GTPase 5C	ARL5C
1161	ARL6	1.05257	2.03488	2.0911	2.18105	1.87222	2.19342	1.98097	3.09789	3.26073	3.53484	2.66095	3.57388	2.94759	78	62	81	64	ARL6	84100	chr3	97483365	97520086	1897	+	NM_177976	protein_coding	BBS3|MGC32934|RP55	P29851	ADP ribosylation factor like GTPase 6	ARL6
1162	ARL6IP1	1.00636	7.01477	7.02385	6.97222	7.05611	7.05246	6.99467	128.317	129.134	124.559	132.076	131.74	126.528	4025	4656	4466	4116	ARL6IP1	23204	chr16	18802991	18812857	2264	-	NM_015161	protein_coding	AIP1|ARL6IP|ARMER|KIAA0069	P4231	ADP ribosylation factor like GTPase 6 interacting protein 1	ARL6IP1
1163	ARL6IP4	0.990938	6.21934	6.20639	6.2214	6.21729	6.26771	6.14234	73.509	72.8428	73.6153	73.4028	76.0494	69.6363	1414	1518	1491	1350	ARL6IP4	51329	chr12	123464607	123467460	1668	+	NM_001278379	protein_coding	MGC814|SFRS20|SR-25|SRp25|SRrp37	P19408	ADP ribosylation factor like GTPase 6 interacting protein 4	ARL6IP4
1164	ARL6IP5	0.991574	6.58091	6.56883	6.53851	6.62211	6.60631	6.53035	94.7309	93.9327	91.9581	97.5038	96.4313	91.434	2776	3209	3052	2779	ARL6IP5	10550	chr3	69134090	69155239	2128	+	NM_006407	protein_coding	DERP11|GTRAP3-18|JWA|PRAF3|addicsin|hp22|jmx	P22864	ADP ribosylation factor like GTPase 6 interacting protein 5	ARL6IP5
1165	ARL6IP6	0.985955	3.09921	3.0812	3.04447	3.15195	3.07163	3.09071	7.56951	7.46319	7.25043	7.88859	7.40724	7.51915	298	354	320	311	ARL6IP6	151188	chr2	153574407	153617767	1797	+	NR_024526	protein_coding	MGC33864|PFAAP1	.	ADP ribosylation factor like GTPase 6 interacting protein 6	ARL6IP6
1166	ARL8A	0.930833	4.9894	4.88936	4.90987	5.06477	4.80392	4.97002	30.7657	28.6377	29.0621	32.4693	26.9335	30.3419	726	882	704	762	ARL8A	127829	chr1	202102532	202113871	1795	-	NM_001256129	protein_coding	ARL10B|FLJ45195|GIE2	P29997	ADP ribosylation factor like GTPase 8A	ARL8A
1167	ARL8B	1.01275	5.20266	5.22045	5.17492	5.22989	5.23395	5.20684	35.8263	36.2832	35.1248	36.5278	36.6335	35.933	1531	1741	1679	1576	ARL8B	55207	chr3	5163930	5222601	2985	+	NM_018184	protein_coding	ARL10C|FLJ10702|Gie1	P22776	ADP ribosylation factor like GTPase 8B	ARL8B
1168	ARL9	2.95159	0.137682	0.373577	0.263363	0	0.256756	0.481642	0.100136	0.295561	0.200273	0	0.194789	0.396332	2	0	2	4	ARL9	132946	chr4	57371375	57390058	836	+	NM_206919	protein_coding	.	P33922	ADP ribosylation factor like GTPase 9	ARL9
1169	ARMC1	1.08349	3.76789	3.87539	3.67339	3.85658	3.88647	3.86421	12.6222	13.676	11.7585	13.4859	13.7892	13.5627	523	656	645	607	ARMC1	55156	chr8	66514691	66546452	3042	-	NM_001286702	protein_coding	Arcp|FLJ10511	P1084	armadillo repeat containing 1	ARMC1
1170	ARMC10	0.896833	5.34706	5.19404	5.28883	5.40303	5.2284	5.15885	39.7029	35.6069	38.0928	41.3129	36.4892	34.7246	1394	1645	1396	1271	ARMC10	83787	chr7	102715328	102740210	2634	+	NM_001161009	protein_coding	FLJ37850|MGC3195|PNAS112|SVH	P14534	armadillo repeat containing 10	ARMC10
1171	ARMC12	1.08451	0.338117	0.363367	0.18861	0.473575	0.406832	0.318554	0.264106	0.286425	0.139665	0.388546	0.325771	0.24708	2	6	5	4	ARMC12	221481	chr6	35704809	35716690	1489	+	NM_001286576	protein_coding	.	P30401	armadillo repeat containing 12	ARMC12
1172	ARMC2	1.20908	0.826802	0.952727	0.890873	0.759752	1.06936	0.825827	0.773749	0.935528	0.854298	0.6932	1.0985	0.772551	47	42	64	43	ARMC2	84071	chr6	109169619	109295675	3736	+	NM_032131	protein_coding	DKFZp434P0714|RP11-787I22.1|bA787I22.1	P18526	armadillo repeat containing 2	ARMC2
1173	ARMC2-AS1	1	0	0	0	0	0	0	0	0	0	0	0	0	0	0	0	0	ARMC2-AS1	101929716	chr6	109229343	109245306	717	-	NR_104137	lncRNA	.	.	ARMC2 antisense RNA 1	ARMC2-AS1
1174	ARMC3	0.902006	0.270713	0.246321	0.25459	0.286658	0.336608	0.150003	0.206404	0.186178	0.192997	0.219811	0.262784	0.109572	7	9	14	4	ARMC3	219681	chr10	23216953	23327452	4231	+	NM_001282745	protein_coding	CT81|FLJ25845|FLJ32827|KU-CT-1	P8877	armadillo repeat containing 3	ARMC3
1175	ARMC4	1.56006	0.18679	0.28172	0.31262	0.0489258	0.357363	0.20189	0.138228	0.215643	0.241961	0.0344944	0.281082	0.150204	11	2	13	8	ARMC4	55130	chr10	28101093	28287984	3898	-	NM_001290020	protein_coding	DKFZp434P1735|FLJ10376|FLJ10817|FLJ32798	P31637	armadillo repeat containing 4	ARMC4
1176	ARMC5	0.993157	2.65658	2.64825	2.69884	2.61305	2.47054	2.80645	5.30537	5.26906	5.4928	5.11794	4.5425	5.99562	302	307	267	326	ARMC5	79798	chr16	31469594	31478488	4499	+	NM_001288767	protein_coding	FLJ00019|FLJ13063	P30295	armadillo repeat containing 5	ARMC5
1177	ARMC6	0.930976	4.34065	4.24274	4.39583	4.28329	4.18028	4.30262	19.2613	17.9318	20.0512	18.4715	17.1296	18.7341	693	702	624	653	ARMC6	93436	chr19	19144387	19168987	2488	+	NM_033415	protein_coding	MGC19595|R30923_1	P5274	armadillo repeat containing 6	ARMC6
1178	ARMC7	0.973837	3.6855	3.65027	3.66681	3.70396	3.567	3.72899	11.8661	11.5557	11.7005	12.0318	10.8515	12.2598	284	318	299	334	ARMC7	79637	chr17	73106047	73126360	2859	+	NM_024585	protein_coding	FLJ22160	P18356	armadillo repeat containing 7	ARMC7
1179	ARMC8	0.946293	3.24126	3.17025	3.21656	3.26554	3.15249	3.1878	8.45618	8.00203	8.29569	8.61667	7.89188	8.11218	541	621	535	546	ARMC8	25852	chr3	137906090	138017228	5029	+	NM_001282342	protein_coding	HSPC056|MGC10058|MGC4880	P30178	armadillo repeat containing 8	ARMC8
1180	ARMC9	1.00329	3.59328	3.59763	3.55444	3.63109	3.56244	3.63197	11.0694	11.1058	10.7488	11.3899	10.8141	11.3974	679	754	785	761	ARMC9	80210	chr2	232063260	232240590	7084	+	NM_025139	protein_coding	ARM|FLJ12584|KU-MEL-1	P31292	armadillo repeat containing 9	ARMC9
1181	ARMCX1	1.22808	3.23104	3.49862	3.15862	3.3	3.60732	3.38107	8.38943	10.3029	7.92973	8.84913	11.1874	9.41846	240	292	355	287	ARMCX1	51309	chrX	100805514	100809675	2133	+	NM_016608	protein_coding	ALEX1|DKFZp686P06199	P2977	armadillo repeat containing, X-linked 1	ARMCX1
1182	ARMCX2	1.1065	4.08365	4.22144	4.08957	4.0777	4.2416	4.201	15.9551	17.6544	16.0248	15.8854	17.9169	17.3919	666	721	782	726	ARMCX2	9823	chrX	100910268	100914876	2918	-	NM_001282231	protein_coding	ALEX2|KIAA0512|MGC13343|MGC8742	P18002	armadillo repeat containing, X-linked 2	ARMCX2
1183	ARMCX3	1.05821	4.45983	4.53784	4.46184	4.45782	4.55035	4.52522	21.0061	22.2288	21.0367	20.9754	22.431	22.0265	1044	1137	1172	1100	ARMCX3	51566	chrX	100878120	100882831	3545	+	NM_177947	protein_coding	ALEX3|DKFZp781N1954|KIAA0443|MGC12199|dJ545K15.2	P12154	armadillo repeat containing, X-linked 3	ARMCX3
1184	ARMCX4	1.17495	1.4054	1.55454	1.19629	1.58801	1.54071	1.56824	1.64892	1.9374	1.2915	2.00635	1.90937	1.96543	139	216	204	202	ARMCX4	100131755	chrX	100673251	100790975	7751	+	NR_028407	protein_coding	CXorf35|DKFZp586N0819|DKFZp781M0415|FLJ39636|FLJ43051|FLJ45041|MGC40053	.	armadillo repeat containing, X-linked 4	ARMCX4
1185	ARMCX5	1.073	2.42552	2.50879	2.39067	2.45955	2.70266	2.28475	4.37224	4.69141	4.24401	4.50047	5.51002	3.87281	167	194	231	156	ARMCX5	64860	chrX	101854096	101859085	3164	+	NM_001168479	protein_coding	DKFZp686A22185|FLJ12969|FLJ13382	P19365	armadillo repeat containing, X-linked 5	ARMCX5
1186	ARMCX5-GPRASP2	0.693624	1.55051	1.22536	1.44046	1.65275	1.632	0.657047	1.9292	1.33814	1.71408	2.14432	2.09943	0.576852	100	137	129	34	ARMCX5-GPRASP2	100528062	chrX	101854276	101860581	397	+	NM_001199818	protein_coding	.	P21821	ARMCX5-GPRASP2 readthrough	ARMCX5-GPRASP2
1187	ARMCX6	1.1249	4.58854	4.75166	4.54799	4.62799	4.60895	4.88152	23.0596	25.9397	22.3927	23.7265	23.4023	28.4771	379	424	420	453	ARMCX6	54470	chrX	100870108	100872991	1025	-	NR_033669	protein_coding	FLJ20811	.	armadillo repeat containing, X-linked 6	ARMCX6
1188	ARMS2	1	0	0.33044	0	0	0.267829	0.390445	0	0.257397	0	0	0.203995	0.310798	0	0	2	3	ARMS2	387715	chr10	124214179	124216868	808	+	NM_001099667	protein_coding	ARMD8	P6798	age-related maculopathy susceptibility 2	ARMS2
1189	ARMT1	0.942084	4.59477	4.51236	4.49822	4.68526	4.64641	4.36457	23.1637	21.8221	21.5995	24.7278	24.0443	19.6	811	1016	950	742	ARMT1	79624	chr6	151773393	151791234	2603	+	NM_001286562	protein_coding	.	P27685	acidic residue methyltransferase 1	ARMT1
1190	ARNT	0.977338	3.73797	3.7074	3.70385	3.77129	3.67123	3.7427	12.3426	12.0629	12.0308	12.6544	11.7394	12.3864	881	1017	906	913	ARNT	405	chr1	150782181	150849244	4919	-	NM_178427	protein_coding	HIF-1beta|HIF1B|HIF1BETA|TANGO|bHLHe2	P32408	aryl hydrocarbon receptor nuclear translocator	ARNT
1191	ARNT2	1.0451	2.69481	2.7488	2.6505	2.7378	2.67204	2.82169	5.47467	5.7216	5.27884	5.67051	5.37329	6.06992	525	619	564	607	ARNT2	9915	chr15	80696692	80890277	6558	+	NM_014862	protein_coding	KIAA0307|bHLHe1	P16687	aryl hydrocarbon receptor nuclear translocator 2	ARNT2
1192	ARNTL	0.983262	3.35137	3.32942	3.36501	3.33759	3.39708	3.25842	9.20614	9.05205	9.30309	9.10918	9.53472	8.56937	383	408	413	355	ARNTL	406	chr11	13299274	13408812	3228	+	NM_001297724	protein_coding	BMAL1|BMAL1c|JAP3|MGC47515|MOP3|PASD3|TIC|bHLHe5	P2683	aryl hydrocarbon receptor nuclear translocator like	ARNTL
1193	ARNTL2	0.879983	2.83723	2.68005	2.8625	2.81152	2.75037	2.60613	6.14648	5.4088	6.27273	6.02024	5.72892	5.08868	696	735	671	567	ARNTL2	56938	chr12	27485787	27578746	7411	+	NM_001248004	protein_coding	BMAL2|CLIF|MGC149671|MGC149672|MOP9|PASD9|bHLHe6	P3362	aryl hydrocarbon receptor nuclear translocator like 2	ARNTL2
1194	ARNTL2-AS1	1	0.133956	0	0	0.256524	0	0	0.0972987	0	0	0.194597	0	0	0	2	0	0	ARNTL2-AS1	101928646	chr12	27542722	27599567	813	-	NR_109975	lncRNA	.	.	ARNTL2 antisense RNA 1	ARNTL2-AS1
1195	ARPC1A	0.979548	6.40222	6.37276	6.42358	6.38054	6.36654	6.37896	83.5785	81.8691	84.84	82.3169	81.5124	82.2258	1870	1971	1877	1826	ARPC1A	10552	chr7	98923496	98963885	1710	+	NM_001190996	protein_coding	Arc40|SOP2Hs|SOP2L	P4454	actin related protein 2 /3 complex subunit 1A	ARPC1A
1196	ARPC1B	1.02516	7.5105	7.54615	7.52088	7.50004	7.45768	7.62951	181.341	185.904	182.658	180.024	174.786	197.021	3809	4075	3805	4140	ARPC1B	10095	chr7	98972298	98992404	1531	+	NM_005720	protein_coding	ARC41|p40-ARC|p41-ARC	P35877	actin related protein 2 /3 complex subunit 1B	ARPC1B
1197	ARPC2	0.966304	8.07792	8.02865	8.07189	8.08392	8.038	8.01925	269.206	260.135	268.08	270.332	261.832	258.438	5324	5861	5515	5220	ARPC2	10109	chr2	219081817	219119071	1653	+	NM_152862	protein_coding	ARC34|PNAS-139|p34-Arc	P32254	actin related protein 2 /3 complex subunit 2	ARPC2
1198	ARPC3	0.964635	8.09638	8.04463	8.05304	8.13846	8.09058	7.99716	272.687	263.043	264.586	280.787	271.589	254.497	3126	3562	3314	3036	ARPC3	10094	chr12	110872695	110888216	950	-	NM_001287222	protein_coding	ARC21|p21-Arc	P9986	actin related protein 2 /3 complex subunit 3	ARPC3
1199	ARPC4	1.01179	7.34606	7.36287	7.32734	7.36455	7.38976	7.33547	161.699	163.606	159.601	163.798	166.703	160.509	3451	3812	3749	3451	ARPC4	10093	chr3	9834179	9848789	2102	+	NM_001024960	protein_coding	ARC20|MGC13544|p20-Arc	P20351	actin related protein 2 /3 complex subunit 4	ARPC4
1200	ARPC4-TTLL3	0.622112	1.63533	1.20823	1.43989	1.80743	1.25406	1.16089	2.10659	1.31054	1.713	2.50019	1.38512	1.23595	102	162	86	74	ARPC4-TTLL3	100526693	chr3	9834232	9834808	577	+	NM_001198793	protein_coding	.	P25133	ARPC4-TTLL3 readthrough	ARPC4-TTLL3
1201	ARPC5	0.915908	6.92913	6.80349	6.87402	6.9822	6.86536	6.73884	120.864	110.7	116.297	125.43	115.595	105.805	3418	4018	3561	3131	ARPC5	10092	chr1	183595328	183605076	2077	-	NM_005717	protein_coding	ARC16|MGC88523|dJ127C7.3|p16-Arc	P27739	actin related protein 2 /3 complex subunit 5	ARPC5
1202	ARPC5L	1.0554	5.53053	5.60667	5.56331	5.49698	5.71247	5.49249	45.2226	47.7278	46.2851	44.1601	51.4356	44.0199	599	615	689	575	ARPC5L	81873	chr9	127631484	127639696	1025	+	NM_030978	protein_coding	ARC16-2|MGC3038	P11800	actin related protein 2 /3 complex subunit 5-like	ARPC5L
1203	ARPIN	0.951333	2.67793	2.61744	2.67764	2.67823	2.59243	2.64203	5.39939	5.13662	5.39808	5.4007	5.03113	5.2421	498	547	492	488	ARPIN	348110	chr15	90439764	90456222	6735	-	NM_182616	protein_coding	.	P5406	actin-related protein 2 /3 complex inhibitor	ARPIN
1204	ARPP19	1.00056	5.91362	5.9144	5.85585	5.96916	5.92596	5.90275	59.2804	59.3133	56.9143	61.6464	59.7985	58.8282	4654	5533	5170	4839	ARPP19	10776	chr15	52839242	52861643	5526	-	NM_001306191	protein_coding	ARPP-16|ARPP-19|ARPP16|ENSAL|FLJ41622	P18913	cAMP regulated phosphoprotein 19kDa	ARPP19
1205	ARPP21	0.608486	0.544248	0.35484	0.476726	0.60875	0.392659	0.316004	0.45826	0.278844	0.391582	0.524937	0.312811	0.244878	19	28	16	12	ARPP21	10777	chr3	35680666	35835988	7116	+	NM_001267616	protein_coding	ARPP-21|FLJ32997|R3HDM3|RCS|TARPP	P18104	cAMP regulated phosphoprotein 21kDa	ARPP21
1206	ARR3	1	0	0.151242	0	0	0.288122	0	0	0.110525	0	0	0.22105	0	0	0	4	0	ARR3	407	chrX	69488185	69501690	1309	+	NM_004312	protein_coding	ARRX	P15451	arrestin 3 retinal (X-arrestin)	ARR3
1207	ARRB1	1.04514	2.29902	2.35	2.35163	2.24443	2.35134	2.34865	3.92125	4.09824	4.10399	3.73851	4.10299	4.09349	469	469	495	470	ARRB1	408	chr11	74971166	75062875	7522	-	NM_020251	protein_coding	ARB1|ARR1	P14521	arrestin beta 1	ARRB1
1208	ARRB2	1.02938	2.61056	2.64558	2.67926	2.53842	2.51923	2.76175	5.1074	5.25747	5.40528	4.80952	4.73275	5.78219	144	140	133	155	ARRB2	409	chr17	4613789	4624795	2101	+	NM_004313	protein_coding	ARB2|ARR2|BARR2|DKFZp686L0365	P5253	arrestin beta 2	ARRB2
1209	ARRDC1	1.0048	4.52648	4.5331	4.56918	4.48248	4.3166	4.7213	22.0466	22.1525	22.7389	21.3543	18.9263	25.3787	498	508	433	560	ARRDC1	92714	chr9	140500096	140509812	1598	+	NM_152285	protein_coding	MGC40555	P12525	arrestin domain containing 1	ARRDC1
1210	ARRDC1-AS1	0.853696	3.16653	2.9656	3.30439	3.0141	3.04341	2.88336	7.97886	6.81152	8.87916	7.07857	7.24439	6.37865	173	149	147	130	ARRDC1-AS1	85026	chr9	140509784	140513347	1545	-	NR_122035	lncRNA	.	.	ARRDC1 antisense RNA 1	ARRDC1-AS1
1211	ARRDC2	1.00874	3.28549	3.29676	3.17335	3.38953	3.28652	3.30693	8.75056	8.82707	8.02137	9.47975	8.75753	8.8966	291	376	334	325	ARRDC2	27106	chr19	18111941	18124911	4132	+	NM_001025604	protein_coding	CLONE24945	P15245	arrestin domain containing 2	ARRDC2
1212	ARRDC3	1.20031	4.72994	4.98425	4.62285	4.82964	5.02591	4.94135	25.5372	30.6526	23.6386	27.4359	31.58	29.7252	1465	1863	2062	1853	ARRDC3	57561	chr5	90664541	90679149	4161	-	NM_020801	protein_coding	KIAA1376|TLIMP	P2590	arrestin domain containing 3	ARRDC3
1213	ARRDC3-AS1	1.06312	0.39687	0.418604	0.353329	0.439136	0.454164	0.382147	0.316648	0.336634	0.277505	0.355792	0.369989	0.30328	10	14	14	11	ARRDC3-AS1	100129716	chr5	90676164	90716532	2502	+	NR_027435	lncRNA	.	.	ARRDC3 antisense RNA 1	ARRDC3-AS1
1214	ARRDC4	1.02544	4.0275	4.06155	3.9147	4.13212	4.09434	4.02801	15.3079	15.6974	14.0814	16.5345	16.0812	15.3137	852	1096	1025	932	ARRDC4	91947	chr15	98503933	98517068	4067	+	NM_183376	protein_coding	FLJ36045	P2061	arrestin domain containing 4	ARRDC4
1215	ARRDC5	1	0	0	0	0	0	0	0	0	0	0	0	0	0	0	0	0	ARRDC5	645432	chr19	4890449	4902879	1638	-	NM_001080523	protein_coding	.	P21809	arrestin domain containing 5	ARRDC5
1216	ARSA	1.02433	4.03024	4.06282	4.10474	3.95168	4.02412	4.10051	15.3389	15.7121	16.2048	14.473	15.2698	16.1544	1029	1004	1019	1031	ARSA	410	chr22	51061182	51066601	4621	-	NM_000487	protein_coding	MLD	P2730	arylsulfatase A	ARSA
1217	ARSB	1.01344	3.88346	3.90143	3.84449	3.92141	3.95541	3.84535	13.7584	13.9433	13.365	14.1517	14.513	13.3736	1155	1331	1268	1194	ARSB	411	chr5	78073037	78281766	5744	-	NM_000046	protein_coding	ASB|G4S|MPS6	P22656	arylsulfatase B	ARSB
1218	ARSD	0.901919	3.56224	3.42654	3.56712	3.55736	3.41885	3.43418	10.8125	9.75203	10.8525	10.7726	9.6949	9.80915	846	921	797	769	ARSD	414	chrX	2822011	2847416	5183	-	NM_001669	protein_coding	.	P21630	arylsulfatase D	ARSD
1219	ARSE	1.0525	2.64102	2.70326	2.49643	2.77243	2.66459	2.74093	5.23774	5.51274	4.64288	5.8326	5.34049	5.685	146	199	176	181	ARSE	415	chrX	2852673	2886351	2668	-	NM_001282631	protein_coding	CDPX|CDPX1|CDPXR|MGC163310	P21551	arylsulfatase E (chondrodysplasia punctata 1)	ARSE
1220	ARSF	1	0	0	0	0	0	0	0	0	0	0	0	0	0	0	0	0	ARSF	416	chrX	2958275	3030770	1925	+	NM_001201538	protein_coding	ASF	P15095	arylsulfatase F	ARSF
1221	ARSG	1.2721	0.844587	1.00882	0.94996	0.730908	0.954277	1.06139	0.795751	1.01227	0.931819	0.659683	0.937608	1.08694	36	29	39	44	ARSG	22901	chr17	66255323	66417000	2844	+	NM_014960	protein_coding	KIAA1001	P1055	arylsulfatase G	ARSG
1222	ARSH	1	0	0	0	0	0	0	0	0	0	0	0	0	0	0	0	0	ARSH	347527	chrX	2924654	2951426	1689	+	NM_001011719	protein_coding	sulfatase	P1593	arylsulfatase family member H	ARSH
1223	ARSI	0.940279	1.58626	1.52762	1.55497	1.61689	1.53805	1.51712	2.0027	1.8831	1.93827	2.06714	1.90401	1.86219	90	105	93	87	ARSI	340075	chr5	149675909	149682525	3167	-	NM_001012301	protein_coding	FLJ16069	P588	arylsulfatase family member I	ARSI
1224	ARSJ	0.8846	3.38559	3.22658	3.3229	3.44566	3.24848	3.20434	9.45113	8.36047	9.00674	9.89552	8.50365	8.21728	631	760	628	579	ARSJ	79642	chr4	114821440	114900878	4678	-	NM_024590	protein_coding	FLJ23548	P10369	arylsulfatase family member J	ARSJ
1225	ARSK	0.965071	2.09905	2.05989	1.98787	2.20227	2.04545	2.07419	3.28426	3.16954	2.9665	3.60202	3.12801	3.21108	146	194	162	159	ARSK	153642	chr5	94890825	94940806	3345	+	NM_198150	protein_coding	DKFZp313G1735|TSULF	P30523	arylsulfatase family member K	ARSK
1226	ART1	1	0	0.0404781	0	0	0	0.0798514	0	0.0284546	0	0	0	0.0569092	0	0	0	1	ART1	417	chr11	3666361	3685646	1312	+	NM_004314	protein_coding	ART2|CD296|MGC133217|RT6	P14245	ADP-ribosyltransferase 1	ART1
1227	ART3	1	0.0672522	0	0.131509	0	0	0	0.0477193	0	0.0954387	0	0	0	2	0	0	0	ART3	419	chr4	76932333	77033955	1728	+	NM_001130017	protein_coding	FLJ26404	P7421	ADP-ribosyltransferase 3	ART3
1228	ART4	1	0	0.0735422	0	0	0.143516	0	0	0.0522972	0	0	0.104594	0	0	0	2	0	ART4	420	chr12	14982245	14996413	1371	-	NM_021071	protein_coding	CD297|DO|DOK1	P33469	ADP-ribosyltransferase 4 (Dombrock blood group)	ART4
1229	ART5	1	0.0432116	0	0.0851666	0	0	0	0.0304051	0	0.0608102	0	0	0	1	0	0	0	ART5	116969	chr11	3659736	3663546	1199	-	NM_053017	protein_coding	MGC22848	P31179	ADP-ribosyltransferase 5	ART5
1230	ARTN	0.225186	0.121993	0.028385	0.103295	0.140453	0	0.0562224	0.0882375	0.0198698	0.0742243	0.102251	0	0.0397397	2	3	0	1	ARTN	9048	chr1	44398992	44402912	2083	+	NM_057090	protein_coding	ENOVIN|EVN|NBN	P7840	artemin	ARTN
1231	ARV1	1.06285	3.26233	3.34134	3.21786	3.30546	3.44348	3.23143	8.59529	9.13549	8.30407	8.8865	9.87901	8.39197	162	188	201	165	ARV1	64801	chr1	231114823	231136479	1445	+	NM_022786	protein_coding	.	P26385	ARV1 homolog, fatty acid homeostasis modulator	ARV1
1232	ARVCF	1.09243	2.8926	3.00362	2.96613	2.81513	3.02382	2.98313	6.42609	7.02008	6.81435	6.03783	7.13316	6.907	409	397	451	417	ARVCF	421	chr22	19957402	20004309	4036	-	NM_001670	protein_coding	FLJ35345	P26174	armadillo repeat gene deleted in velocardiofacial syndrome	ARVCF
1233	ARX	1	0	0	0	0	0	0	0	0	0	0	0	0	0	0	0	0	ARX	170302	chrX	25021813	25034065	2874	-	NM_139058	protein_coding	CT121|ISSX|MRX29|MRX32|MRX33|MRX36|MRX38|MRX43|MRX54|MRX76|MRX87|MRXS1|PRTS	P36065	aristaless related homeobox	ARX
1234	AS3MT	2.24543	0.578803	1.07612	0.989562	0.00236136	1.26074	0.864365	0.49361	1.10836	0.985582	0.00163811	1.39619	0.820538	35	0	52	29	AS3MT	57412	chr10	104629210	104661655	2466	+	NM_020682	protein_coding	CYT19	P32451	arsenite methyltransferase	AS3MT
1235	ASAH1	1.09471	5.46826	5.59599	5.42993	5.50559	5.63896	5.5517	43.27	47.3683	42.1095	44.4306	48.8306	45.906	1591	1834	1935	1748	ASAH1	427	chr8	17913925	17942507	2962	-	NM_004315	protein_coding	AC|ACDase|ASAH|FLJ21558|FLJ22079|PHP|PHP32	P27357	N-acylsphingosine amidohydrolase (acid ceramidase) 1	ASAH1
1236	ASAH2	0.871746	0.489816	0.43554	0.478171	0.501368	0.458922	0.411773	0.404266	0.352417	0.392977	0.415555	0.374514	0.33032	13	15	13	11	ASAH2	56624	chr10	51947000	52008370	2418	-	NM_019893	protein_coding	BCDase|HNAC1|MGC129777|NCDase	P10179	N-acylsphingosine amidohydrolase (non-lysosomal ceramidase) 2	ASAH2
1237	ASAH2B	1.33585	0.500301	0.635729	0.643953	0.340749	1.0755	0	0.414509	0.553723	0.562605	0.266414	1.10745	0	4	2	8	0	ASAH2B	653308	chr10	52499688	52514569	652	+	NM_001079516	protein_coding	ASAH2C|ASAH2L|bA449O16.3	P27100	N-acylsphingosine amidohydrolase (non-lysosomal ceramidase) 2B	ASAH2B
1238	ASAP1	0.921628	3.92594	3.81625	3.97338	3.87689	3.80748	3.82497	14.1994	13.0866	14.7075	13.6913	13.0012	13.172	1392	1426	1299	1255	ASAP1	50807	chr8	131064351	131455906	6346	-	NM_018482	protein_coding	AMAP1|CENTB4|DDEF1|KIAA1249|PAG2|PAP|ZG14P	P15932	ArfGAP with SH3 domain, ankyrin repeat and PH domain 1	ASAP1
1239	ASAP1-IT1	1.48594	0.17362	0.250998	0.25755	0.0845046	0.322941	0.175278	0.127885	0.19003	0.195447	0.0603236	0.250878	0.129182	3	1	4	2	ASAP1-IT1	29065	chr8	131307601	131308779	1179	-	NR_002765	lncRNA	.	.	ASAP1 intronic transcript 1	ASAP1-IT1
1240	ASAP1-IT2	0.508137	0.338768	0.182046	0.274138	0.400628	0.262681	0.0966364	0.264676	0.134492	0.209271	0.320082	0.199706	0.0692776	6	10	6	2	ASAP1-IT2	100507117	chr8	131094984	131097014	2031	-	NR_045385	lncRNA	.	.	ASAP1 intronic transcript 2	ASAP1-IT2
1241	ASAP2	0.943718	4.88879	4.80812	4.85448	4.9223	4.8112	4.80503	28.6259	27.0148	27.9297	29.3222	27.0747	26.9549	2374	2734	2434	2312	ASAP2	8853	chr2	9346894	9545812	5717	+	NM_001135191	protein_coding	AMAP2|CENTB3|DDEF2|FLJ42910|KIAA0400|PAG3|PAP|Pap-alpha|SHAG1	P12719	ArfGAP with SH3 domain, ankyrin repeat and PH domain 2	ASAP2
1242	ASAP3	1.02263	1.38823	1.40826	1.41216	1.3639	1.5124	1.29601	1.61757	1.65417	1.66135	1.5738	1.85285	1.45549	102	106	120	90	ASAP3	55616	chr1	23755056	23810750	4129	-	NM_001143778	protein_coding	ACAP4|CENTB6|DDEFL1|FLJ20199|UPLC1	P15823	ArfGAP with SH3 domain, ankyrin repeat and PH domain 3	ASAP3
1243	ASB1	0.892251	3.37108	3.22335	3.34704	3.39473	3.18432	3.26134	9.34658	8.3395	9.17559	9.51758	8.09023	8.58876	952	1084	886	896	ASB1	51665	chr2	239335626	239360891	6833	+	NM_001040445	protein_coding	ASB-1|KIAA1146|MGC11165	P22837	ankyrin repeat and SOCS box containing 1	ASB1
1244	ASB10	1	0	0	0	0	0	0	0	0	0	0	0	0	0	0	0	0	ASB10	136371	chr7	150872785	150884919	2315	-	NM_080871	protein_coding	.	P29811	ankyrin repeat and SOCS box containing 10	ASB10
1245	ASB11	1	0	0	0	0	0	0	0	0	0	0	0	0	0	0	0	0	ASB11	140456	chrX	15299831	15333746	2927	-	NM_080873	protein_coding	DKFZp779E2460|MGC119168|MGC119169	P4765	ankyrin repeat and SOCS box containing 11	ASB11
1246	ASB12	0.252751	0.15643	0.0411678	0.232798	0.0757915	0	0.0811934	0.114526	0.0289464	0.175112	0.0539391	0	0.0578928	3	1	0	1	ASB12	142689	chrX	63444072	63450511	1293	-	NM_130388	protein_coding	FLJ39577	P9691	ankyrin repeat and SOCS box containing 12	ASB12
1247	ASB13	1.25042	3.58275	3.88085	3.54895	3.61578	3.82629	3.93341	10.9816	13.7317	10.7042	11.2591	13.185	14.2783	422	487	548	569	ASB13	79754	chr10	5680820	5708558	2808	-	NR_024581	protein_coding	FLJ13134|MGC19879	.	ankyrin repeat and SOCS box containing 13	ASB13
1248	ASB14	1.39375	0.657909	0.852236	0.595711	0.717535	0.959119	0.736798	0.577794	0.805297	0.511217	0.64437	0.944122	0.666473	16	24	32	21	ASB14	142686	chr3	57302379	57326710	3175	-	NM_001142733	protein_coding	DKFZp313L0121	P14246	ankyrin repeat and SOCS box containing 14	ASB14
1249	ASB15	1	0	0	0	0	0	0	0	0	0	0	0	0	0	0	0	0	ASB15	142685	chr7	123241921	123277934	3033	+	NM_001290258	protein_coding	DKFZp779M1258|FLJ43370	P8504	ankyrin repeat and SOCS box containing 15	ASB15
1250	ASB16	1.03139	0.929602	0.950955	0.75848	1.08256	0.810624	1.07884	0.904751	0.933152	0.691707	1.11779	0.75397	1.11233	21	37	24	34	ASB16	92591	chr17	42248074	42256451	2139	+	NM_080863	protein_coding	FLJ30165|MGC141876|MGC141877	P6870	ankyrin repeat and SOCS box containing 16	ASB16
1251	ASB16-AS1	0.869478	2.46504	2.30196	2.43601	2.4935	2.2253	2.37475	4.52141	3.93127	4.41142	4.63141	3.67609	4.18645	116	126	110	119	ASB16-AS1	339201	chr17	42253342	42264085	1084	-	NR_049730	lncRNA	.	.	ASB16 antisense RNA 1	ASB16-AS1
1252	ASB17	1	0	0	0	0	0	0	0	0	0	0	0	0	0	0	0	0	ASB17	127247	chr1	76384558	76398116	1045	-	NM_080868	protein_coding	Asb-17	P15351	ankyrin repeat and SOCS box containing 17	ASB17
1253	ASB18	0.992106	0.0378274	0.0375326	0.0746882	0	0	0.0741135	0.0265667	0.026357	0.0531334	0	0	0.052714	1	0	0	1	ASB18	401036	chr2	237103515	237172988	1401	-	NM_212556	protein_coding	ASB-18|DKFZp313I1130	P2850	ankyrin repeat and SOCS box containing 18	ASB18
1254	ASB2	1.57699	0.11673	0.180021	0.137449	0.0957091	0.222154	0.136619	0.0842745	0.1329	0.0999586	0.0685905	0.166474	0.0993255	4	3	7	4	ASB2	51676	chr14	94400499	94443076	2781	-	NM_016150	protein_coding	ASB-2|MGC40044	P29737	ankyrin repeat and SOCS box containing 2	ASB2
1255	ASB3	0.733882	3.01048	2.62761	3.04323	2.97698	2.81836	2.40774	7.05835	5.18	7.24337	6.87334	6.05358	4.30642	234	243	207	139	ASB3	51130	chr2	53897117	54014146	2846	-	NM_145863	protein_coding	ASB-3|FLJ10123|FLJ10421|MGC12531|MGC132002|MGC996	P14113	ankyrin repeat and SOCS box containing 3	ASB3
1256	ASB4	1	0	0	0	0	0	0	0	0	0	0	0	0	0	0	0	0	ASB4	51666	chr7	95115213	95169543	3824	+	NM_016116	protein_coding	ASB-4|MGC142039|MGC142041	P4159	ankyrin repeat and SOCS box containing 4	ASB4
1257	ASB5	0.571073	0.13076	0.0761185	0.0637401	0.194804	0.118904	0.0320251	0.0948706	0.054178	0.0451718	0.144569	0.0859096	0.0224463	2	7	4	1	ASB5	140458	chr4	177134826	177190373	3029	-	NM_080874	protein_coding	ASB-5	P2919	ankyrin repeat and SOCS box containing 5	ASB5
1258	ASB6	0.981421	3.77961	3.75453	3.86948	3.68376	3.72827	3.78033	12.7333	12.4967	13.616	11.8506	12.2532	12.7402	942	896	893	886	ASB6	140459	chr9	132396883	132404448	4622	-	NM_177999	protein_coding	FLJ20548|MGC1024	P14863	ankyrin repeat and SOCS box containing 6	ASB6
1259	ASB7	1.00976	2.75706	2.769	2.70396	2.80827	2.80352	2.73362	5.76015	5.81634	5.51586	6.00444	5.98144	5.65123	329	388	424	342	ASB7	140460	chr15	101142755	101191904	4963	+	NM_024708	protein_coding	FLJ22551|FLJ25192	P34308	ankyrin repeat and SOCS box containing 7	ASB7
1260	ASB8	1.17791	3.32359	3.53788	3.41102	3.2305	3.70292	3.3515	9.0115	10.6147	9.63703	8.38596	12.0224	9.20708	364	346	477	350	ASB8	140461	chr12	48541572	48551377	2613	-	NM_024095	protein_coding	FLJ21255|MGC5540	P21639	ankyrin repeat and SOCS box containing 8	ASB8
1261	ASB9	0.906097	1.1207	1.04561	1.20872	1.02697	1.16074	0.920491	1.17453	1.06424	1.31132	1.03774	1.23572	0.892759	33	28	32	22	ASB9	140462	chrX	15262109	15288589	2111	-	NM_024087	protein_coding	DKFZp564L0862|FLJ20636|MGC4954	P12416	ankyrin repeat and SOCS box containing 9	ASB9
1262	ASB9P1	0.51316	0.281038	0.151034	0.291586	0.270413	0.0605625	0.236164	0.215069	0.110365	0.223985	0.206153	0.0428723	0.177857	5	5	1	4	ASB9P1	728619	chr15	93338714	93340338	1625	+	NR_033769	misc_RNA	.	.	ankyrin repeat and SOCS box containing 9 pseudogene 1	ASB9P1
1263	ASCC1	1.02573	3.67565	3.70947	3.60487	3.74312	3.75226	3.66538	11.7785	12.0816	11.1667	12.3903	12.4754	11.6879	430	523	505	454	ASCC1	51008	chr10	73855790	73976892	3513	-	NR_045564	protein_coding	ASC1p50|RP11-150D20.4	.	activating signal cointegrator 1 complex subunit 1	ASCC1
1264	ASCC2	1.00832	4.37664	4.38802	4.41832	4.33372	4.4525	4.32052	19.773	19.9375	20.3819	19.1641	20.8946	18.9805	833	856	898	779	ASCC2	84164	chr22	30184597	30234293	2754	-	NM_001242906	protein_coding	ASC1p100	P20794	activating signal cointegrator 1 complex subunit 2	ASCC2
1265	ASCC3	0.936778	4.12931	4.04065	4.13554	4.12305	4.10148	3.97712	16.5003	15.4572	16.5761	16.4246	16.166	14.7483	1954	2123	2002	1760	ASCC3	10973	chr6	100956071	101329248	11456	-	NM_006828	protein_coding	ASC1p200|DJ467N11.1|HELIC1|MGC26074|RNAH|dJ121G13.4	P24046	activating signal cointegrator 1 complex subunit 3	ASCC3
1266	ASCL1	1.0848	0.0183603	0.0199065	0	0.0364898	0	0.0395422	0.0128077	0.0138938	0	0.0256154	0	0.0277876	0	1	0	1	ASCL1	429	chr12	103351452	103354294	2484	+	NM_004316	protein_coding	ASH1|HASH1|MASH1|bHLHa46	P16829	achaete-scute family bHLH transcription factor 1	ASCL1
1267	ASCL2	1	0	0.026441	0	0	0.0524062	0	0	0.0184965	0	0	0.036993	0	0	0	1	0	ASCL2	430	chr11	2289728	2292182	1849	-	NM_005170	protein_coding	ASH2|HASH2|MASH2|bHLHa45	P33494	achaete-scute family bHLH transcription factor 2	ASCL2
1268	ASCL3	1.56327	0.181192	0.274048	0	0.342145	0	0.504257	0.13382	0.209196	0	0.26764	0	0.418393	0	2	0	3	ASCL3	56676	chr11	8959119	8964580	650	-	NM_020646	protein_coding	HASH3|SGN1|bHLHa42	P11459	achaete-scute family bHLH transcription factor 3	ASCL3
1269	ASCL4	1	0	0	0	0	0	0	0	0	0	0	0	0	0	0	0	0	ASCL4	121549	chr12	108168162	108170421	2260	+	NM_203436	protein_coding	HASH4|bHLHa44	P8869	achaete-scute family bHLH transcription factor 4	ASCL4
1270	ASCL5	0.990513	0.237587	0.235508	0.335185	0.132906	0.322906	0.142472	0.179019	0.177321	0.261539	0.0965	0.250848	0.103795	5	2	5	2	ASCL5	647219	chr1	201083081	201084500	1420	-	NM_001270601	protein_coding	bHLHa47	P24867	achaete-scute family bHLH transcription factor 5	ASCL5
1271	ASF1A	1.03097	3.69143	3.73207	3.72011	3.66217	3.72866	3.73549	11.9191	12.2882	12.1785	11.6597	12.2568	12.3197	440	460	465	448	ASF1A	25842	chr6	119215241	119230335	2508	+	NM_014034	protein_coding	.	P19990	anti-silencing function 1A histone chaperone	ASF1A
1272	ASF1B	0.970029	4.20585	4.16436	4.338	4.06035	4.20044	4.12735	17.4538	16.9307	19.2241	15.6835	17.3848	16.4766	461	409	436	398	ASF1B	55723	chr19	14230321	14247440	1731	-	NM_018154	protein_coding	CIA-II|FLJ10604	P1385	anti-silencing function 1B histone chaperone	ASF1B
1273	ASGR1	0.782254	0.171464	0.135826	0.0756004	0.261354	0.0726146	0.196383	0.126201	0.0987215	0.0537995	0.198603	0.0516208	0.145822	1	4	1	3	ASGR1	432	chr17	7076751	7082883	1503	-	NM_001671	protein_coding	ASGPR|CLEC4H1|Hs.12056	P24688	asialoglycoprotein receptor 1	ASGR1
1274	ASGR2	1	0	0	0	0	0	0	0	0	0	0	0	0	0	0	0	0	ASGR2	433	chr17	7004641	7018130	1710	-	NM_080913	protein_coding	ASGP-R|CLEC4H2|Hs.1259|L-H2	P2290	asialoglycoprotein receptor 2	ASGR2
1275	ASH1L	0.995742	3.52791	3.52229	3.49019	3.56467	3.53173	3.51278	10.5347	10.4899	10.237	10.8324	10.5653	10.4144	1853	2155	2021	1895	ASH1L	55870	chr1	155305052	155532324	11774	-	NM_018489	protein_coding	ASH1|ASH1L1|FLJ10504|KIAA1420|KMT2H	P21799	ash1 (absent, small, or homeotic)-like (Drosophila)	ASH1L
1276	ASH1L-AS1	0.928873	1.6482	1.57658	1.6818	1.6138	1.33378	1.78433	2.13442	1.98261	2.20827	2.06057	1.52063	2.44458	61	62	44	68	ASH1L-AS1	645676	chr1	155531772	155533735	1964	+	NR_027023	lncRNA	.	.	ASH1L antisense RNA 1	ASH1L-AS1
1277	ASH2L	1.01334	3.9002	3.91804	3.90895	3.89139	3.96626	3.86816	13.9306	14.1164	14.0214	13.8397	14.6301	13.6027	605	656	665	590	ASH2L	9070	chr8	37963011	37997598	3301	+	NM_001282272	protein_coding	ASH2|ASH2L1|ASH2L2|Bre2	P29232	ash2 (absent, small, or homeotic)-like (Drosophila)	ASH2L
1278	ASIC1	0.754861	0.677765	0.538696	0.657055	0.698181	0.468836	0.60533	0.59966	0.452659	0.576861	0.622458	0.383992	0.521327	33	39	24	30	ASIC1	41	chr12	50451420	50477405	4598	+	NM_001095	protein_coding	.	P7670	acid sensing ion channel subunit 1	ASIC1
1279	ASIC2	0.660371	0.551433	0.386734	0.438079	0.656527	0.335936	0.435802	0.465541	0.30743	0.354799	0.576283	0.262196	0.352663	18	32	14	18	ASIC2	40	chr17	31340106	32483825	4271	-	NM_001094	protein_coding	.	P32785	acid sensing ion channel subunit 2	ASIC2
1280	ASIC3	1.84849	0.044681	0.0815368	0.0465831	0.0427764	0.158711	0	0.0314551	0.0581446	0.0328159	0.0300943	0.116289	0	1	1	4	0	ASIC3	9311	chr7	150745379	150749843	2497	+	NR_046401	protein_coding	.	.	acid sensing ion channel subunit 3	ASIC3
1281	ASIC4	1	0	0.0164885	0	0	0.0327908	0	0	0.0114945	0	0	0.0229891	0	0	0	1	0	ASIC4	55515	chr2	220378892	220403494	2844	+	NM_182847	protein_coding	.	P10218	acid sensing ion channel subunit family member 4	ASIC4
1282	ASIC5	1	0	0	0	0	0	0	0	0	0	0	0	0	0	0	0	0	ASIC5	51802	chr4	156750881	156787425	1692	-	NM_017419	protein_coding	.	P16237	acid sensing ion channel subunit family member 5	ASIC5
1283	ASIP	0.344437	0.306428	0.113045	0	0.559037	0	0.217872	0.236642	0.0815085	0	0.473285	0	0.163017	0	3	0	1	ASIP	434	chr20	32848171	32857148	584	+	NM_001672	protein_coding	AGSW|AGTI|AGTIL|ASP|MGC126092|MGC126093|SHEP9	P21325	agouti signaling protein	ASIP
1284	ASL	0.988948	5.24118	5.22558	5.25561	5.22662	5.2573	5.19314	36.8228	36.4158	37.2028	36.4428	37.2477	35.5839	1039	1100	1090	1005	ASL	435	chr7	65540776	65558329	2183	+	NM_000048	protein_coding	ASAL	P10651	argininosuccinate lyase	ASL
1285	ASMT	1	0	0	0	0	0	0	0	0	0	0	0	0	0	0	0	0	ASMT	438	chrX	1714348	1761974	1555	+	NM_004043	protein_coding	ASMTY|HIOMT|HIOMTY	P3700	acetylserotonin O-methyltransferase	ASMT
1286	ASMTL	1	0	0	0	0	0	0	0	0	0	0	0	0	0	0	0	0	ASMTL	8623	chrX	1522032	1572655	2278	-	NM_001173474	protein_coding	ASMTLX|ASMTLY|ASTML	P6879	acetylserotonin O-methyltransferase-like	ASMTL
1287	ASMTL-AS1	1	0	0	0	0	0	0	0	0	0	0	0	0	0	0	0	0	ASMTL-AS1	80161	chrX	1519424	1534314	2319	+	NR_026710_1	lncRNA	.	.	ASMTL antisense RNA 1	ASMTL-AS1
1288	ASNA1	1.00285	6.42044	6.4245	6.43916	6.40148	6.37655	6.47091	84.6534	84.8947	85.7719	83.535	82.0868	87.7027	1452	1530	1446	1497	ASNA1	439	chr19	12848306	12859137	1280	+	NM_004317	protein_coding	ARSA-I|ARSA1|GET3|MGC3821|TRC40	P3509	arsA arsenite transporter, ATP-binding, homolog 1 (bacterial)	ASNA1
1289	ASNS	1.01223	5.21618	5.23324	5.18555	5.24616	5.2902	5.17394	36.1728	36.615	35.392	36.9536	38.1298	35.1003	1052	1173	1181	1053	ASNS	440	chr7	97481429	97501854	2408	-	NM_001178075	protein_coding	TS11	P11168	asparagine synthetase (glutamine-hydrolyzing)	ASNS
1290	ASNSD1	1.03436	3.92444	3.97003	3.85816	3.9878	4.05245	3.88259	14.1836	14.671	13.5018	14.8653	15.5924	13.7495	480	577	582	492	ASNSD1	54529	chr2	190526125	190535557	2471	+	NM_019048	protein_coding	FLJ20752|NBLA00058|NS3TP1	P21057	asparagine synthetase domain containing 1	ASNSD1
1291	ASPA	1	0	0.0378815	0	0	0.0747938	0	0	0.0266052	0	0	0.0532105	0	0	0	1	0	ASPA	443	chr17	3377404	3402700	1745	+	NM_001128085	protein_coding	ACY2|ASP	P2352	aspartoacylase	ASPA
1292	ASPDH	1	0	0	0	0	0	0	0	0	0	0	0	0	0	0	0	0	ASPDH	554235	chr19	51014857	51017947	1257	-	NM_001024656	protein_coding	.	P13658	aspartate dehydrogenase domain containing	ASPDH
1293	ASPG	1	0.0236695	0	0	0.046957	0	0	0.0165418	0	0	0.0330836	0	0	0	1	0	0	ASPG	374569	chr14	104552023	104579046	1972	+	NM_001080464	protein_coding	C14orf76	P17564	asparaginase	ASPG
1294	ASPH	0.981448	6.41295	6.38626	6.3847	6.44066	6.43599	6.33475	84.2102	82.648	82.5578	85.8626	85.5816	79.7144	5465	6279	6070	5321	ASPH	444	chr8	62413115	62627199	12030	-	NM_004318	protein_coding	AAH|BAH|CASQ2BP1|HAAH|JCTN|junctin	P16061	aspartate beta-hydroxylase	ASPH
1295	ASPHD1	0.907933	3.77638	3.64767	3.79537	3.75712	3.69667	3.59694	12.7026	11.5331	12.8842	12.5209	11.9661	11.1	258	272	250	224	ASPHD1	253982	chr16	29912147	29917377	1478	+	NM_181718	protein_coding	.	P25050	aspartate beta-hydroxylase domain containing 1	ASPHD1
1296	ASPHD2	0.965161	2.53067	2.4885	2.44742	2.60938	2.43532	2.53979	4.77841	4.61194	4.45439	5.10243	4.40884	4.81503	217	272	226	236	ASPHD2	57168	chr22	26825280	26840978	3313	+	NM_020437	protein_coding	FLJ39838	P32481	aspartate beta-hydroxylase domain containing 2	ASPHD2
1297	ASPM	1.15307	2.32374	2.49044	2.2947	2.3522	2.54638	2.43226	4.00627	4.61951	3.90652	4.10601	4.84165	4.39738	653	736	841	725	ASPM	259266	chr1	197053257	197115824	10888	-	NM_018136	protein_coding	ASP|Calmbp1|DKFZp686N06184|FLJ10517|FLJ10549|FLJ43117|MCPH5	P13174	abnormal spindle microtubule assembly	ASPM
1298	ASPN	0.767008	0.0820821	0.0633707	0.0855529	0.078603	0.0414036	0.0850082	0.0585446	0.0449042	0.0610943	0.055995	0.0291146	0.0606938	2	2	1	2	ASPN	54829	chr9	95218489	95244844	2524	-	NM_001193335	protein_coding	FLJ20129|OS3|PLAP-1|PLAP1|SLRR1C	P5088	asporin	ASPN
1299	ASPRV1	0.745496	0.144294	0.108917	0.0459394	0.236369	0.127715	0.089871	0.10519	0.0784185	0.0323552	0.178024	0.0925619	0.064275	1	6	3	2	ASPRV1	151516	chr2	70187224	70189397	2174	-	NM_152792	protein_coding	MUNO|SASP|SASPase|Taps	P29739	aspartic peptidase, retroviral-like 1	ASPRV1
1300	ASPSCR1	1.01015	3.5539	3.56724	3.50093	3.60498	3.4312	3.69155	10.7444	10.8535	10.321	11.1677	9.7868	11.9201	268	314	263	310	ASPSCR1	79058	chr17	79935426	79975282	2125	+	NM_024083	protein_coding	ASPCR1|ASPL|ASPS|FLJ45380|RCC17|TUG|UBXD9|UBXN9	P18989	alveolar soft part sarcoma chromosome region, candidate 1	ASPSCR1
1301	ASRGL1	0.980361	3.3878	3.36195	3.22652	3.53285	3.2146	3.49563	9.46719	9.28126	8.36007	10.5743	8.28305	10.2795	284	390	294	349	ASRGL1	80150	chr11	62104774	62160887	2620	+	NM_001083926	protein_coding	ALP|ALP1|CRASH|FLJ22316	P12535	asparaginase like 1	ASRGL1
1302	ASS1	1.02019	4.31553	4.34294	4.22613	4.39971	4.30738	4.37764	18.9115	19.2934	17.7151	20.1079	18.7993	19.7875	442	545	489	497	ASS1	445	chr9	133320094	133376661	1848	+	NM_054012	protein_coding	ASS|CTLN1	P12411	argininosuccinate synthase 1	ASS1
1303	ASTE1	1.06999	1.56753	1.63293	1.38931	1.72612	1.76151	1.49177	1.96396	2.10142	1.61954	2.30837	2.39052	1.81233	64	100	99	73	ASTE1	28990	chr3	130732717	130745698	2976	-	NR_110229	protein_coding	MGC129980	.	asteroid homolog 1 (Drosophila)	ASTE1
1304	ASTL	1	0	0	0	0	0	0	0	0	0	0	0	0	0	0	0	0	ASTL	431705	chr2	96789589	96804175	1296	-	NM_001002036	protein_coding	MGC129843	P32703	astacin-like metallo-endopeptidase (M12 family)	ASTL
1305	ASTN1	1.02658	0.297687	0.304819	0.270407	0.324459	0.29916	0.310456	0.229172	0.235264	0.206148	0.252195	0.230428	0.2401	23	25	24	23	ASTN1	460	chr1	176826441	177134040	7889	-	NM_001286164	protein_coding	ASTN|KIAA1747	P6370	astrotactin 1	ASTN1
1306	ASTN2	1.06557	2.37668	2.45111	2.47117	2.27556	2.3525	2.54341	4.1934	4.46837	4.54493	3.84187	4.10709	4.82966	207	222	214	200	ASTN2	23245	chr9	119187504	120177317	8237	-	NM_198187	protein_coding	KIAA0634|bA67K19.1	P15659	astrotactin 2	ASTN2
1307	ASTN2-AS1	1	0	0.0845418	0	0	0.055515	0.112996	0	0.0603509	0	0	0.03923	0.0814719	0	0	1	2	ASTN2-AS1	100128505	chr9	119266562	119324572	1756	+	NR_033973	lncRNA	.	.	ASTN2 antisense RNA 1	ASTN2-AS1
1308	ASUN	0.865926	3.54181	3.35318	3.45802	3.621	3.41027	3.29373	10.6464	9.21897	9.98924	11.3035	9.6315	8.80644	434	537	440	385	ASUN	55726	chr12	27058112	27091254	2976	-	NM_018164	.	.	P34441	asunder, spermatogenesis regulator	ASUN
1309	ASXL1	0.898398	4.24047	4.09451	4.25043	4.23045	4.03756	4.1493	17.9021	16.0832	18.033	17.7712	15.422	16.7445	1878	2046	1727	1737	ASXL1	171023	chr20	30946147	31027122	7425	+	NM_001164603	protein_coding	KIAA0978|MGC117280|MGC71111	P11967	additional sex combs like 1, transcriptional regulator	ASXL1
1310	ASXL2	1.02306	3.90744	3.93815	3.91814	3.89666	3.96161	3.91431	14.0057	14.3286	14.1174	13.894	14.5799	14.0773	1540	1664	1679	1544	ASXL2	55252	chr2	25962253	26101312	7174	-	NM_018263	protein_coding	ASXH2|DKFZp686C1968|FLJ10898|KIAA1685	P19091	additional sex combs like 2, transcriptional regulator	ASXL2
1311	ASXL3	0.650247	0.072614	0.0476305	0.0245774	0.119103	0.0347924	0.0603554	0.0516204	0.033566	0.0171817	0.0860591	0.0244094	0.0427226	2	11	3	5	ASXL3	80816	chr18	31158541	31327399	7642	+	NM_030632	protein_coding	KIAA1713	P34781	additional sex combs like 3, transcriptional regulator	ASXL3
1312	ASZ1	1	0	0	0	0	0	0	0	0	0	0	0	0	0	0	0	0	ASZ1	136991	chr7	117003276	117067577	1838	-	NM_130768	protein_coding	ALP1|ANKL1|C7orf7|CT1.19|GASZ|MGC26634|Orf3	P14698	ankyrin repeat, SAM and basic leucine zipper domain containing 1	ASZ1
1313	ATAD1	0.984309	4.61888	4.59699	4.57253	4.66378	4.60824	4.58567	23.5709	23.201	22.7941	24.3476	23.3903	23.0118	1011	1181	1091	1027	ATAD1	84896	chr10	89512875	89577917	3034	-	NM_032810	protein_coding	AFDC1|FLJ14600	P35285	ATPase family, AAA domain containing 1	ATAD1
1314	ATAD2	1.02031	3.27378	3.29981	3.15785	3.38108	3.3769	3.21838	8.67177	8.84789	7.92498	9.41855	9.3884	8.30738	665	867	831	701	ATAD2	29028	chr8	124332091	124408705	5564	-	NM_014109	protein_coding	ANCCA|DKFZp667N1320|MGC131938|MGC142216|MGC29843|MGC5254|PRO2000	P35141	ATPase family, AAA domain containing 2	ATAD2
1315	ATAD2B	1.02106	1.72303	1.74405	1.68192	1.763	1.82826	1.65462	2.30129	2.34975	2.20854	2.39404	2.55109	2.14841	273	325	333	267	ATAD2B	54454	chr2	23971534	24149984	8369	-	NM_001242338	protein_coding	KIAA1240|MGC88424	P19419	ATPase family, AAA domain containing 2B	ATAD2B
1316	ATAD3A	1.03999	4.72872	4.7832	4.84925	4.5972	4.72758	4.83675	25.5147	26.5351	27.825	23.2044	25.4938	27.5764	1000	921	962	1002	ATAD3A	55210	chr1	1447523	1470067	2909	+	NM_001170535	protein_coding	FLJ10709|FLJ35514	P4598	ATPase family, AAA domain containing 3A	ATAD3A
1317	ATAD3B	1.01729	4.18311	4.20649	4.1853	4.18093	4.14158	4.26861	17.1653	17.4621	17.1928	17.1378	16.6498	18.2743	601	654	611	643	ATAD3B	83858	chr1	1407164	1431582	2433	+	NM_031921	protein_coding	AAA-TOB3|KIAA1273|TOB3	P4857	ATPase family, AAA domain containing 3B	ATAD3B
1318	ATAD3C	1.21447	0.630677	0.736285	0.591223	0.669079	0.566529	0.888154	0.548291	0.665881	0.506523	0.590058	0.480956	0.850806	29	37	29	49	ATAD3C	219293	chr1	1385069	1405538	3859	+	NM_001039211	protein_coding	FLJ34599|FLJ37183	P12353	ATPase family, AAA domain containing 3C	ATAD3C
1319	ATAD5	1.1006	1.49305	1.58372	1.43689	1.54711	1.65704	1.50648	1.81484	1.99742	1.70737	1.92232	2.15368	1.84116	178	220	237	193	ATAD5	79915	chr17	29158988	29222883	6865	+	NM_024857	protein_coding	C17orf41|ELG1|FLJ12735|FRAG1	P28871	ATPase family, AAA domain containing 5	ATAD5
1320	ATAT1	0.925774	2.84818	2.75288	2.90695	2.7869	2.79969	2.7045	6.20089	5.74062	6.50031	5.90147	5.96293	5.51831	189	183	175	160	ATAT1	79969	chr6	30594613	30614598	3181	+	NM_024909	protein_coding	.	P33376	alpha tubulin acetyltransferase 1	ATAT1
1321	ATCAY	0.73907	0.0368246	0.0273061	0.0561021	0.0172858	0.0357251	0.0188377	0.0258534	0.0191074	0.039653	0.0120537	0.0250719	0.0131429	3	1	2	1	ATCAY	85300	chr19	3880618	3928080	5036	+	NM_033064	protein_coding	BNIP-H|CLAC|KIAA1872	P14648	ataxia, cerebellar, Cayman type	ATCAY
1322	ATE1	1.26405	3.37032	3.67893	3.28307	3.45258	3.7805	3.56966	9.3411	11.8076	8.73428	9.94791	12.7418	10.8734	648	810	993	815	ATE1	11101	chr10	123499936	123688316	5514	-	NR_110006	protein_coding	MGC26724	.	arginyltransferase 1	ATE1
1323	ATE1-AS1	7.85102	0.0599967	0.415088	0.117598	0	0.317875	0.506162	0.0424634	0.33338	0.0849267	0	0.246493	0.420267	1	0	3	5	ATE1-AS1	100130887	chr10	123687827	123711480	951	+	NR_120495	lncRNA	.	.	ATE1 antisense RNA 1	ATE1-AS1
1324	ATF1	0.889974	3.4129	3.26138	3.21515	3.58678	3.32194	3.19817	9.65084	8.589	8.2866	11.0151	9.00007	8.17793	299	434	341	297	ATF1	466	chr12	51157789	51214943	2505	+	NM_005171	protein_coding	EWS-ATF1|FUS /ATF-1|TREB36	P1324	activating transcription factor 1	ATF1
1325	ATF2	1.00793	4.25723	4.26803	4.2844	4.22953	4.30393	4.23122	18.1229	18.2666	18.4864	17.7593	18.752	17.7812	1139	1200	1214	1083	ATF2	1386	chr2	175936978	176032934	4999	-	NR_045768	protein_coding	CRE-BP1|CREB2|HB16|MGC111558|TREB7	.	activating transcription factor 2	ATF2
1326	ATF3	0.705297	3.09184	2.65717	3.07146	3.11194	2.58095	2.72956	7.52584	5.30795	7.40625	7.64542	4.98334	5.63255	215	244	153	166	ATF3	467	chr1	212738676	212794119	4295	+	NM_001030287	protein_coding	.	P12585	activating transcription factor 3	ATF3
1327	ATF4	1.04566	7.80714	7.87127	7.80801	7.80627	7.87642	7.86611	222.967	233.147	223.101	222.832	233.984	232.311	4346	4686	4727	4547	ATF4	468	chr22	39916564	39918691	2533	+	NM_001675	protein_coding	CREB-2|CREB2|TAXREB67|TXREB	P22201	activating transcription factor 4	ATF4
1328	ATF5	1.09196	3.6832	3.80063	3.61807	3.74552	3.72377	3.87362	11.8456	12.9349	11.2786	12.4126	12.2119	13.658	345	408	392	415	ATF5	22809	chr19	50431959	50437193	2762	+	NM_012068	protein_coding	ATFX|FLJ34666|HMFN0395	P1688	activating transcription factor 5	ATF5
1329	ATF6	0.926355	3.82234	3.72007	3.7777	3.86565	3.69606	3.74368	13.1462	12.1781	12.7152	13.5773	11.9606	12.3955	1461	1713	1451	1432	ATF6	22926	chr1	161736034	161933860	7546	+	NM_007348	protein_coding	ATF6A	P5478	activating transcription factor 6	ATF6
1330	ATF6B	1.03578	4.76566	4.81454	4.70641	4.82257	4.81113	4.81795	26.2024	27.1398	25.1079	27.2969	27.0733	27.2063	949	1127	1075	1035	ATF6B	1388	chr6	32083045	32096017	2731	-	NM_001136153_3	protein_coding	CREB-RP|CREBL1|FLJ10066|G13	P27099	activating transcription factor 6 beta	ATF6B
1331	ATF7	1.09735	4.00332	4.12933	4.1617	3.82538	4.16569	4.09204	15.0369	16.5006	16.8977	13.176	16.9473	16.054	983	1021	1149	1023	ATF7	11016	chr12	53901640	54020199	8037	-	NR_073163	protein_coding	ATFA|MGC57182	.	activating transcription factor 7	ATF7
1332	ATF7IP	1.03597	3.49302	3.53954	3.4349	3.54889	3.59494	3.48194	10.2591	10.6281	9.81453	10.7037	11.0833	10.173	1213	1451	1443	1287	ATF7IP	55729	chr12	14518566	14655869	9299	+	NM_001286515	protein_coding	FLJ10139|FLJ10688|MCAF|p621	P4211	activating transcription factor 7 interacting protein	ATF7IP
1333	ATF7IP2	1.26145	0.850531	1.00945	0.796297	0.902799	0.960628	1.05668	0.803164	1.01315	0.736638	0.86969	0.946157	1.08014	38	50	54	55	ATF7IP2	80063	chr16	10479912	10577495	3708	+	NM_024997	protein_coding	FLJ12668|MCAF2	P7942	activating transcription factor 7 interacting protein 2	ATF7IP2
1334	ATG10	0.957292	2.25227	2.20275	2.17916	2.32186	2.34815	2.04104	3.76433	3.60356	3.52889	3.99976	4.09171	3.11541	119	148	146	109	ATG10	83734	chr5	81267844	81551216	2426	+	NM_001131028	protein_coding	APG10|APG10L|DKFZp586I0418|FLJ13954|pp12616	P30224	autophagy related 10	ATG10
1335	ATG101	0.966064	5.10001	5.05168	5.12281	5.07685	5.01774	5.08484	33.2971	32.1671	33.8434	32.7508	31.396	32.9382	656	682	628	642	ATG101	60673	chr12	52463758	52471279	1266	+	NM_001098673	protein_coding	.	P10519	autophagy related 101	ATG101
1336	ATG12	0.993288	3.30448	3.29575	3.27382	3.3345	3.40013	3.18323	8.8798	8.8202	8.67207	9.08753	9.55704	8.08336	560	645	651	525	ATG12	9140	chr5	115163894	115177548	4562	-	NM_001277783	protein_coding	APG12|APG12L|FBR93|HAPG12	P7003	autophagy related 12	ATG12
1337	ATG13	0.964576	3.90499	3.8565	3.88606	3.92369	3.86282	3.85015	13.9803	13.4851	13.785	14.1757	13.5487	13.4215	1211	1366	1254	1186	ATG13	9776	chr11	46638826	46697568	6074	+	NM_001142673	protein_coding	FLJ20698|KIAA0652	P32044	autophagy related 13	ATG13
1338	ATG14	1.08555	2.90073	3.00385	2.83479	2.9638	3.05552	2.95026	6.46805	7.02138	6.13437	6.80174	7.31385	6.72891	436	530	548	481	ATG14	22863	chr14	55833109	55878576	4743	-	NM_014924	protein_coding	ATG14L|BARKOR|KIAA0831|MGC126291|MGC126292	P24184	autophagy related 14	ATG14
1339	ATG16L1	1.01061	4.23416	4.24858	4.21884	4.24933	4.24047	4.25665	17.8196	18.0086	17.6207	18.0185	17.902	18.1152	860	968	921	897	ATG16L1	55054	chr2	234160217	234204320	3473	+	NM_001190266	protein_coding	APG16L|ATG16A|ATG16L|FLJ00045|FLJ10035|FLJ10828|FLJ22677|IBD10|WDR30	P26859	autophagy related 16 like 1	ATG16L1
1340	ATG16L2	0.935575	3.38165	3.29508	3.37275	3.3905	3.32022	3.26948	9.42265	8.8156	9.35854	9.48676	8.98819	8.643	285	315	287	265	ATG16L2	89849	chr11	72525451	72540680	2145	+	NM_033388	protein_coding	ATG16B|FLJ00012|WDR80	P27766	autophagy related 16 like 2	ATG16L2
1341	ATG2A	1.00087	3.63952	3.64068	3.6469	3.63212	3.59211	3.68765	11.4625	11.4725	11.5264	11.3987	11.0596	11.8853	1113	1208	1127	1154	ATG2A	23130	chr11	64662004	64684722	6373	-	NM_015104	protein_coding	KIAA0404|MGC117153	P4412	autophagy related 2A	ATG2A
1342	ATG2B	0.984405	2.8577	2.83817	2.8529	2.86248	2.8627	2.81321	6.24857	6.15113	6.2245	6.27264	6.27377	6.02848	1061	1175	1130	1033	ATG2B	55102	chr14	96747595	96829678	11099	-	NM_018036	protein_coding	C14orf103|FLJ10242	P21102	autophagy related 2B	ATG2B
1343	ATG3	0.955147	4.82774	4.76392	4.78896	4.86551	4.82583	4.69924	27.3984	26.1696	26.6452	28.1517	27.3608	24.9783	588	678	646	569	ATG3	64422	chr3	112251354	112280810	1572	-	NM_022488	protein_coding	APG3|APG3-LIKE|APG3L|DKFZp564M1178|FLJ22125|MGC15201|PC3-96	P28851	autophagy related 3	ATG3
1344	ATG4A	1.07022	2.55993	2.6417	2.59233	2.52679	2.7068	2.57351	4.89681	5.24065	5.03071	4.7629	5.52873	4.95256	164	172	192	165	ATG4A	115201	chrX	107334899	107397901	2207	+	NM_178270	protein_coding	APG4A|AUTL2	P27200	autophagy related 4A cysteine peptidase	ATG4A
1345	ATG4B	1.00388	4.25728	4.26258	4.2847	4.22933	4.22517	4.29902	18.1236	18.1939	18.4905	17.7566	17.7027	18.685	775	814	780	788	ATG4B	23192	chr2	242577027	242613271	2877	+	NM_178326	protein_coding	APG4B|AUTL1|MGC1353	P31081	autophagy related 4B cysteine peptidase	ATG4B
1346	ATG4C	1.25674	1.89478	2.14295	1.96259	1.82363	2.09413	2.19017	2.71866	3.41664	2.89762	2.5397	3.2697	3.56359	113	108	135	141	ATG4C	84938	chr1	63249777	63330941	2676	+	NM_178221	protein_coding	APG4-C|APG4C|AUTL1|AUTL3|FLJ14867	P20115	autophagy related 4C cysteine peptidase	ATG4C
1347	ATG4D	0.928303	3.12351	3.02891	3.24717	2.98825	2.95554	3.09872	7.71506	7.16191	8.49502	6.9351	6.75721	7.56661	235	213	196	213	ATG4D	84971	chr19	10654570	10664099	2092	+	NM_032885	protein_coding	APG4-D|APG4D|AUTL4	P30783	autophagy related 4D cysteine peptidase	ATG4D
1348	ATG5	0.909408	3.82313	3.69625	3.79711	3.8487	3.8498	3.52439	13.1539	11.9623	12.9009	13.407	13.418	10.5066	601	684	661	498	ATG5	9474	chr6	106632352	106773695	3400	-	NM_004849	protein_coding	APG5|APG5-LIKE|APG5L|ASP|hAPG5	P22103	autophagy related 5	ATG5
1349	ATG7	0.996817	2.77164	2.76772	2.81608	2.7258	2.75892	2.77647	5.82886	5.81031	6.04245	5.61527	5.76888	5.85173	458	467	461	446	ATG7	10533	chr3	11314010	11599139	5051	+	NM_001144912	protein_coding	APG7-LIKE|APG7L|DKFZp434N0735|GSA7	P23813	autophagy related 7	ATG7
1350	ATG9A	0.999621	4.89501	4.89448	4.88539	4.90457	4.82521	4.96059	28.754	28.7431	28.5562	28.9518	27.3486	30.1376	1615	1783	1628	1712	ATG9A	79065	chr2	220084102	220094410	3917	-	NM_024085	protein_coding	APG9L1|MGD3208	P3281	autophagy related 9A	ATG9A
1351	ATG9B	1.07045	0.34378	0.365168	0.392201	0.293677	0.303182	0.424602	0.269077	0.288032	0.312394	0.22576	0.233863	0.342202	20	16	16	22	ATG9B	285973	chr7	150709297	150721586	4715	-	NR_073169	protein_coding	APG9L2|NOS3AS|SONE	.	autophagy related 9B	ATG9B
1352	ATHL1	1.11934	2.56177	2.69813	2.51276	2.60917	2.64747	2.74708	4.90432	5.48962	4.70712	5.10152	5.26567	5.71356	226	268	266	276	ATHL1	80162	chr11	289138	295688	3268	+	NM_025092	.	FLJ22635|MGC129858|MGC129859	P32420	ATH1, acid trehalase-like 1 (yeast)	ATHL1
1353	ATIC	1.00698	5.74039	5.75024	5.77424	5.70572	5.71651	5.7832	52.4601	52.8264	53.7293	51.1908	51.5826	54.0702	1585	1646	1595	1606	ATIC	471	chr2	216176679	216214496	2084	+	NM_004044	protein_coding	AICAR|AICARFT|FLJ93545|IMPCHASE|PURH	P28199	5-aminoimidazole-4-carboxamide ribonucleotide formyltransferase /IMP cyclohydrolase	ATIC
1354	ATL1	1.19463	1.32809	1.48786	1.36592	1.28924	1.54177	1.43186	1.5107	1.80473	1.5774	1.444	1.91151	1.69795	60	61	78	65	ATL1	51062	chr14	50999800	51099784	3933	+	NM_001127713	protein_coding	AD-FSP|FSP1|GBP3|SPG3|SPG3A|atlastin1	P17753	atlastin GTPase 1	ATL1
1355	ATL2	0.986315	3.49007	3.47197	3.39575	3.57859	3.59461	3.33793	10.2361	10.096	9.52504	10.9471	11.0805	9.11155	494	608	545	460	ATL2	64225	chr2	38521099	38604432	5461	-	NM_001308076	protein_coding	ARL3IP2|ARL6IP2|FLJ23293|atlastin2	P30655	atlastin GTPase 2	ATL2
1356	ATL3	0.921064	4.89608	4.7816	4.90918	4.88285	4.83358	4.72767	28.776	26.5046	29.0477	28.5043	27.5137	25.4954	3205	3455	3205	2830	ATL3	25923	chr11	63391554	63439446	7597	-	NM_001290048	protein_coding	DKFZp564J0863	P11874	atlastin GTPase 3	ATL3
1357	ATM	1.08292	3.17902	3.28169	3.15974	3.19804	3.29534	3.26791	8.05692	8.72496	7.93669	8.17714	8.81742	8.6325	1607	1820	1887	1757	ATM	472	chr11	108093559	108239826	13147	+	NM_000051	protein_coding	AT1|ATA|ATC|ATD|ATDC|ATE|DKFZp781A0353|MGC74674|TEL1|TELO1	P5182	ATM serine /threonine kinase	ATM
1358	ATMIN	1.02358	4.31249	4.34445	4.32425	4.30064	4.36625	4.32231	18.8696	19.3146	19.0322	18.7071	19.6239	19.0053	1389	1497	1510	1395	ATMIN	23300	chr16	81069458	81080951	5160	+	NM_015251	protein_coding	ASCIZ|DKFZp779K1455|FLJ50270|FLJ61620|FLJ76795|KIAA0431|ZNF822	P22518	ATM interactor	ATMIN
1359	ATN1	0.961108	5.55265	5.49666	5.56427	5.54093	5.42648	5.56359	45.9369	44.1503	46.3166	45.5572	42.0063	46.2943	3003	3237	2870	3019	ATN1	1822	chr12	7033626	7051484	4419	+	NM_001007026	protein_coding	B37|D12S755E|DRPLA|HRS|NOD	P31708	atrophin 1	ATN1
1360	ATOH1	1	0	0	0	0	0	0	0	0	0	0	0	0	0	0	0	0	ATOH1	474	chr4	94750078	94751142	1065	+	NM_005172	protein_coding	ATH1|HATH1|MATH-1|bHLHa14	P21738	atonal bHLH transcription factor 1	ATOH1
1361	ATOH7	0.527285	0.125746	0.0676671	0.0681751	0.181106	0	0.132302	0.0910714	0.0480206	0.0483897	0.133753	0	0.0960412	1	3	0	2	ATOH7	220202	chr10	69990352	69991870	1519	-	NM_145178	protein_coding	Math5|bHLHa13	P29817	atonal bHLH transcription factor 7	ATOH7
1362	ATOH8	0.373684	0.0616424	0.0233439	0.0792132	0.0438549	0.0305467	0.016105	0.0436532	0.0163124	0.0564417	0.0308646	0.0213991	0.0112257	5	3	2	1	ATOH8	84913	chr2	85980909	86018506	5863	+	NM_032827	protein_coding	FLJ14708|FLJ38730|HATH6|bHLHa21	P32019	atonal bHLH transcription factor 8	ATOH8
1363	ATOX1	0.938822	6.83932	6.74906	6.90234	6.7734	6.83656	6.6559	113.509	106.565	118.622	108.395	113.29	99.8386	542	511	515	464	ATOX1	475	chr5	151122383	151138210	489	-	NM_004045	protein_coding	ATX1|HAH1|MGC138453|MGC138455	P35630	antioxidant 1 copper chaperone	ATOX1
1364	ATP10A	0.883489	4.27166	4.10277	4.29391	4.24907	4.04933	4.1543	18.3152	16.1813	18.6154	18.015	15.5565	16.8061	1466	1556	1292	1331	ATP10A	57194	chr15	25923860	26108349	5234	-	NM_024490	protein_coding	ATP10C|ATPVA|ATPVC|KIAA0566	P14258	ATPase phospholipid transporting 10A (putative)	ATP10A
1365	ATP10B	0.533559	0.109133	0.0592542	0.108511	0.109754	0.0694597	0.048976	0.0785798	0.041927	0.0781152	0.0790445	0.0493236	0.0345304	9	10	6	4	ATP10B	23120	chr5	159990127	160279219	7566	-	NM_025153	protein_coding	ATPVB|FLJ21477|KIAA0715	P713	ATPase phospholipid transporting 10B (putative)	ATP10B
1366	ATP10D	0.869808	3.78792	3.60224	3.78301	3.79281	3.66402	3.53769	12.8127	11.1446	12.7657	12.8596	11.6759	10.6132	1268	1402	1224	1060	ATP10D	57205	chr4	47487410	47595503	6550	+	NM_020453	protein_coding	ATPVD|KIAA1487	P14646	ATPase phospholipid transporting 10D (putative)	ATP10D
1367	ATP11A	1.13055	4.62999	4.80027	4.61952	4.64039	4.75928	4.84014	23.7609	26.8629	23.5819	23.94	26.0823	27.6435	3162	3527	3694	3727	ATP11A	23250	chr13	113344643	113541482	14148	+	NM_032189	protein_coding	ATPIH|ATPIS	P2469	ATPase phospholipid transporting 11A	ATP11A
1368	ATP11A-AS1	1.32227	0.39522	0.502539	0.382444	0.407884	0.641377	0.348904	0.315143	0.416705	0.303548	0.326738	0.559817	0.273593	9	11	18	8	ATP11A-AS1	100874205	chr13	113399763	113409045	4262	-	NR_046661	lncRNA	.	.	ATP11A antisense RNA 1	ATP11A-AS1
1369	ATP11AUN	1	0	0	0	0	0	0	0	0	0	0	0	0	0	0	0	0	ATP11AUN	400165	chr13	113301358	113338811	2241	+	NM_207440	protein_coding	.	P18353	ATP11A upstream neighbor	ATP11AUN
1370	ATP11B	0.999903	3.58699	3.58686	3.56534	3.60832	3.59381	3.57988	11.0169	11.0158	10.8379	11.1959	11.0738	10.9578	1207	1369	1302	1227	ATP11B	23200	chr3	182511291	182639421	7320	+	NM_014616	protein_coding	ATPIF|ATPIR|DKFZp434J238|DKFZp434N1615|KIAA0956|MGC46576	P21861	ATPase phospholipid transporting 11B (putative)	ATP11B
1371	ATP11C	1.01105	3.13492	3.14897	3.11056	3.15887	3.20325	3.09256	7.78424	7.87022	7.63715	7.93132	8.21033	7.53011	707	804	802	699	ATP11C	286410	chrX	138808505	138914447	6118	-	NM_001010986	protein_coding	ATPIG|ATPIQ	P4338	ATPase phospholipid transporting 11C	ATP11C
1372	ATP12A	1	0.0130193	0	0.0259222	0	0	0	0.00906513	0	0.0181303	0	0	0	1	0	0	0	ATP12A	479	chr13	25254549	25285923	4003	+	NM_001185085	protein_coding	ATP1AL1	P26575	ATPase H+ /K+ transporting non-gastric alpha2 subunit	ATP12A
1373	ATP13A1	0.99844	4.8019	4.79973	4.81726	4.78638	4.68149	4.90901	26.8944	26.8524	27.1929	26.5958	24.6607	29.0441	1559	1670	1489	1675	ATP13A1	57130	chr19	19756010	19774503	3864	-	NM_020410	protein_coding	ATP13A|DKFZp761L1623|FLJ31858|FLJ41786|FLJ43873|FLJ90317|KIAA1825	P2802	ATPase 13A1	ATP13A1
1374	ATP13A2	1.0191	5.52019	5.5469	5.57818	5.45977	5.47065	5.61932	44.8926	45.7502	46.775	43.0102	43.3434	48.1569	2796	2815	2731	2897	ATP13A2	23400	chr1	17312453	17338467	4155	-	NM_022089	protein_coding	FLJ26510|HSA9947|KRPPD|PARK9	P28823	ATPase 13A2	ATP13A2
1375	ATP13A3	0.933615	5.32889	5.23234	5.30787	5.3496	5.25945	5.20471	39.1935	36.5916	38.6122	39.7747	37.3046	35.8786	4305	4869	4391	4022	ATP13A3	79572	chr3	194123403	194188968	7328	-	NM_024524	protein_coding	AFURS1|DKFZp686K16189|FLJ90613	P30626	ATPase 13A3	ATP13A3
1376	ATP13A4	0.295482	0.0413624	0.0123457	0.0490216	0.0336625	0	0.0245868	0.0290852	0.00859414	0.0345631	0.0236074	0	0.0171883	4	3	0	2	ATP13A4	84239	chr3	193116756	193272911	7599	-	NM_032279	protein_coding	DKFZp761I1011|MGC126545	P1817	ATPase 13A4	ATP13A4
1377	ATP13A4-AS1	1	0	0	0	0	0	0	0	0	0	0	0	0	0	0	0	0	ATP13A4-AS1	101929198	chr3	193271002	193273373	2357	+	NR_121666	lncRNA	.	.	ATP13A4 antisense RNA 1	ATP13A4-AS1
1378	ATP13A5	1	0	0.0262705	0	0	0	0.0520712	0	0.0183761	0	0	0	0.0367523	0	0	0	2	ATP13A5	344905	chr3	192992831	193096514	3657	-	NM_198505	protein_coding	FLJ16025	P16104	ATPase 13A5	ATP13A5
1379	ATP13A5-AS1	1	0	0	0	0	0	0	0	0	0	0	0	0	0	0	0	0	ATP13A5-AS1	100874218	chr3	193025033	193032310	635	+	NR_046758	lncRNA	.	.	ATP13A5 antisense RNA 1	ATP13A5-AS1
1380	ATP1A1	1.01212	7.77435	7.79164	7.80206	7.74608	7.78611	7.79715	217.933	220.573	222.179	213.686	219.726	221.421	12311	12960	12820	12342	ATP1A1	476	chr1	116915795	116947396	4300	+	NM_000701	protein_coding	MGC3285|MGC51750	P29238	ATPase Na+ /K+ transporting subunit alpha 1	ATP1A1
1381	ATP1A1-AS1	0.851912	2.40983	2.22505	2.07242	2.6831	2.29389	2.15275	4.31413	3.67526	3.20591	5.42235	3.90377	3.44675	33	55	43	40	ATP1A1-AS1	84852	chr1	116935487	116961181	3303	-	NR_027646	lncRNA	.	.	ATP1A1 antisense RNA 1	ATP1A1-AS1
1382	ATP1A2	1.03998	0.00797417	0.00829206	0	0.0159046	0.0165367	0	0.00554258	0.00576417	0	0.0110852	0.0115283	0	0	1	1	0	ATP1A2	477	chr1	160085520	160113374	5457	+	NM_000702	protein_coding	FHM2|MGC59864|MHP2	P26408	ATPase Na+ /K+ transporting subunit alpha 2	ATP1A2
1383	ATP1A3	1.08204	0.0932726	0.100663	0.134651	0.0506723	0.170038	0.0277827	0.0667873	0.0722663	0.0978272	0.0357475	0.125088	0.0194441	5	2	7	1	ATP1A3	478	chr19	42470734	42498428	3672	-	NM_152296	protein_coding	DYT12|MGC13276|RDP	P21412	ATPase Na+ /K+ transporting subunit alpha 3	ATP1A3
1384	ATP1A4	1	0	0	0	0	0	0	0	0	0	0	0	0	0	0	0	0	ATP1A4	480	chr1	160121352	160156767	4101	+	NM_144699	protein_coding	ATP1A1|ATP1AL2|MGC25056	P33882	ATPase Na+ /K+ transporting subunit alpha 4	ATP1A4
1385	ATP1B1	0.896111	5.79955	5.64429	5.80633	5.79273	5.64631	5.64228	54.6977	49.0152	54.9604	54.435	49.085	48.9455	1721	1859	1612	1543	ATP1B1	481	chr1	169075947	169101960	2200	+	NM_001677	protein_coding	ATP1B|MGC1798	P12664	ATPase Na+ /K+ transporting subunit beta 1	ATP1B1
1386	ATP1B2	0.542614	0.0349815	0.0190867	0	0.0691349	0	0.0379241	0.0245437	0.0133178	0	0.0490874	0	0.0266355	0	2	0	1	ATP1B2	482	chr17	7549945	7561089	3453	+	NM_001303263	protein_coding	AMOG	P27291	ATPase Na+ /K+ transporting subunit beta 2	ATP1B2
1387	ATP1B3	0.985122	6.22855	6.20721	6.15198	6.30125	6.21936	6.19496	73.9858	72.885	70.1101	77.8615	73.51	72.2601	1815	2194	1992	1884	ATP1B3	483	chr3	141595470	141645382	1853	+	NM_001679	protein_coding	ATPB-3|CD298|FLJ29027	P32455	ATPase Na+ /K+ transporting subunit beta 3	ATP1B3
1388	ATP1B4	1	0	0	0	0	0	0	0	0	0	0	0	0	0	0	0	0	ATP1B4	23439	chrX	119495940	119517104	4761	+	NM_001142447	protein_coding	.	P35930	ATPase Na+ /K+ transporting family member beta 4	ATP1B4
1389	ATP2A1	1.75668	0.184439	0.309836	0.183691	0.185185	0.291415	0.328024	0.136375	0.239567	0.135786	0.136963	0.22384	0.255293	7	7	11	12	ATP2A1	487	chr16	28889809	28915830	3588	+	NM_004320	protein_coding	ATP2A|SERCA1	P2422	ATPase sarcoplasmic /endoplasmic reticulum Ca2+ transporting 1	ATP2A1
1390	ATP2A1-AS1	0.818611	1.7612	1.5638	2.16294	1.20249	1.10945	1.90881	2.3898	1.95632	3.47825	1.30136	1.15764	2.755	18	7	7	15	ATP2A1-AS1	100289092	chr16	28890278	28891242	961	-	NR_046288	lncRNA	.	.	ATP2A1 antisense RNA 1	ATP2A1-AS1
1391	ATP2A2	1.03417	6.10671	6.15449	6.1262	6.08695	6.14303	6.16586	67.9133	70.2337	68.8508	66.9758	69.6702	70.7972	6600	7021	6966	6956	ATP2A2	488	chr12	110719032	110788897	4344	+	NM_001681	protein_coding	ATP2B|DAR|DD|DKFZp686P0211|FLJ20293|FLJ38063|MGC45367|SERCA2	P31404	ATPase sarcoplasmic /endoplasmic reticulum Ca2+ transporting 2	ATP2A2
1392	ATP2A3	1.00084	0.210465	0.210628	0.243247	0.17692	0.129356	0.287566	0.157061	0.157192	0.183654	0.130468	0.0938057	0.220579	13	10	7	14	ATP2A3	489	chr17	3827163	3867758	4379	-	NM_174958	protein_coding	SERCA3	P14197	ATPase sarcoplasmic /endoplasmic reticulum Ca2+ transporting 3	ATP2A3
1393	ATP2B1	0.932555	3.50696	3.41537	3.40609	3.60124	3.42124	3.40948	10.3684	9.66914	9.60069	11.1362	9.71266	9.62562	988	1258	1055	996	ATP2B1	490	chr12	89981826	90049844	6933	-	NM_001001323	protein_coding	PMCA1|PMCA1kb	P31040	ATPase plasma membrane Ca2+ transporting 1	ATP2B1
1394	ATP2B2	1	0	0	0	0	0	0	0	0	0	0	0	0	0	0	0	0	ATP2B2	491	chr3	10365707	10547268	8962	-	NM_001683	protein_coding	PMCA2|PMCA2a|PMCA2i	P29526	ATPase plasma membrane Ca2+ transporting 2	ATP2B2
1395	ATP2B2-IT2	1	0	0	0	0	0	0	0	0	0	0	0	0	0	0	0	0	ATP2B2-IT2	100874325	chr3	10667701	10668492	512	-	NR_046766	lncRNA	.	.	ATP2B2 intronic transcript 2	ATP2B2-IT2
1396	ATP2B3	1	0	0	0	0	0	0	0	0	0	0	0	0	0	0	0	0	ATP2B3	492	chrX	152801580	152848387	6574	+	NM_001001344	protein_coding	PMCA3|PMCA3a	P833	ATPase plasma membrane Ca2+ transporting 3	ATP2B3
1397	ATP2B4	0.987775	4.86769	4.85055	4.79369	4.93807	4.82573	4.87495	28.1958	27.8511	26.7361	29.6554	27.359	28.3431	3572	4353	3862	3807	ATP2B4	493	chr1	203595915	203713209	8920	+	NM_001001396	protein_coding	ATP2B2|DKFZp686G08106|DKFZp686M088|MXRA1|PMCA4|PMCA4b|PMCA4x	P1996	ATPase plasma membrane Ca2+ transporting 4	ATP2B4
1398	ATP2C1	1.02857	5.27225	5.31186	5.24532	5.29868	5.33077	5.29269	37.646	38.7217	36.9313	38.3607	39.2458	38.1975	2308	2703	2630	2424	ATP2C1	27032	chr3	130569369	130735555	5211	+	NM_001199182	protein_coding	ATP2C1A|BCPM|HHD|KIAA1347|PMR1|SPCA1|hSPCA1	P34241	ATPase secretory pathway Ca2+ transporting 1	ATP2C1
1399	ATP2C2	0.949491	0.181931	0.173271	0.244147	0.11691	0.233351	0.110581	0.134401	0.127612	0.184392	0.0844101	0.175562	0.0796627	9	4	8	4	ATP2C2	9914	chr16	84402129	84497793	3538	+	NM_014861	protein_coding	DKFZp686H22230|KIAA0703|SPCA2	P35112	ATPase secretory pathway Ca2+ transporting 2	ATP2C2
1400	ATP4A	1	0	0.0258407	0	0	0.0512267	0	0	0.0180728	0	0	0.0361456	0	0	0	2	0	ATP4A	495	chr19	36041095	36054560	3559	-	NM_000704	protein_coding	ATP6A	P22547	ATPase H+ /K+ transporting alpha subunit	ATP4A
1401	ATP4B	1.96762	0.0693018	0.133332	0.135427	0	0.0664747	0.197229	0.0492088	0.0968242	0.0984176	0	0.0471548	0.146494	2	0	1	3	ATP4B	496	chr13	114303122	114312513	1497	-	NM_000705	protein_coding	ATP6B	P1657	ATPase H+ /K+ transporting beta subunit	ATP4B
1402	ATP5A1	1.00007	7.88352	7.88361	7.85231	7.91407	7.89666	7.87045	235.143	235.159	230.09	240.197	237.304	233.014	6207	7059	6705	6330	ATP5A1	498	chr18	43664110	43684199	2723	-	NM_001001937	protein_coding	ATP5A|ATP5AL2|ATPM|MOM2|OMR|ORM|hATP1	P27977	ATP synthase, H+ transporting, mitochondrial F1 complex, alpha subunit 1, cardiac muscle	ATP5A1
1403	ATP5B	0.963353	8.31526	8.26157	8.2973	8.333	8.27228	8.25079	317.525	305.889	313.584	321.466	308.174	303.604	8069	9003	8300	7868	ATP5B	506	chr12	57031959	57039852	1843	-	NM_001686	protein_coding	ATPMB|ATPSB|MGC5231	P12884	ATP synthase, H+ transporting, mitochondrial F1 complex, beta polypeptide	ATP5B
1404	ATP5C1	0.978057	6.65236	6.62067	6.63331	6.67117	6.69963	6.53713	99.591	97.4057	98.2714	100.911	102.942	91.8692	1449	1607	1577	1365	ATP5C1	509	chr10	7830093	7849762	1146	+	NM_005174	protein_coding	ATP5C|ATP5CL1	P14726	ATP synthase, H+ transporting, mitochondrial F1 complex, gamma polypeptide 1	ATP5C1
1405	ATP5D	0.989484	7.10573	7.09059	7.1151	7.09631	7.04365	7.13606	136.733	135.295	137.63	135.837	130.932	139.659	1199	1269	1182	1232	ATP5D	513	chr19	1241749	1244824	700	+	NM_001687	protein_coding	.	P36005	ATP synthase, H+ transporting, mitochondrial F1 complex, delta subunit	ATP5D
1406	ATP5E	1.02994	8.37119	8.41362	8.38835	8.35383	8.5587	8.2523	330.116	339.998	334.077	326.155	376.073	303.923	1268	1262	1406	1176	ATP5E	514	chr20	57603733	57607422	312	-	NM_006886	protein_coding	ATPE|MGC104243	P16056	ATP synthase, H+ transporting, mitochondrial F1 complex, epsilon subunit	ATP5E
1407	ATP5EP2	1	0	0	0	0	0	0	0	0	0	0	0	0	0	0	0	0	ATP5EP2	432369	chr13	28519343	28519710	368	+	NR_002162	misc_RNA	.	.	ATP synthase, H+ transporting, mitochondrial F1 complex, epsilon subunit pseudogene 2	ATP5EP2
1408	ATP5F1	0.997204	5.9534	5.94943	5.96067	5.9461	6.04147	5.85112	60.966	60.7956	61.279	60.6531	64.8663	56.7248	1824	1968	2024	1700	ATP5F1	515	chr1	111991743	112004525	2101	+	NM_001688	protein_coding	MGC24431|PIG47	P28343	ATP synthase, H+ transporting, mitochondrial Fo complex subunit B1	ATP5F1
1409	ATP5G1	0.990408	6.37132	6.35758	6.3259	6.41536	6.34215	6.37285	81.7863	81.0018	79.2204	84.3522	80.1291	81.8744	478	533	493	497	ATP5G1	516	chr17	46970148	46973232	576	+	NM_001002027	protein_coding	ATP5A|ATP5G	P3937	ATP synthase, H+ transporting, mitochondrial Fo complex subunit C1 (subunit 9)	ATP5G1
1410	ATP5G2	1.02823	7.46973	7.50967	7.46605	7.47341	7.51785	7.50146	176.261	181.237	175.809	176.713	182.273	180.202	1892	2040	2018	1959	ATP5G2	517	chr12	54058944	54070512	1437	-	NM_005176	protein_coding	.	P19469	ATP synthase, H+ transporting, mitochondrial Fo complex subunit C2 (subunit 9)	ATP5G2
1411	ATP5G3	0.980548	5.74152	5.71371	5.68588	5.79508	5.77817	5.64623	52.5018	51.4805	50.4778	54.5257	53.8787	49.0823	1945	2307	2190	1914	ATP5G3	518	chr2	176040986	176046490	2639	-	NM_001689	protein_coding	MGC125738|P3	P31906	ATP synthase, H+ transporting, mitochondrial Fo complex subunit C3 (subunit 9)	ATP5G3
1412	ATP5H	0.910987	7.5057	7.37199	7.46493	7.54536	7.48061	7.2545	180.736	164.649	175.672	185.801	177.603	151.694	1166	1299	1195	1021	ATP5H	10476	chr17	73034955	73043074	622	-	NM_001003785	protein_coding	ATPQ	P4132	ATP synthase, H+ transporting, mitochondrial Fo complex subunit D	ATP5H
1413	ATP5I	0.991506	7.60208	7.58983	7.54611	7.65595	7.72827	7.43668	193.291	191.649	185.898	200.683	211.051	172.246	497	529	544	470	ATP5I	521	chr4	666225	668127	365	-	NM_007100	protein_coding	ATP5K|MGC12532	P27731	ATP synthase, H+ transporting, mitochondrial Fo complex subunit E	ATP5I
1414	ATP5J	0.989786	6.13716	6.12256	6.1508	6.12339	6.26333	5.96655	69.3832	68.6745	70.0518	68.7146	75.816	61.533	649	697	752	599	ATP5J	522	chr21	27096791	27107965	3186	-	NM_001003701	protein_coding	ATP5|ATP5A|ATPM|CF6|F6	P6156	ATP synthase, H+ transporting, mitochondrial Fo complex subunit F6	ATP5J
1415	ATP5J2	0.922818	7.88866	7.77328	7.89615	7.88113	7.79545	7.75078	235.986	217.772	237.22	234.752	221.159	214.386	1096	1131	1018	1006	ATP5J2	9551	chr7	99055784	99063824	584	-	NM_001003713	protein_coding	ATP5JL	P18309	ATP synthase, H+ transporting, mitochondrial Fo complex subunit F2	ATP5J2
1416	ATP5J2-PTCD1	1	0	0	0	0	0	0	0	0	0	0	0	0	0	0	0	0	ATP5J2-PTCD1	100526740	chr7	99014362	99017772	3411	-	NM_001198879	protein_coding	.	P22312	ATP5J2-PTCD1 readthrough	ATP5J2-PTCD1
1417	ATP5L	1.00693	6.17414	6.18397	6.21538	6.13168	6.28991	6.06963	71.2106	71.7043	73.3047	69.1164	77.2439	66.1647	1308	1335	1435	1190	ATP5L	10632	chr11	118272104	118280562	1391	+	NR_033759	protein_coding	ATP5JG	.	ATP synthase, H+ transporting, mitochondrial Fo complex subunit G	ATP5L
1418	ATP5L2	1.0473	0.262249	0.273547	0	0.484081	0.271604	0.275486	0.199347	0.208776	0	0.398695	0.207149	0.210402	0	4	2	2	ATP5L2	267020	chr22	43035809	43036607	799	-	NM_001165877	protein_coding	ATP5K2	P12042	ATP synthase, H+ transporting, mitochondrial Fo complex subunit G2	ATP5L2
1419	ATP5O	0.989894	6.89028	6.87576	6.89477	6.88578	6.95677	6.78991	117.626	116.438	117.996	117.257	123.221	109.654	1123	1191	1204	1055	ATP5O	539	chr21	35275757	35288158	806	-	NM_001697	protein_coding	ATPO|OSCP	P18422	ATP synthase, H+ transporting, mitochondrial F1 complex, O subunit	ATP5O
1420	ATP5S	1.046	2.50962	2.56333	2.53907	2.47957	2.79975	2.28042	4.69472	4.9107	4.81214	4.5773	5.9632	3.8582	124	126	155	98	ATP5S	27109	chr14	50779047	50792946	1881	+	NM_001003805	protein_coding	ATPW|HSU79253	P31126	ATP synthase, H+ transporting, mitochondrial Fo complex subunit s (factor B)	ATP5S
1421	ATP5SL	1.04127	4.67647	4.73258	4.60364	4.7458	4.59519	4.85802	24.5716	25.5857	23.3127	25.8305	23.1708	28.0007	528	644	557	640	ATP5SL	55101	chr19	41937223	41945843	2009	-	NM_001167869	protein_coding	FLJ10241	P30843	ATP5S like	ATP5SL
1422	ATP6AP1	1.0651	5.94413	6.03369	5.97998	5.90737	5.99295	6.07331	60.569	64.5121	62.1179	59.0201	62.6882	66.336	1848	1914	1955	1987	ATP6AP1	537	chrX	153656978	153664863	2100	+	NM_001183	protein_coding	16A|ATP6IP1|ATP6S1|Ac45|CF2|MGC129781|VATPS1|XAP-3|XAP3	P20268	ATPase H+ transporting accessory protein 1	ATP6AP1
1423	ATP6AP1L	1.44069	1.12055	1.42857	1.22616	1.0066	1.47865	1.3767	1.1743	1.6918	1.33943	1.00917	1.78687	1.59674	45	37	63	54	ATP6AP1L	92270	chr5	81575281	81614465	2346	+	NM_001017971	protein_coding	MGC138396	P20215	ATPase H+ transporting accessory protein 1 like	ATP6AP1L
1424	ATP6AP2	0.973815	6.12707	6.08934	6.0605	6.1907	6.12053	6.05746	68.8925	67.0886	65.741	72.0441	68.5766	65.6005	1890	2257	2066	1899	ATP6AP2	10159	chrX	40440216	40465888	2036	+	NM_005765	protein_coding	APT6M8-9|ATP6IP2|ATP6M8-9|ELDF10|M8-9|MGC99577|MRXE|MSTP009|XMRE	P32291	ATPase H+ transporting accessory protein 2	ATP6AP2
1425	ATP6V0A1	1.01641	4.75593	4.77856	4.75226	4.75959	4.75478	4.80194	26.0195	26.4466	25.9508	26.0882	25.998	26.8952	1594	1756	1683	1661	ATP6V0A1	535	chr17	40610862	40674597	4244	+	NM_005177	protein_coding	ATP6N1|ATP6N1A|DKFZp781J1951|Stv1|VPP1|Vph1|a1	P4534	ATPase H+ transporting V0 subunit a1	ATP6V0A1
1426	ATP6V0A2	1.03708	2.56119	2.60495	2.5582	2.56418	2.54676	2.66087	4.90194	5.08369	4.88971	4.91418	4.84322	5.32415	485	535	507	531	ATP6V0A2	23545	chr12	124196865	124246301	6541	+	NM_012463	protein_coding	A2|ARCL|ATP6A2|ATP6N1D|J6B7|RTF|STV1|TJ6|TJ6M|TJ6S|VPH1|WSS	P18373	ATPase H+ transporting V0 subunit a2	ATP6V0A2
1427	ATP6V0A4	1.50131	0.466102	0.653112	0.530478	0.398718	0.60171	0.702746	0.381372	0.572557	0.444408	0.318336	0.517514	0.6276	20	16	25	28	ATP6V0A4	50617	chr7	138391039	138482941	3357	-	NM_130841	protein_coding	A4|ATP6N1B|ATP6N2|MGC130016|MGC130017|RDRTA2|RTA1C|RTADR|STV1|VPH1|VPP2	P34753	ATPase H+ transporting V0 subunit a4	ATP6V0A4
1428	ATP6V0B	0.966368	5.89151	5.843	5.89741	5.88559	5.83998	5.846	58.3637	56.4008	58.6068	58.1206	56.281	56.5205	1057	1125	1055	1025	ATP6V0B	533	chr1	44440320	44443972	1304	+	NM_001294333	protein_coding	ATP6F|HATPL|VMA16	P6016	ATPase H+ transporting V0 subunit b	ATP6V0B
1429	ATP6V0C	0.980879	8.06231	8.03456	8.07204	8.05251	7.86887	8.18316	266.298	261.206	268.107	264.49	232.758	289.654	4067	4293	3656	4400	ATP6V0C	527	chr16	2563727	2570224	1334	+	NM_001198569	protein_coding	ATP6C|ATP6L|ATPL|VATL|VPPC|Vma3	P17684	ATPase H+ transporting V0 subunit c	ATP6V0C
1430	ATP6V0CP3	1	0	0	0	0	0	0	0	0	0	0	0	0	0	0	0	0	ATP6V0CP3	442211	chr6	42695314	42695932	619	+	NR_037141	misc_RNA	.	.	ATPase H+ transporting V0 subunit c pseudogene 3	ATP6V0CP3
1431	ATP6V0D1	1.01636	6.22377	6.24687	6.23801	6.2094	6.1939	6.29797	73.7382	74.9445	74.4793	72.9971	72.2067	77.6823	1715	1827	1738	1802	ATP6V0D1	9114	chr16	67471917	67515089	1670	-	NM_004691	protein_coding	ATP6D|ATP6DV|FLJ43534|P39|VATX|VMA6|VPATPD	P6127	ATPase H+ transporting V0 subunit d1	ATP6V0D1
1432	ATP6V0D2	1.23722	0.0808488	0.099381	0.122089	0.0383954	0.116552	0.0820026	0.0576401	0.0713137	0.0883093	0.026971	0.084141	0.0584863	3	1	3	2	ATP6V0D2	245972	chr8	87111139	87166454	2370	+	NM_152565	protein_coding	ATP6D2|FLJ38708|VMA6	P11034	ATPase H+ transporting V0 subunit d2	ATP6V0D2
1433	ATP6V0E1	1.00799	6.95764	6.96902	6.95116	6.96408	6.97977	6.95818	123.296	124.281	122.739	123.852	125.218	123.343	1314	1420	1381	1334	ATP6V0E1	8992	chr5	172410763	172461900	882	+	NM_003945	protein_coding	ATP6H|ATP6V0E|M9.2|Vma21|Vma21p	P25199	ATPase H+ transporting V0 subunit e1	ATP6V0E1
1434	ATP6V0E2	1.05017	3.80601	3.8717	3.88712	3.72007	3.80557	3.93493	12.987	13.6385	13.7958	12.1781	12.9827	14.2944	550	529	542	572	ATP6V0E2	155066	chr7	149570057	149577801	2757	+	NR_110612	protein_coding	ATP6V0E2L|C7orf32	.	ATPase H+ transporting V0 subunit e2	ATP6V0E2
1435	ATP6V0E2-AS1	0.977418	0.680426	0.668124	0.813303	0.534058	0.465906	0.84545	0.602613	0.589005	0.75723	0.447996	0.381184	0.796825	34	22	18	36	ATP6V0E2-AS1	401431	chr7	149564783	149570951	3069	-	NR_027040	lncRNA	.	.	ATP6V0E2 antisense RNA 1	ATP6V0E2-AS1
1436	ATP6V1A	1.06138	4.41004	4.49205	4.30093	4.51147	4.5081	4.47581	20.2595	21.503	18.711	21.808	21.7548	21.2512	1286	1643	1576	1469	ATP6V1A	523	chr3	113465866	113530905	4593	+	NM_001690	protein_coding	ATP6A1|ATP6V1A1|HO68|VA68|VPP2|Vma1	P26820	ATPase H+ transporting V1 subunit A	ATP6V1A
1437	ATP6V1B1	1.51321	0.0499361	0.0749079	0.0520276	0.0478416	0.0977764	0.051671	0.0352191	0.0532938	0.0367209	0.0337172	0.0701228	0.0364647	1	1	2	1	ATP6V1B1	525	chr2	71162998	71192561	1939	+	NM_001692	protein_coding	ATP6B1|MGC32642|RTA1B|VATB|VMA2|VPP3	P12427	ATPase H+ transporting V1 subunit B1	ATP6V1B1
1438	ATP6V1B1-AS1	0.709646	0.337261	0.247185	0.514263	0.135465	0.221453	0.272468	0.263356	0.186889	0.428264	0.098447	0.165907	0.207872	5	1	2	2	ATP6V1B1-AS1	101927750	chr2	71169143	71175741	944	-	NR_110273	lncRNA	.	.	ATP6V1B1 antisense RNA 1	ATP6V1B1-AS1
1439	ATP6V1B2	1.06655	5.73878	5.83003	5.71963	5.75767	5.85474	5.80491	52.4003	55.8873	51.6963	53.1042	56.8697	54.905	2301	2585	2662	2459	ATP6V1B2	526	chr8	20054704	20079207	3044	+	NM_001693	protein_coding	ATP6B1B2|ATP6B2|HO57|VATB|VPP3|Vma2	P23483	ATPase H+ transporting V1 subunit B2	ATP6V1B2
1440	ATP6V1C1	1.07892	3.74541	3.8471	3.6807	3.80734	3.82898	3.86502	12.4116	13.3911	11.8233	12.9999	13.2114	13.5709	1018	1228	1200	1175	ATP6V1C1	528	chr8	104033248	104085285	5704	+	NM_001695	protein_coding	ATP6C|ATP6D|FLJ20057|VATC|Vma5	P20957	ATPase H+ transporting V1 subunit C1	ATP6V1C1
1441	ATP6V1C2	0.719061	0.662472	0.504939	0.75061	0.568596	0.416717	0.588076	0.582792	0.419063	0.682504	0.48308	0.334886	0.503241	31	24	16	23	ATP6V1C2	245973	chr2	10861775	10925236	3240	+	NM_001039362	protein_coding	ATP6C2|VMA5	P9057	ATPase H+ transporting V1 subunit C2	ATP6V1C2
1442	ATP6V1D	0.92964	5.71642	5.61324	5.67955	5.75238	5.73239	5.48335	51.5793	47.9502	50.2525	52.9061	52.1646	43.7357	1264	1448	1373	1108	ATP6V1D	51382	chr14	67804581	67826720	1806	-	NM_015994	protein_coding	ATP6M|VATD|VMA8	P23272	ATPase H+ transporting V1 subunit D	ATP6V1D
1443	ATP6V1E1	0.995782	6.5326	6.52657	6.46959	6.59298	6.48977	6.56246	91.5783	91.192	87.6218	95.5348	88.8699	93.5141	1649	1951	1743	1778	ATP6V1E1	529	chr22	18074903	18111588	1405	-	NM_001039366	protein_coding	ATP6E|ATP6E2|ATP6V1E|P31|Vma4	P30952	ATPase H+ transporting V1 subunit E1	ATP6V1E1
1444	ATP6V1E2	1.79447	0.410601	0.669762	0.48012	0.33756	0.810524	0.513766	0.329239	0.59081	0.39486	0.263618	0.753848	0.427772	11	8	22	12	ATP6V1E2	90423	chr2	46738986	46747096	1979	-	NM_080653	protein_coding	ATP6E1|ATP6EL2|ATP6V1EL2|MGC9341|VMA4	P23133	ATPase H+ transporting V1 subunit E2	ATP6V1E2
1445	ATP6V1F	0.988744	6.95679	6.94059	6.87662	7.03274	7.05594	6.8152	123.223	121.836	116.508	129.938	132.061	111.611	977	1158	1132	947	ATP6V1F	9296	chr7	128502857	128505903	817	+	NM_004231	protein_coding	ATP6S14|MGC117321|MGC126037|MGC126038|VATF|Vma7	P17376	ATPase H+ transporting V1 subunit F	ATP6V1F
1446	ATP6V1G1	0.983254	6.01972	5.99573	5.98405	6.05452	6.11903	5.86089	63.8806	62.8109	62.2963	65.4648	68.5045	57.1172	1377	1572	1582	1272	ATP6V1G1	9550	chr9	117349994	117361152	1611	+	NM_004888	protein_coding	ATP6G|ATP6G1|ATP6GL|ATP6J|DKFZp547P234|Vma10	P14391	ATPase H+ transporting V1 subunit G1	ATP6V1G1
1447	ATP6V1G2	0.768096	1.05902	0.873611	1.1178	0.997737	0.981908	0.756519	1.08351	0.832243	1.17016	0.996865	0.975076	0.68941	26	21	22	15	ATP6V1G2	534	chr6	31512228	31514625	1801	-	NM_001204078_3	protein_coding	ATP6G|ATP6G2|NG38|VMA10	P21910	ATPase H+ transporting V1 subunit G2	ATP6V1G2
1448	ATP6V1G2-DDX39B	3.60203	0.500627	1.31859	0.162829	0.774144	1.00526	1.57586	0.414828	1.49422	0.11948	0.710175	1.0073	1.98114	4	26	35	66	ATP6V1G2-DDX39B	100532737	chr6	31497996	31509925	431	-	NR_037853_1	lncRNA	.	.	ATP6V1G2-DDX39B readthrough (NMD candidate)	ATP6V1G2-DDX39B
1449	ATP6V1G3	1	0	0	0	0	0	0	0	0	0	0	0	0	0	0	0	0	ATP6V1G3	127124	chr1	198492352	198510075	678	-	NM_133262	protein_coding	ATP6G3|MGC119810|MGC119813|Vma10	P26956	ATPase H+ transporting V1 subunit G3	ATP6V1G3
1450	ATP6V1H	1.07116	4.8928	4.98875	4.92992	4.85471	4.991	4.98649	28.7085	30.7514	29.4827	27.9343	30.8011	30.7017	916	944	1003	957	ATP6V1H	51606	chr8	54628103	54755871	2358	-	NM_213619	protein_coding	MSTP042|NBP1|SFD|SFDalpha|SFDbeta|VMA13	P2836	ATPase H+ transporting V1 subunit H	ATP6V1H
1451	ATP7A	1.0672	2.06476	2.13672	1.94655	2.17401	2.21232	2.05693	3.18364	3.3976	2.85452	3.51276	3.63419	3.16101	365	499	500	414	ATP7A	538	chrX	77166153	77305892	8529	+	NR_104109	protein_coding	DSMAX|FLJ17790|MK|MNK|SMAX3	.	ATPase copper transporting alpha	ATP7A
1452	ATP7B	1.00461	2.48386	2.48931	2.5436	2.42154	2.47369	2.50477	4.59393	4.6151	4.83043	4.35744	4.55461	4.67558	474	477	479	472	ATP7B	540	chr13	52506806	52585630	6308	-	NM_000053	protein_coding	PWD|WC1|WD|WND	P10815	ATPase copper transporting beta	ATP7B
1453	ATP8A1	1.02998	1.87265	1.90375	1.82932	1.91473	1.90351	1.90399	2.66205	2.74185	2.55369	2.77042	2.74123	2.74248	321	382	364	346	ATP8A1	10396	chr4	42410392	42659122	8342	-	NM_006095	protein_coding	ATPASEII|ATPIA|ATPP2|MGC130042|MGC130043|MGC26327	P16663	ATPase phospholipid transporting 8A1	ATP8A1
1454	ATP8A2	1.21017	1.29315	1.46231	1.34643	1.23783	1.47432	1.4502	1.45062	1.7555	1.54282	1.35843	1.77853	1.73246	116	112	141	131	ATP8A2	51761	chr13	25946209	26595420	5006	+	NM_016529	protein_coding	ATP|ATPIB|DKFZp434B1913|IB|ML-1	P3706	ATPase phospholipid transporting 8A2	ATP8A2
1455	ATP8B1	0.875203	2.43141	2.27674	2.43334	2.42948	2.32878	2.22276	4.39421	3.84583	4.40141	4.38701	4.02381	3.66785	395	432	381	331	ATP8B1	5205	chr18	55313659	55470327	5937	-	NM_005603	protein_coding	ATPIC|BRIC|FIC1|PFIC|PFIC1	P32262	ATPase phospholipid transporting 8B1	ATP8B1
1456	ATP8B2	1.01461	3.35655	3.37545	3.39693	3.31502	3.42204	3.32731	9.2429	9.37798	9.5336	8.9522	9.71859	9.03736	750	767	718	683	ATP8B2	57198	chr1	154298036	154323780	6001	+	NM_001005855	protein_coding	ATPID|DKFZp434M0219|KIAA1137	P18674	ATPase phospholipid transporting 8B2	ATP8B2
1457	ATP8B3	1.11766	1.3054	1.40309	1.30484	1.30597	1.43012	1.37555	1.47153	1.64468	1.47056	1.4725	1.69469	1.59467	114	125	138	124	ATP8B3	148229	chr19	1782074	1812275	5383	-	NM_138813	protein_coding	ATPIK	P10026	ATPase phospholipid transporting 8B3	ATP8B3
1458	ATP8B4	1	0	0	0	0	0	0	0	0	0	0	0	0	0	0	0	0	ATP8B4	79895	chr15	50150435	50411419	5884	-	NM_024837	protein_coding	ATPIM|FLJ25418	P6949	ATPase phospholipid transporting 8B4 (putative)	ATP8B4
1459	ATP8B5P	2.07985	0.0157458	0.0325581	0	0.0313216	0.0643975	0	0.0109739	0.0228241	0	0.0219479	0.0456482	0	0	1	2	0	ATP8B5P	158381	chr9	35406752	35483026	2863	+	NR_003582	misc_RNA	FetA	.	ATPase phospholipid transporting 8B5, pseudogene	ATP8B5P
1460	ATP9A	1.00979	3.35004	3.36272	3.29962	3.39876	3.33231	3.39251	9.19678	9.28679	8.84658	9.54698	9.0722	9.50139	1027	1217	1112	1109	ATP9A	10079	chr20	50213314	50384950	7622	-	NM_006045	protein_coding	ATPIIA|KIAA0611	P13488	ATPase phospholipid transporting 9A (putative)	ATP9A
1461	ATP9B	1.06162	2.67475	2.74785	2.56114	2.78007	2.73215	2.76338	5.3853	5.71717	4.90174	5.86887	5.64446	5.78987	326	428	396	387	ATP9B	374868	chr18	76829275	77138282	4479	+	NM_001306085	protein_coding	ATPASEP|ATPIIB|DKFZp686H2093|FLJ46612|MGC150650|MGC150651|MGC61572|NEO1L	P23233	ATPase phospholipid transporting 9B (putative)	ATP9B
1462	ATPAF1	1.0911	4.28785	4.40745	4.25536	4.31963	4.54191	4.25916	18.5331	20.2214	18.0981	18.9681	22.2943	18.1485	451	508	581	454	ATPAF1	64756	chr1	47100711	47134099	2152	-	NM_001042546	protein_coding	ATP11|ATP11p|FLJ22351|MGC88060	P24307	ATP synthase mitochondrial F1 complex assembly factor 1	ATPAF1
1463	ATPAF2	1.19483	3.10449	3.33369	3.26189	2.92779	3.19909	3.45679	7.60092	9.08183	8.59239	6.60945	8.18377	9.97989	182	152	181	213	ATPAF2	91647	chr17	17921334	17942480	1552	-	NM_145691	protein_coding	ATP12|ATP12p|MGC29736	P6928	ATP synthase mitochondrial F1 complex assembly factor 2	ATPAF2
1464	ATPIF1	0.98044	7.22307	7.19478	7.20302	7.24287	7.28267	7.10118	148.404	145.502	146.341	150.468	154.705	136.299	949	1064	1072	938	ATPIF1	93974	chr1	28562602	28564616	886	+	NM_178190	protein_coding	ATPI|ATPIP|IP|MGC1167|MGC8898	P5971	ATPase inhibitory factor 1	ATPIF1
1465	ATR	1.03413	2.83525	2.87698	2.79329	2.87602	2.95612	2.79326	6.13667	6.34612	5.9321	6.34123	6.76032	5.93192	747	877	899	751	ATR	545	chr3	142168077	142297668	8251	-	NM_001184	protein_coding	FRP1|MEC1|SCKL|SCKL1	P6744	ATR serine /threonine kinase	ATR
1466	ATRAID	0.940837	6.14396	6.05727	6.15479	6.13306	6.00248	6.11005	69.716	65.5915	70.2487	69.1834	63.1102	68.0728	977	994	916	923	ATRAID	51374	chr2	27434899	27440046	1375	+	NM_080592	protein_coding	.	P20984	all-trans retinoic acid induced differentiation factor	ATRAID
1467	ATRIP	0.911431	2.63053	2.5192	2.5325	2.72232	2.61739	2.41384	5.19253	4.73264	4.78572	5.59935	5.13638	4.32889	181	232	204	165	ATRIP	84126	chr3	48488114	48507054	2833	+	NM_001271022	protein_coding	DKFZp762J2115|FLJ12343|MGC20625|MGC21482|MGC26740	P10572	ATR interacting protein	ATRIP
1468	ATRN	1.013	4.49816	4.51598	4.51733	4.47873	4.48485	4.54645	21.5986	21.8794	21.9009	21.2962	21.391	22.3678	2069	2232	2118	2128	ATRN	8455	chr20	3451665	3631769	8348	+	NM_001207047	protein_coding	DPPT-L|KIAA0548|MGC126754|MGCA	P7146	attractin	ATRN
1469	ATRNL1	1.13799	0.965688	1.0597	0.867716	1.05743	1.05473	1.06465	0.952994	1.0845	0.824772	1.08122	1.07733	1.09166	59	90	82	79	ATRNL1	26033	chr10	116853124	117708509	8635	+	NR_074088	protein_coding	ALP|FLJ45344|KIAA0534|bA338L11.1|bA454H24.1	.	attractin like 1	ATRNL1
1470	ATRX	0.9866	3.85718	3.83907	3.80518	3.90738	3.9228	3.75019	13.492	13.3112	12.9789	14.0051	14.1663	12.4561	2232	2645	2578	2156	ATRX	546	chrX	76760356	77041755	11220	-	NM_000489	protein_coding	ATR2|MGC2094|MRXHF1|RAD54|RAD54L|SFM1|SHS|XH2|XNP|ZNF-HX	P31124	alpha thalassemia /mental retardation syndrome X-linked	ATRX
1471	ATXN1	1.02035	2.75877	2.78358	2.72821	2.7887	2.7991	2.76789	5.76821	5.88557	5.62635	5.91007	5.96004	5.81109	914	1055	1024	949	ATXN1	6310	chr6	16299343	16761721	10636	-	NM_000332	protein_coding	ATX1|D6S504E|SCA1	P482	ataxin 1	ATXN1
1472	ATXN10	1.00202	5.33319	5.33604	5.34001	5.32635	5.35641	5.31537	39.3136	39.3931	39.5045	39.1228	39.9675	38.8187	1935	2097	2060	1913	ATXN10	25814	chr22	46067678	46241187	3330	+	NM_001167621	protein_coding	E46L|FLJ37990|HUMEEP|SCA10	P11750	ataxin 10	ATXN10
1473	ATXN1L	0.897044	3.61664	3.47333	3.64433	3.58841	3.44133	3.50463	11.2664	10.1065	11.5041	11.0287	9.86282	10.3501	1383	1456	1252	1251	ATXN1L	342371	chr16	71879894	71891236	7886	+	NM_001137675	protein_coding	BOAT|DKFZp667N0214|DKFZp686D05115|DKFZp686O1195|FLJ21460|FLJ21686	P26147	ataxin 1 like	ATXN1L
1474	ATXN2	0.961104	3.98174	3.9282	3.85042	4.10211	3.88544	3.96973	14.7988	14.2232	13.4242	16.1735	13.7786	14.6678	872	1129	923	918	ATXN2	6311	chr12	111890018	112037480	4876	-	NR_132311	protein_coding	ATX2|FLJ46772|SCA2|TNRC13	.	ataxin 2	ATXN2
1475	ATXN2L	0.997899	5.37486	5.3719	5.414	5.33463	5.26084	5.47502	40.4949	40.4098	41.6361	39.3537	37.3417	43.4779	2540	2649	2420	2680	ATXN2L	11273	chr16	28834369	28848558	4672	+	NM_148416	protein_coding	A2D|A2LG|A2LP|A2RP	P35816	ataxin 2 like	ATXN2L
1476	ATXN3	1.04787	2.29794	2.35193	2.33318	2.26182	2.34026	2.36351	3.91755	4.10508	4.03915	3.79595	4.06395	4.14622	424	436	450	438	ATXN3	4287	chr14	92524896	92572965	7154	-	NR_028461	protein_coding	AT3|ATX3|JOS|MJD|MJD1|SCA3	.	ataxin 3	ATXN3
1477	ATXN3L	1	0	0	0	0	0	0	0	0	0	0	0	0	0	0	0	0	ATXN3L	92552	chrX	13336768	13338518	1751	-	NM_001135995	protein_coding	FLJ59638|MGC168806|MGC168807|MJDL	P21983	ataxin 3 like	ATXN3L
1478	ATXN7	0.871149	3.12444	2.9497	3.09803	3.15038	2.96234	2.93695	7.72068	6.72586	7.56246	7.8789	6.79385	6.65788	803	919	764	704	ATXN7	6314	chr3	63850233	63989136	7524	+	NM_000333	protein_coding	ADCAII|FLJ17787|OPCA3|SCA7	P4587	ataxin 7	ATXN7
1479	ATXN7L1	1.13434	1.7495	1.87962	1.72843	1.77027	1.87858	1.88066	2.36242	2.67979	2.31367	2.41118	2.67713	2.68244	133	156	167	160	ATXN7L1	222255	chr7	105245221	105517031	7076	-	NM_020725	protein_coding	ATXN7L4|FLJ40255|FLJ58242|KIAA1218|MGC10760|MGC33190	P29058	ataxin 7 like 1	ATXN7L1
1480	ATXN7L2	0.973895	1.87795	1.85028	1.89629	1.85938	1.84556	1.85497	2.67553	2.60569	2.72255	2.62851	2.59392	2.61745	93	98	93	90	ATXN7L2	127002	chr1	110026561	110035420	2382	+	NM_153340	protein_coding	FLJ00381|MGC46534	P21342	ataxin 7 like 2	ATXN7L2
1481	ATXN7L3	0.882575	4.84162	4.66809	4.84961	4.83358	4.60158	4.73166	27.673	24.4234	27.8323	27.5136	23.2781	25.5687	1479	1601	1302	1367	ATXN7L3	56970	chr17	42269173	42275529	3593	-	NM_001098833	protein_coding	DKFZp761G2113	P11260	ataxin 7 like 3	ATXN7L3
1482	ATXN7L3B	0.974906	4.85634	4.82096	4.87829	4.83405	4.80922	4.83261	27.9671	27.2653	28.4112	27.523	27.0363	27.4944	1548	1642	1551	1507	ATXN7L3B	552889	chr12	74931551	74935232	3682	+	NM_001136262	protein_coding	FLJ32080|MGC17296	P29669	ataxin 7 like 3B	ATXN7L3B
1483	ATXN8OS	1	0	0.0342814	0	0	0.0677669	0	0	0.0240466	0	0	0.0480931	0	0	0	1	0	ATXN8OS	6315	chr13	70681345	70713885	1472	+	NR_002717	antisense_RNA	KLHL1AS|NCRNA00003|SCA8	.	ATXN8 opposite strand (non-protein coding)	ATXN8OS
1484	AUH	0.838193	3.43238	3.2033	3.3971	3.46682	3.30144	3.098	9.79567	8.21066	9.53483	10.0565	8.859	7.56232	207	237	201	165	AUH	549	chr9	93976097	94124206	1588	-	NM_001306190	protein_coding	.	P24703	AU RNA binding protein /enoyl-CoA hydratase	AUH
1485	AUNIP	0.871674	2.18954	2.03722	2.01088	2.34848	1.95709	2.11314	3.56159	3.10454	3.03029	4.09289	2.88278	3.32631	70	89	67	70	AUNIP	79000	chr1	26158404	26185949	3233	-	NM_001287490	protein_coding	.	P3562	aurora kinase A and ninein interacting protein	AUNIP
1486	AUP1	0.91985	5.50182	5.38407	5.57699	5.42253	5.34533	5.42179	44.3121	40.7605	46.7354	41.8888	39.6542	41.8667	1104	1070	964	994	AUP1	550	chr2	74753775	74757024	1653	-	NR_126511	protein_coding	.	.	ancient ubiquitous protein 1	AUP1
1487	AURKA	0.958143	3.60001	3.54351	3.64791	3.55046	3.59301	3.49225	11.1258	10.6601	11.5352	10.7164	11.0671	10.2531	374	376	380	327	AURKA	6790	chr20	54944445	54967351	2817	-	NM_198434	protein_coding	AIK|ARK1|AURA|AURORA2|BTAK|MGC34538|STK15|STK6|STK7	P28685	aurora kinase A	AURKA
1488	AURKAIP1	0.976511	6.68975	6.6558	6.7188	6.66011	6.6731	6.63829	102.232	99.8311	104.332	100.133	101.048	98.6146	1182	1214	1175	1138	AURKAIP1	54998	chr1	1309110	1310818	1474	-	NM_001127229	protein_coding	AIP|AKIP|FLJ20608	P34127	aurora kinase A interacting protein 1	AURKAIP1
1489	AURKAPS1	1.0521	0.674603	0.702408	0.696541	0.652326	0.753528	0.649409	0.596157	0.627218	0.620614	0.5717	0.685911	0.568525	13	13	15	12	AURKAPS1	6791	chr1	220439521	220441057	1537	-	NR_001587	misc_RNA	AurAps1|STK6P	.	aurora kinase A pseudogene 1	AURKAPS1
1490	AURKB	0.914149	4.11598	3.99428	4.13978	4.09179	4.02055	3.96753	16.3394	14.9367	16.6278	16.0511	15.2295	14.6439	279	296	269	254	AURKB	9212	chr17	8108049	8113944	1297	-	NM_001284526	protein_coding	AIK2|AIM-1|AIM1|ARK2|AurB|IPL1|STK12|STK5|aurkb-sv1|aurkb-sv2	P22134	aurora kinase B	AURKB
1491	AURKC	0.985308	0.56876	0.561838	0.824989	0.256979	0.802277	0.273153	0.483248	0.476149	0.771522	0.194974	0.743851	0.208446	11	3	11	3	AURKC	6795	chr19	57742377	57746916	1356	+	NM_001015879	protein_coding	AIE2|AIK3|ARK3|AurC|STK13|aurora-C	P11114	aurora kinase C	AURKC
1492	AUTS2	0.844212	2.11329	1.92922	2.21146	2.00796	1.95588	1.90207	3.32677	2.8085	3.63143	3.02212	2.87952	2.73749	337	326	296	275	AUTS2	26053	chr7	69063905	70258054	6752	+	NM_015570	protein_coding	FBRSL2|KIAA0442|MGC13140	P14924	autism susceptibility candidate 2	AUTS2
1493	AVEN	1.07113	3.47042	3.56089	3.43705	3.50304	3.54315	3.57841	10.0841	10.8014	9.83064	10.3376	10.6572	10.9456	205	234	232	230	AVEN	57099	chr15	34158428	34331303	1531	-	NM_020371	protein_coding	PDCD12	P15950	apoptosis and caspase activation inhibitor	AVEN
1494	AVIL	1.1619	0.286748	0.328246	0.323723	0.2488	0.334541	0.321923	0.219887	0.255486	0.251556	0.188218	0.260976	0.249996	11	9	12	11	AVIL	10677	chr12	58191160	58209852	2994	-	NM_006576	protein_coding	ADVIL|DKFZp779O1812|DOC6|FLJ12386|MGC133244|p92	P12954	advillin	AVIL
1495	AVL9	1.04547	3.78607	3.84567	3.82836	3.74251	3.83472	3.85654	12.795	13.3768	13.2053	12.3847	13.2681	13.4855	1418	1460	1504	1456	AVL9	23080	chr7	32535038	32628353	7065	+	NM_015060	protein_coding	DKFZp686G0344|KIAA0241	P13763	AVL9 cell migration associated	AVL9
1496	AVP	1	0	0	0	0	0	0	0	0	0	0	0	0	0	0	0	0	AVP	551	chr20	3063202	3065370	619	-	NM_000490	protein_coding	ADH|ARVP|AVP-NPII|AVRP|VP	P17214	arginine vasopressin	AVP
1497	AVPI1	1.24435	1.74633	1.97471	1.65138	1.83541	1.83519	2.10193	2.35504	2.9305	2.14135	2.56873	2.56818	3.29282	40	52	50	62	AVPI1	60370	chr10	99437181	99447015	1392	-	NM_021732	protein_coding	PP5395|RP11-548K23.7|VIP32|VIT32	P26161	arginine vasopressin induced 1	AVPI1
1498	AVPR1A	1	0	0.011402	0	0	0.0227145	0	0	0.00793455	0	0	0.0158691	0	0	0	2	0	AVPR1A	552	chr12	63536539	63546590	7831	-	NM_000706	protein_coding	AVPR1	P28356	arginine vasopressin receptor 1A	AVPR1A
1499	AVPR1B	2.02789	0.0830366	0.163683	0.112605	0.0528495	0.0549154	0.264821	0.0592452	0.120143	0.0811787	0.0373117	0.0387982	0.201487	2	1	1	5	AVPR1B	553	chr1	206224283	206231482	1773	+	NM_000707	protein_coding	AVPR3	P10725	arginine vasopressin receptor 1B	AVPR1B
1500	AVPR2	0.236179	0.248842	0.062759	0.222562	0.274651	0	0.122902	0.188253	0.0444613	0.166804	0.209701	0	0.0889227	4	5	0	2	AVPR2	554	chrX	153167985	153172620	2582	+	NR_027419	protein_coding	ADHR|DI1|DIR|DIR3|MGC126533|MGC138386|NDI|V2R	.	arginine vasopressin receptor 2	AVPR2
1501	AWAT1	1.03978	0.069161	0.0718448	0	0.135158	0.140281	0	0.0491064	0.0510598	0	0.0982129	0.10212	0	0	2	2	0	AWAT1	158833	chrX	69454505	69460511	1399	+	NM_001013579	protein_coding	DGA2|DGAT2L3	P34373	acyl-CoA wax alcohol acyltransferase 1	AWAT1
1502	AWAT2	1	0	0.0235889	0	0	0	0.0467982	0	0.016485	0	0	0	0.0329699	0	0	0	1	AWAT2	158835	chrX	69260392	69269788	2124	-	NM_001002254	protein_coding	DC4|DGAT2L4|MFAT|WS	P14290	acyl-CoA wax alcohol acyltransferase 2	AWAT2
1503	AXDND1	1.68162	0.118174	0.193512	0.0845782	0.151004	0.234319	0.151516	0.0853601	0.143544	0.0603777	0.110342	0.176351	0.110736	3	6	10	6	AXDND1	126859	chr1	179334855	179523870	3891	+	NM_144696	protein_coding	.	P22314	axonemal dynein light chain domain containing 1	AXDND1
1504	AXIN1	0.990403	4.06204	4.04896	4.19615	3.91417	3.99187	4.10388	15.703	15.5523	17.3302	14.0759	14.9101	16.1946	923	821	835	864	AXIN1	8312	chr16	337440	402676	3660	-	NM_003502	protein_coding	AXIN|MGC52315	P23143	axin 1	AXIN1
1505	AXIN2	0.970137	1.17428	1.15009	1.19155	1.15681	1.27153	1.01748	1.25681	1.21928	1.28398	1.22964	1.41418	1.02438	81	85	94	65	AXIN2	8313	chr17	63524683	63557740	4232	-	NM_004655	protein_coding	AXIL|DKFZp781B0869|MGC10366|MGC126582	P23753	axin 2	AXIN2
1506	AXL	0.881559	6.34245	6.16297	6.34274	6.34216	6.12408	6.20084	80.1462	70.6536	80.1627	80.1297	68.7479	72.5593	5684	6227	5124	5174	AXL	558	chr19	41725104	41767672	4900	+	NM_021913	protein_coding	JTK11|UFO	P4168	AXL receptor tyrosine kinase	AXL
1507	AZGP1	1	0	0.0807663	0	0	0.157249	0	0	0.0575796	0	0	0.115159	0	0	0	2	0	AZGP1	563	chr7	99564350	99573735	1265	-	NM_001185	protein_coding	ZA2G|ZAG	P20905	alpha-2-glycoprotein 1, zinc-binding	AZGP1
1508	AZGP1P1	1	0	0	0	0	0	0	0	0	0	0	0	0	0	0	0	0	AZGP1P1	646282	chr7	99578385	99581860	1181	+	NR_036679	misc_RNA	.	.	alpha-2-glycoprotein 1, zinc-binding pseudogene 1	AZGP1P1
1509	AZI2	1.01193	3.76609	3.78195	3.76749	3.76469	3.83401	3.72792	12.6052	12.7556	12.6184	12.592	13.2611	12.25	522	575	598	467	AZI2	64343	chr3	28363844	28390618	3726	-	NM_022461	protein_coding	AZ2|NAP1|TILP	P16464	5-azacytidine induced 2	AZI2
1510	AZIN1	0.973034	4.8454	4.80735	4.82874	4.86188	4.81071	4.80399	27.7483	27	27.4181	28.0784	27.0652	26.9348	1746	1961	1819	1731	AZIN1	51582	chr8	103838530	103876428	4352	-	NM_001301668	protein_coding	MGC3832|MGC691|OAZI|OAZIN|ODC1L	P14022	antizyme inhibitor 1	AZIN1
1511	AZIN1-AS1	1.54367	0.926185	1.25682	1.14456	0.668764	1.28118	1.23203	0.900245	1.38968	1.21078	0.58971	1.43038	1.34898	13	6	14	13	AZIN1-AS1	100506753	chr8	103876499	103990104	884	+	NR_126339	lncRNA	.	.	AZIN1 antisense RNA 1	AZIN1-AS1
1512	AZIN2	0.800216	1.33688	1.15132	1.3619	1.31142	1.02221	1.26982	1.52605	1.22117	1.57024	1.48186	1.03103	1.41131	41	44	30	31	AZIN2	113451	chr1	33546714	33586132	3222	+	NM_001293562	protein_coding	.	P35903	antizyme inhibitor 2	AZIN2
1513	AZU1	1	0	0	0	0	0	0	0	0	0	0	0	0	0	0	0	0	AZU1	566	chr19	827831	832017	912	+	NM_001700	protein_coding	AZAMP|AZU|CAP37|HBP|HUMAZUR|NAZC	P28015	azurocidin 1	AZU1
1514	B2M	1.01312	9.32465	9.34343	9.32485	9.32445	9.41197	9.27146	640.209	648.608	640.299	640.119	680.218	616.999	7906	8496	8684	7691	B2M	567	chr15	45003685	45010357	987	+	NM_004048	protein_coding	.	P26855	beta-2-microglobulin	B2M
1515	B3GALNT1	0.963481	2.50088	2.45683	2.48442	2.51715	2.47171	2.4418	4.66029	4.4901	4.59608	4.7245	4.547	4.4332	221	253	237	219	B3GALNT1	8706	chr3	160801671	160823160	3641	-	NM_003781	protein_coding	B3GALT3|GLCT3|GLOB|Gb4Cer|P|P1|beta3Gal-T3|galT3	P20531	beta-1,3-N-acetylgalactosaminyltransferase 1 (globoside blood group)	B3GALNT1
1516	B3GALNT2	0.944812	3.28301	3.20974	3.23584	3.32868	3.31176	3.09995	8.73384	8.25184	8.42077	9.04691	8.92979	7.57389	584	664	630	521	B3GALNT2	148789	chr1	235610505	235667781	5690	-	NM_152490	protein_coding	B3GalNAc-T2|MGC39558	P16973	beta-1,3-N-acetylgalactosaminyltransferase 2	B3GALNT2
1517	B3GALT1	0.986179	0.306464	0.302643	0.405488	0.200139	0.48783	0.0901357	0.236673	0.233402	0.324537	0.148809	0.402334	0.0644703	10	5	13	2	B3GALT1	8708	chr2	168675182	168727366	2168	+	NM_020981	protein_coding	MGC126594|beta3Gal-T1	P32457	beta-1,3-galactosyltransferase 1	B3GALT1
1518	B3GALT2	1.73973	0.16767	0.280254	0.297544	0.024938	0.218089	0.339851	0.123243	0.214409	0.22905	0.017436	0.163192	0.265626	12	1	9	14	B3GALT2	8707	chr1	193147860	193155743	3548	-	NM_003783	protein_coding	BETA3GALT2|GLCT2|beta3Gal-T2	P757	beta-1,3-galactosyltransferase 2	B3GALT2
1519	B3GALT4	1.57984	1.04341	1.42027	1.22144	0.840278	1.35702	1.48086	1.0611	1.67636	1.3318	0.790395	1.56156	1.79116	31	20	38	42	B3GALT4	8705	chr6	33244917	33246602	1686	+	NM_003782_1	protein_coding	BETA3GALT4|GALT2|GALT4	P34590	beta-1,3-galactosyltransferase 4	B3GALT4
1520	B3GALT5	1.21049	2.35182	2.57742	2.35231	2.35133	2.59489	2.55973	4.10468	4.9687	4.10641	4.10296	5.04142	4.89597	162	178	209	196	B3GALT5	10317	chr21	40984867	41034816	2874	+	NM_001278650	protein_coding	B3GalT-V|B3GalTx|B3T5|GLCT5|beta3Gal-T5	P16948	beta-1,3-galactosyltransferase 5	B3GALT5
1521	B3GALT5-AS1	0.979804	0.857625	0.844509	0.677661	1.01761	0.907506	0.778634	0.812053	0.795653	0.599544	1.02456	0.8758	0.715506	11	20	17	13	B3GALT5-AS1	114041	chr21	40969075	40984749	2192	-	NR_026542	lncRNA	.	.	B3GALT5 antisense RNA 1	B3GALT5-AS1
1522	B3GALT6	1.04097	4.44152	4.49684	4.49461	4.3864	4.42455	4.56567	20.7286	21.5779	21.5431	19.9141	20.4745	22.6812	874	883	873	926	B3GALT6	126792	chr1	1167629	1170420	2792	+	NM_080605	protein_coding	beta3GalT6	P28967	beta-1,3-galactosyltransferase 6	B3GALT6
1523	B3GAT1	1.28583	0.666698	0.81175	0.708785	0.623347	0.850891	0.771518	0.587436	0.75534	0.634427	0.540445	0.803614	0.707065	33	32	44	37	B3GAT1	27087	chr11	134248398	134281812	3524	-	NM_018644	protein_coding	CD57|GLCATP|GLCUATP|HNK1|LEU7|NK-1|NK1	P14971	beta-1,3-glucuronyltransferase 1	B3GAT1
1524	B3GAT2	1.58667	0.884484	1.22804	0.799392	0.964835	0.913575	1.48608	0.846104	1.34249	0.740367	0.95184	0.883707	1.80126	20	28	25	49	B3GAT2	135152	chr6	71571069	71666788	1925	-	NM_080742	protein_coding	GLCATS|KIAA1963|MGC138535	P21358	beta-1,3-glucuronyltransferase 2	B3GAT2
1525	B3GAT3	0.924975	4.86456	4.75606	4.93474	4.79079	4.69885	4.81109	28.1326	26.022	29.5848	26.6804	24.9713	27.0726	670	663	597	621	B3GAT3	26229	chr11	62382768	62389647	2180	-	NM_012200	protein_coding	GLCATI	P128	beta-1,3-glucuronyltransferase 3	B3GAT3
1526	B3GLCT	1.04504	1.65547	1.69916	1.57284	1.73362	1.61154	1.78176	2.15026	2.24711	1.9749	2.32562	2.05577	2.43845	124	160	136	154	B3GLCT	145173	chr13	31774112	31906411	4213	+	NM_194318	protein_coding	.	P35249	beta 3-glucosyltransferase	B3GLCT
1527	B3GNT2	0.902817	3.45899	3.32555	3.37491	3.53844	3.34466	3.30617	9.99662	9.02512	9.37404	10.6192	9.15884	8.89139	374	463	384	357	B3GNT2	10678	chr2	62423262	62451866	2749	+	NM_006577	protein_coding	B3GN-T2|B3GNT|B3GNT-2|B3GNT1|BETA3GNT|BGNT2|BGnT-2	P13851	UDP-GlcNAc:betaGal beta-1,3-N-acetylglucosaminyltransferase 2	B3GNT2
1528	B3GNT3	1.43078	1.33869	1.67263	1.21308	1.45422	1.52704	1.80487	1.52921	2.18796	1.31832	1.74009	1.88193	2.49398	52	75	78	99	B3GNT3	10331	chr19	17905919	17924385	2720	+	NM_014256	protein_coding	B3GAL-T8|B3GN-T3|B3GNT-3|HP10328|TMEM3|beta3Gn-T3	P19029	UDP-GlcNAc:betaGal beta-1,3-N-acetylglucosaminyltransferase 3	B3GNT3
1529	B3GNT4	1.08013	0.829332	0.879012	0.873473	0.783798	0.686776	1.04862	0.776863	0.839115	0.832068	0.721657	0.609682	1.06855	17	16	13	22	B3GNT4	79369	chr12	122688228	122692084	1504	+	NM_030765	protein_coding	B3GN-T4|beta3Gn-T4	P2813	UDP-GlcNAc:betaGal beta-1,3-N-acetylglucosaminyltransferase 4	B3GNT4
1530	B3GNT5	0.831025	3.63051	3.38697	3.65905	3.60141	3.43559	3.33665	11.3849	9.46117	11.6323	11.1376	9.81974	9.1026	714	749	635	562	B3GNT5	84002	chr3	182971032	182991179	4123	+	NM_032047	protein_coding	B3GN-T5|beta3Gn-T5	P25230	UDP-GlcNAc:betaGal beta-1,3-N-acetylglucosaminyltransferase 5	B3GNT5
1531	B3GNT6	0.693271	0.0529286	0.0368994	0	0.103984	0.0728784	0	0.0373686	0.0259066	0	0.0747372	0.0518131	0	0	3	2	0	B3GNT6	192134	chr11	76745385	76753005	2546	+	NM_138706	protein_coding	B3Gn-T6|IMAGE:4907098|MGC119334|MGC119336|MGC119337	P16856	UDP-GlcNAc:betaGal beta-1,3-N-acetylglucosaminyltransferase 6	B3GNT6
1532	B3GNT7	0.754626	0.419583	0.327363	0.397472	0.441361	0.278193	0.374911	0.337541	0.254718	0.317198	0.357885	0.212675	0.29676	17	21	12	16	B3GNT7	93010	chr2	232260335	232265875	3625	+	NM_145236	protein_coding	beta3GnT7	P33533	UDP-GlcNAc:betaGal beta-1,3-N-acetylglucosaminyltransferase 7	B3GNT7
1533	B3GNT8	1.01966	0.52049	0.529055	0.42578	0.609362	0.662629	0.381839	0.434442	0.442984	0.343299	0.525584	0.582965	0.303002	9	15	16	8	B3GNT8	374907	chr19	41931264	41934635	1874	-	NM_198540	protein_coding	B3GALT7|BGALT15|beta3Gn-T8	P27512	UDP-GlcNAc:betaGal beta-1,3-N-acetylglucosaminyltransferase 8	B3GNT8
1534	B3GNT9	1.09248	2.52613	2.63238	2.56615	2.48496	2.70264	2.55852	4.76024	5.20048	4.92228	4.59819	5.50991	4.89105	193	197	227	193	B3GNT9	84752	chr16	67182005	67184902	2705	-	NM_033309	protein_coding	MGC4655	P5263	UDP-GlcNAc:betaGal beta-1,3-N-acetylglucosaminyltransferase 9	B3GNT9
1535	B3GNTL1	0.919491	1.81233	1.72676	1.82178	1.80281	1.86384	1.57528	2.51208	2.30984	2.53518	2.48898	2.63974	1.97994	47	50	51	37	B3GNTL1	146712	chr17	80901667	81009686	1383	-	NM_001009905	protein_coding	B3GNT8|MGC126253|MGC126256	P29205	UDP-GlcNAc:betaGal beta-1,3-N-acetylglucosaminyltransferase-like 1	B3GNTL1
1536	B4GALNT1	0.185198	0.164334	0.0318804	0.160212	0.168446	0.0630717	0	0.120649	0.0223438	0.117451	0.123847	0.0446877	0	5	4	2	0	B4GALNT1	2583	chr12	58019678	58027022	4063	-	NM_001478	protein_coding	GALGT|GALNACT	P30001	beta-1,4-N-acetyl-galactosaminyltransferase 1	B4GALNT1
1537	B4GALNT2	0.909799	1.13736	1.06458	0.811781	1.40282	1.03671	1.09192	1.19978	1.09156	0.755377	1.64418	1.05155	1.13157	19	45	30	29	B4GALNT2	124872	chr17	47209822	47247351	2110	+	NM_001159388	protein_coding	B4GALT|GALGT2|MGC142235|MGC142237	P1947	beta-1,4-N-acetyl-galactosaminyltransferase 2	B4GALNT2
1538	B4GALNT3	0.966218	2.71463	2.67271	2.69303	2.73591	2.59553	2.74597	5.56425	5.37628	5.4667	5.6618	5.04413	5.70842	277	314	269	291	B4GALNT3	283358	chr12	569543	671058	3438	+	NM_173593	protein_coding	FLJ16224|FLJ40362	P16925	beta-1,4-N-acetyl-galactosaminyltransferase 3	B4GALNT3
1539	B4GALNT4	0.771603	1.24127	1.03739	1.17432	1.30524	0.936802	1.13142	1.36406	1.05251	1.25686	1.47125	0.91428	1.19074	64	82	49	61	B4GALNT4	338707	chr11	369795	382117	3454	+	NM_178537	protein_coding	FLJ25045	P28210	beta-1,4-N-acetyl-galactosaminyltransferase 4	B4GALNT4
[truncated: 22,885 more rows]

## Sheet: Info #1
	Information			Sample ID	Sample No. 1	Vehicle only
Seq	mRNA-Seq				Sample No. 2	Vehicle only
organism	Human				Sample No. 3	OSMI-1 only
build	hg19(UCSC)				Sample No. 4	OSMI-1 only
[truncated: 20 more rows]

## Sheet: Data #2
Filter: 24424		Fold change			Normalized data (log2)			Raw data			Annotation											Gene information
[truncated: 24,425 more rows]

[truncated: 1 more sheets: Info #2]
