# Supplementary material for: Inhibition of O‐GlcNAcylation protects from Shiga toxin‐mediated cell injury and lethality in host
Source: EMBO Mol Med. 2021 Nov 29;14(1):e14678. doi: 10.15252/emmm.202114678 (PMC8749473; doi:10.15252/emmm.202114678)
Supplement: Supplementary file 3 — Source Data for Expanded View [file EMMM-14-e14678-s009.zip]

Archive with 26 entries (21 files):
- Source_data_Figure_EV1/
- Source_data_Figure_EV1/Blots_Figure_EV1.pptx
- Source_data_Figure_EV2/
- Source_data_Figure_EV2/Numerical_data_Figure_EV2.xlsx
- Source_data_Figure_EV2/Fig_EV2._TUNEL_assay_Microscopy_uncropped_images/
- Source_data_Figure_EV2/Fig_EV2._TUNEL_assay_Microscopy_uncropped_images/OSMI-1_0h-1.tif
- Source_data_Figure_EV2/Fig_EV2._TUNEL_assay_Microscopy_uncropped_images/OSMI-1_0h-2.tif
- Source_data_Figure_EV2/Fig_EV2._TUNEL_assay_Microscopy_uncropped_images/OSMI-1_3h-1.tif
- Source_data_Figure_EV2/Fig_EV2._TUNEL_assay_Microscopy_uncropped_images/OSMI-1_3h-2.tif
- Source_data_Figure_EV2/Fig_EV2._TUNEL_assay_Microscopy_uncropped_images/OSMI-1_6h-1.tif
- Source_data_Figure_EV2/Fig_EV2._TUNEL_assay_Microscopy_uncropped_images/OSMI-1_6h-2.tif
- Source_data_Figure_EV2/Fig_EV2._TUNEL_assay_Microscopy_uncropped_images/OSMI-1_9h-1.tif
- Source_data_Figure_EV2/Fig_EV2._TUNEL_assay_Microscopy_uncropped_images/OSMI-1_9h-2.tif
- Source_data_Figure_EV2/Fig_EV2._TUNEL_assay_Microscopy_uncropped_images/Vehicle_0h-1.tif
- Source_data_Figure_EV2/Fig_EV2._TUNEL_assay_Microscopy_uncropped_images/Vehicle_0h-2.tif
- Source_data_Figure_EV2/Fig_EV2._TUNEL_assay_Microscopy_uncropped_images/Vehicle_3h-1.tif
- Source_data_Figure_EV2/Fig_EV2._TUNEL_assay_Microscopy_uncropped_images/Vehicle_3h-2.tif
- Source_data_Figure_EV2/Fig_EV2._TUNEL_assay_Microscopy_uncropped_images/Vehicle_6h-1.tif
- Source_data_Figure_EV2/Fig_EV2._TUNEL_assay_Microscopy_uncropped_images/Vehicle_6h-2.tif
- Source_data_Figure_EV2/Fig_EV2._TUNEL_assay_Microscopy_uncropped_images/Vehicle_9h-1.tif
- Source_data_Figure_EV2/Fig_EV2._TUNEL_assay_Microscopy_uncropped_images/Vehicle_9h-2.tif
- Source_data_Figure_EV3/
- Source_data_Figure_EV3/Blots_Figure_EV3.pptx
- Source_data_Figure_EV5/
- Source_data_Figure_EV5/Numerical_data_Figure_EV5.xlsx
- Source_data_Figure_EV5/Source_data_uncropped_images_for_Fig_EV5B.pptx
