# Supplementary material for: Inhibition of O‐GlcNAcylation protects from Shiga toxin‐mediated cell injury and lethality in host
Source: EMBO Mol Med. 2021 Nov 29;14(1):e14678. doi: 10.15252/emmm.202114678 (PMC8749473; doi:10.15252/emmm.202114678)
Supplement: Supplementary file 3 — Source Data for Expanded View [file EMMM-14-e14678-s009.zip › Source_data_Figure_EV2/Numerical_data_Figure_EV2.xlsx]

## Sheet: Figure EV2B
Fig EV2B
WST-1 assay (450nm)							Relative level to 0h/vehicle
Exp.1
		0h	3h	6h	9h				0h	3h	6h	9h
	Vehicle	0.562125	0.49625	0.383425	0.287975			Vehicle	1	0.882811	0.682099	0.512297
	OSMI-1	0.560476	0.59334	0.499156	0.358344			OSMI-1	0.997066	1.05553	0.88798	0.637481
Exp.2
		0h	3h	6h	9h				0h	3h	6h	9h
	Vehicle	0.586725	0.5133	0.413175	0.29085			Vehicle	1	0.874856	0.704206	0.495718
	OSMI-1	0.586725	0.570515	0.524425	0.367648			OSMI-1	1	0.972372	0.893817	0.62661
Exp.3
		0h	3h	6h	9h				0h	3h	6h	9h
	Vehicle	1.1893	0.945	0.7163	0.5992			Vehicle	1	0.794585	0.602287	0.503826
	OSMI-1	1.17	1.07	0.963	0.77			OSMI-1	0.983772	0.899689	0.80972	0.64744
		0h	3h	6h	9h
Mean	Vehicle	1	0.850751	0.662864	0.503947
	OSMI-1	0.993613	0.975864	0.863839	0.637177
STEDV	Vehicle	0	0.0488032	0.0536129	0.00829033
	OSMI-1	0.00864772	0.0779794	0.0469594	0.0104184
T-test			0.0904974	0.00849927	9.1823e-05

## Sheet: Figure EV2C
Fig EV2C
% of apoptosis (FITC-labeled cells)
Exp.1		9h
	Vehicle	83.9
	OSMI-1	50.7
Exp.2		9h
	Vehicle	86
	OSMI-1	60.7
Exp.3		9h
	Vehicle	86.7
	OSMI-1	69.3
		9h
Mean	Vehicle	85.5333
	OSMI-1	60.2333
STEDV	Vehicle	1.45717
	OSMI-1	9.30878
T-test		0.00965537
