# Supplementary material for: Inhibition of O‐GlcNAcylation protects from Shiga toxin‐mediated cell injury and lethality in host
Source: EMBO Mol Med. 2021 Nov 29;14(1):e14678. doi: 10.15252/emmm.202114678 (PMC8749473; doi:10.15252/emmm.202114678)
Supplement: Supplementary file 3 — Source Data for Expanded View [file EMMM-14-e14678-s009.zip › Source_data_Figure_EV5/Numerical_data_Figure_EV5.xlsx]

## Sheet: Figure EV5A
Fig EV5A
Body weight (g) of mice injected by Stx2a +/- OSMI-1
		Vehicle			OSMI-1 (0.3mg/mouse)			OSMI-1 (1.0mg/mouse)
		Day 0	Day 3		Day 0	Day 3		Day 0	Day 3
	body weight (g)	14.3	14.1		14	12.9		14.1	14
		14.5	12.8		15.4	14.6		14.1	14.6
		15.4	13.1		14.9	13.7		15.1	14.3
		14.5	12.2		14.4	14.2		13.5	13.3
		15.1	13.8		14.9	13.2		14.3	13.7
	Mean	14.76	13.2		14.72	13.72		14.22	13.98
	STEDV	0.466905	0.764853		0.535724	0.697854		0.576194	0.506952
	T-test		0.016042			0.01549			0.346119
