# Supplementary material for: Inhibition of O‐GlcNAcylation protects from Shiga toxin‐mediated cell injury and lethality in host
Source: EMBO Mol Med. 2021 Nov 29;14(1):e14678. doi: 10.15252/emmm.202114678 (PMC8749473; doi:10.15252/emmm.202114678)
Supplement: Supplementary file 4 — Source Data for Figure 1 [file EMMM-14-e14678-s005.zip › Numerical_data_Figure_1.xlsx]

## Sheet: Figure 1B
Fig 1B
O-GlcNAc level / CTD110.6
Band intensity								Relative intensity
Exp.1		0h	3h	6h	9h	12h			0h	3h	6h	9h	12h
	CTD110.6	155	163	251	328	374		CTD110.6/β-actin	3.98458	4.47802	6.13692	7.50572	9.51654
	Actin	38.9	36.4	40.9	43.7	39.3		relative levels to 0h	1	1.12384	1.54017	1.88369	2.38834
Exp.2		0h	3h	6h	9h	12h			0h	3h	6h	9h	12h
	CTD110.6	87	128	148	154	156		CTD110.6/β-actin	5.27273	7.19101	10.6475	11	12
	Actin	16.5	17.8	13.9	14	13		relative levels to 0h	1	1.36381	2.01935	2.08621	2.27586
Exp.3		0h	3h	6h	9h	12h			0h	3h	6h	9h	12h
	CTD110.6	73.4	154	225	244	240		CTD110.6/β-actin	7.05769	9.625	13.2353	15.25	17.7778
	Actin	10.4	16	17	16	13.5		relative levels to 0h	1	1.36376	1.8753	2.16076	2.51892
	0h	3h	6h	9h	12h
Exp.1	1	1.12384	1.54017	1.88369	2.38834
Exp.2	1	1.36381	2.01935	2.08621	2.27586
Exp.3	1	1.36376	1.8753	2.16076	2.51892
	0h	3h	6h	9h	12h
Mean	1	1.2838	1.81161	2.04355	2.39438
STDEV	0	0.138534	0.245858	0.143374	0.121642
T-test		0.071062	0.0292529	0.00623328	0.0025272

## Sheet: Figure 1D
Fig 1D
Relative intensity
XBP1s/β-actin
	Vehicle			OSMI-1			MKC-3946
(-) Stx2a	1	1	1	0.894161	0.955975	0.842752	0.821168	0.883648	0.943489
(+) Stx2a	1.71533	1.87736	2.42015	1.84307	1.8522	2.38084	1.38504	1.32704	1.67076
GFAT1/β-actin
	Vehicle			OSMI-1			MKC-3946
(-) Stx2a	1	1	1	1.15625	0.819753	0.914815	0.960938	0.741975	0.85679
(+) Stx2a	3.01562	2.2963	2.22222	2.76562	1.59259	1.44444	1.19531	1.22716	1.1358
O-GlcNAc (RL-2)/β-actin
	Vehicle			OSMI-1			MKC-3946
(-) Stx2a	1	1	1	0.408284	0.622951	0.512121	0.615385	1.07104	0.830303
(+) Stx2a	1.3432	1.54098	1.30606	0.497041	0.628415	0.612121	1.0858	1.01093	0.918182
XBP1s/β-actin								GFAT1/β-actin
	(-) Stx2a			(+) Stx2a					(-) Stx2a			(+) Stx2a
	Vehicle (G1)	OSMI-1 (G2)	MKC-3946 (G3)	Vehicle (G4)	OSMI-1 (G5)	MKC-3946 (G6)			Vehicle (G1)	OSMI-1 (G2)	MKC-3946 (G3)	Vehicle (G4)	OSMI-1 (G5)	MKC-3946 (G6)
Exp.1	1	0.894161	0.821168	1.71533	1.84307	1.38504		Exp.1	1	1.15625	0.960938	3.01562	2.76562	1.19531
Exp.2	1	0.955975	0.883648	1.87736	1.8522	1.32704		Exp.2	1	0.819753	0.741975	2.2963	1.59259	1.22716
Exp.3	1	0.842752	0.943489	2.42015	2.38084	1.67076		Exp.3	1	0.914815	0.85679	2.22222	1.44444	1.1358
	(-) Stx2a			(+) Stx2a					(-) Stx2a			(+) Stx2a
	Vehicle (G1)	OSMI-1 (G2)	MKC-3946 (G3)	Vehicle (G4)	OSMI-1 (G5)	MKC-3946 (G6)			Vehicle (G1)	OSMI-1 (G2)	MKC-3946 (G3)	Vehicle (G4)	OSMI-1 (G5)	MKC-3946 (G6)
Mean	1	0.897629	0.882768	2.00428	2.02537	1.46095		Mean	1	0.963606	0.853234	2.51138	1.93422	1.18609
SEM	0	0.0327306	0.0353138	0.213131	0.177754	0.106234		SEM	0	0.100155	0.0632339	0.253027	0.417896	0.0267727
T-test (vs G1)	#DIV/0!	0.0888168	0.080002	0.0422075	0.028762	0.0492272		T-test (vs G1)	#DIV/0!	0.751137	0.146036	0.0269018	0.154904	0.0200769
T-test (vs G2)	0.0888168	#DIV/0!	0.821127	0.0429815	0.031707	0.0542153		T-test (vs G2)	0.751137	#DIV/0!	0.123438	0.0109453	0.097233	0.1715
T-test (vs G3)	0.080002	0.821127	#DIV/0!	0.0247745	0.016405	0.0196473		T-test (vs G3)	0.146036	0.123438	#DIV/0!	0.0150333	0.0997805	0.0498626
T-test (vs G4)	0.0422075	0.0429815	0.0247745	#DIV/0!	0.731407	0.0462096		T-test (vs G4)	0.0269018	0.0109453	0.0150333	#DIV/0!	0.0728818	0.0331674
T-test (vs G5)	0.028762	0.031707	0.016405	0.731407	#DIV/0!	0.0173644		T-test (vs G5)	0.154904	0.097233	0.0997805	0.0728818	#DIV/0!	0.210625
T-test (vs G6)	0.0492272	0.0542153	0.0196473	0.0462096	0.0173644	#DIV/0!		T-test (vs G6)	0.0200769	0.1715	0.0498626	0.0331674	0.210625	#DIV/0!
O-GlcNAc (RL-2)/β-actin
	(-) Stx2a			(+) Stx2a
	Vehicle (G1)	OSMI-1 (G2)	MKC-3946 (G3)	Vehicle (G4)	OSMI-1 (G5)	MKC-3946 (G6)
Exp.1	1	0.408284	0.615385	1.3432	0.497041	1.0858
Exp.2	1	0.622951	1.07104	1.54098	0.628415	1.01093
Exp.3	1	0.512121	0.830303	1.30606	0.612121	0.918182
	(-) Stx2a			(+) Stx2a
	Vehicle (G1)	OSMI-1 (G2)	MKC-3946 (G3)	Vehicle (G4)	OSMI-1 (G5)	MKC-3946 (G6)
Mean	1	0.514452	0.838909	1.39675	0.579193	1.00497
SEM	0	0.0619799	0.131606	0.0729109	0.0413441	0.0484785
T-test (vs G1)	#DIV/0!	0.0159066	0.345562	0.0321523	0.00951538	0.927699
T-test (vs G2)	0.0159066	#DIV/0!	0.0431085	0.002528	0.162052	0.0345674
T-test (vs G3)	0.345562	0.0431085	#DIV/0!	0.0224408	0.113557	0.403651
T-test (vs G4)	0.0321523	0.002528	0.0224408	#DIV/0!	0.00620705	0.0380945
T-test (vs G5)	0.00951538	0.162052	0.113557	0.00620705	#DIV/0!	0.0371409
T-test (vs G6)	0.927699	0.0345674	0.403651	0.0380945	0.0371409	#DIV/0!

## Sheet: Figure 1F
Fig 1F
Relative intensity
O-GlcNAc (RL-2)/β-actin
		Vehicle			OSMI-1
Stx2a	0h	1	1	1	0.580964	0.507317	0.548029
	3h	1.26082	1.37886	1.2697	0.568603	0.572358	0.597291
	6h	1.79234	1.89886	1.87192	0.758962	0.790244	0.773399
	9h	2.00247	2.47317	2.34113	0.844252	0.845529	0.890394
	12h	2.24969	2.57073	2.44089	0.779975	0.827642	0.880542
	Vehicle					OSMI-1
	0h	3h	6h	9h	12h	0h	3h	6h	9h	12h
Exp.1	1	1.26082	1.79234	2.00247	2.24969	0.580964	0.568603	0.758962	0.844252	0.779975
Exp.2	1	1.37886	1.89886	2.47317	2.57073	0.507317	0.572358	0.790244	0.845529	0.827642
Exp.3	1	1.2697	1.87192	2.34113	2.44089	0.548029	0.597291	0.773399	0.890394	0.880542
	0h	3h	6h	9h	12h	0h	3h	6h	9h	12h
Mean	1	1.30313	1.85437	2.27226	2.42044	0.545437	0.579417	0.774202	0.860058	0.829387
SEM	0	0.0379542	0.0319786	0.140175	0.0932389	0.0212995	0.0090022	0.0090393	0.0151724	0.0290442
T-test	1	0.00133232	1.16669e-05	0.000816918	0.000108263	2.85053e-05	1.25549e-06	1.52469e-05	0.000767872	0.00419531

## Sheet: Figure 1G
Fig 1G
Band intensity													relative levels to β-actin
		Vehicle					OGT inhibitor (OSMI-1)							Vehicle					OGT inhibitor (OSMI-1)
Exp1		0h	3h	6h	9h	12h	0h	3h	6h	9h	12h			0h	3h	6h	9h	12h	0h	3h	6h	9h	12h
	cleaved-upper	-236	5510	4550	5870	4920	-297	2790	1370	1390	1140		cleaved-upper	-0.624339	15.3911	11.6071	12.384	13.0159	-0.703791	5.71721	3.91429	4.16168	3.40299
	cleaved-lower	-11	786	5100	10600	11000	-99	304	2590	4390	4020		cleaved-lower	-0.0291005	2.19553	13.0102	22.3629	29.1005	-0.234597	0.622951	7.4	13.1437	12
	β-actin	378	358	392	474	378	422	488	350	334	335
		Vehicle					OGT inhibitor (OSMI-1)							Vehicle					OGT inhibitor (OSMI-1)
Exp2		0h	3h	6h	9h	12h	0h	3h	6h	9h	12h			0h	3h	6h	9h	12h	0h	3h	6h	9h	12h
	cleaved-upper	-112	9100	5660	6390	8150	-224	3700	1120	1290	1200		cleaved-upper	-0.92562	71.0938	58.3505	69.4565	90.5556	-3.39394	44.0476	9.33333	10.4878	9.02256
	cleaved-lower	333	2120	7160	12000	14300	69	473	3170	4110	3680		cleaved-lower	2.75207	16.5625	73.8144	130.435	158.889	1.04545	5.63095	26.4167	33.4146	27.6692
	β-actin	121	128	97	92	90	66	84	120	123	133
		Vehicle					OGT inhibitor (OSMI-1)							Vehicle					OGT inhibitor (OSMI-1)
Exp3		0h	3h	6h	9h	12h	0h	3h	6h	9h	12h			0h	3h	6h	9h	12h	0h	3h	6h	9h	12h
	cleaved-upper	8	3830	1840	1860	2150	7	1880	623	475	47		cleaved-upper	0.011994	3.51376	1.67273	1.63158	3.89493	0.00990099	2.06593	0.482946	0.279412	0.0447619
	cleaved-lower	0	784	2450	3580	2840	0	304	947	1840	1190		cleaved-lower	0	0.719266	2.22727	3.14035	5.14493	0	0.334066	0.734109	1.08235	1.13333
	β-actin	667	1090	1100	1140	552	707	910	1290	1700	1050
Cleaved Caspase-3 / upper band												Cleaved Caspase-3 / lower band
relative levels to 3h/vehicle												relative levels to 3h/vehicle
Exp1		0h	3h	6h	9h	12h						Exp1		0h	3h	6h	9h	12h
	Vehicle	0	1	0.754148	0.804621	0.845677							Vehicle	0	1	5.92577	10.1856	13.2544
	OSMI-1	0	0.371463	0.254322	0.270396	0.221101							OSMI-1	0	0.283736	3.37048	5.98658	5.46565
Exp2		0h	3h	6h	9h	12h						Exp2		0h	3h	6h	9h	12h
	Vehicle	0	1	0.820755	0.976971	1.27375							Vehicle	0	1	4.45672	7.87531	9.59329
	OSMI-1	0	0.619571	0.131282	0.147521	0.126911							OSMI-1	0	0.339982	1.59497	2.01749	1.67059
Exp3		0h	3h	6h	9h	12h						Exp3		0h	3h	6h	9h	12h
	Vehicle	0	1	0.47605	0.46434	1.10848							Vehicle	0	1	3.09659	4.36605	7.15302
	OSMI-1	0	0.587955	0.137444	0.0795193	0.012739							OSMI-1	0	0.464454	1.02064	1.5048	3.39254
		0h	3h	6h	9h	12h								0h	3h	6h	9h	12h
Mean	Vehicle	0	1	0.683651	0.748644	1.07597						Mean	Vehicle	0	1	4.49303	7.47566	10.0003
	OSMI-1	0	0.52633	0.174349	0.165812	0.12025							OSMI-1	0	0.362724	1.99536	3.16962	3.50959
STEDV	Vehicle	0	0	0.182846	0.26086	0.215879						STEDV	Vehicle	0	0	1.41494	2.9303	3.071
	OSMI-1	0	0.135047	0.0693268	0.0967439	0.104341							OSMI-1	0	0.0924805	1.22502	2.45299	1.90023
T-test			0.0260416	0.037426	0.0467431	0.0289442						T-test			0.00694673	0.00827756	0.0382042	0.04153

## Sheet: Figure 1H
Fig 1H
% of apoptosis (FITC-labeled cells)
Exp.1		0h	3h	6h	9h
	Vehicle	1.43	50.1	65.2	67.9
	OSMI-1	8.93	22.2	33.3	46.6
Exp.2		0h	3h	6h	9h
	Vehicle	11.1	72.4	73.6	75
	OSMI-1	10.6	34.1	36.1	52.9
Exp.3		0h	3h	6h	9h
	Vehicle	5.94	67	70.7	62.1
	OSMI-1	6.74	32.3	34.2	52.4
		0h	3h	6h	9h
Mean	Vehicle	6.15667	63.1667	69.8333	68.3333
	OSMI-1	8.75667	29.5333	34.5333	50.6333
STDEV	Vehicle	4.83864	11.6337	4.26654	6.46091
	OSMI-1	1.93583	6.41431	1.42945	3.5019
T-test		0.436266	0.0118282	0.000169823	0.0140122
