# Supplementary material for: Inhibition of O‐GlcNAcylation protects from Shiga toxin‐mediated cell injury and lethality in host
Source: EMBO Mol Med. 2021 Nov 29;14(1):e14678. doi: 10.15252/emmm.202114678 (PMC8749473; doi:10.15252/emmm.202114678)
Supplement: Supplementary file 5 — Source Data for Figure 2 [file EMMM-14-e14678-s011.zip › Numerical_data_Figure_2.xlsx]

## Sheet: Figure 2B
Fig 2B
ELISA (pg/mL)
		Vehicle			OSMI-1
TNF-α	(-) Stx2a	76.3188	69.9615	84.6685	76.1681	69.8131	84.3319
	(+) Stx2a	178.066	183.19	185.467	124.739	132.177	129.733
IL-8	(-) Stx2a	76.2894	62.6881	65.2383	76.3181	62.613	65.8613
	(+) Stx2a	178.066	183.19	185.467	124.739	132.177	129.733
MIP-1α	(-) Stx2a	0.852064	0.610351	0.303763	0.801651	0.431685	0.315981
	(+) Stx2a	7.35848	5.81638	4.17148	1.01875	3.52037	0.77887
CCL-2	(-) Stx2a	19.9577	25.8305	22.0795	18.139	25.3379	19.5409
	(+) Stx2a	36.932	39.0159	38.0317	17.3055	26.2852	18.1011
TNF-α						IL-8						MIP-1α						CCL-2
	(-) Stx2a		(+) Stx2a				(-) Stx2a		(+) Stx2a				(-) Stx2a		(+) Stx2a				(-) Stx2a		(+) Stx2a
	Vehicle	OSMI-1	Vehicle	OSMI-1			Vehicle	OSMI-1	Vehicle	OSMI-1			Vehicle	OSMI-1	Vehicle	OSMI-1			Vehicle	OSMI-1	Vehicle	OSMI-1
Exp.1	76.3188	76.1681	178.066	124.739		Exp.1	76.2894	76.3181	178.066	124.739		Exp.1	0.852064	0.801651	7.35848	1.01875		Exp.1	19.9577	18.139	36.932	17.3055
Exp.2	69.9615	69.8131	183.19	132.177		Exp.2	62.6881	62.613	183.19	132.177		Exp.2	0.610351	0.431685	5.81638	3.52037		Exp.2	25.8305	25.3379	39.0159	26.2852
Exp.3	84.6685	84.3319	185.467	129.733		Exp.3	65.2383	65.8613	185.467	129.733		Exp.3	0.303763	0.315981	4.17148	0.77887		Exp.3	22.0795	19.5409	38.0317	18.1011
	(-) Stx2a		(+) Stx2a				(-) Stx2a		(+) Stx2a				(-) Stx2a		(+) Stx2a				(-) Stx2a		(+) Stx2a
	Vehicle	OSMI-1	Vehicle	OSMI-1			Vehicle	OSMI-1	Vehicle	OSMI-1			Vehicle	OSMI-1	Vehicle	OSMI-1			Vehicle	OSMI-1	Vehicle	OSMI-1
Mean	76.9829	76.771	182.241	128.883		Mean	68.0719	68.2641	182.241	128.883		Mean	0.588726	0.516439	5.78212	1.77267		Mean	22.6226	21.006	37.9932	20.5639
SEM	4.25852	4.20205	2.18853	2.18889		SEM	4.17415	4.13472	2.18853	2.18889		SEM	0.15865	0.146465	0.920167	0.876594		SEM	1.71694	2.20347	0.601875	2.86983
T-test	1	0.973439	2.53374e-05	6.64452e-05		T-test	1	0.975471	1.72289e-05	6.64452e-05		T-test	1	0.754607	0.005117	0.0343527		T-test	1	0.593803	0.00107538	0.00401829
T-test of OSMI-1 with Stx2a was compared with Vehicle with (+) Stx2a

## Sheet: Figure 2C
Fig 2C
RT-qPCR (Fold change over untreated control)
			Vehicle			OSMI-1
TNF-α	Stx2a	0h	1.85719	1.9563	2.2201	3.09513	2.73445	3.8604
		6h	37.661	33.2723	42.7025	20.6418	18.2364	23.4254
		12h	19.6302	17.3426	18.3951	7.70076	6.80337	9.00827
		18h	9.90049	8.74677	10.3031	8.9383	7.8967	8.86887
		24h	8.23918	7.27905	8.61888	5.26889	4.6549	8.05564
IL-8	Stx2a	0h	1.17555	1.35035	1.21065	1.19196	1.33176	1.21652
		6h	90.0924	114.828	110.162	117.241	161.27	126.816
		12h	183.334	287.682	153.137	106.768	118.466	112.164
		18h	193.788	215.021	211.166	109.011	139.908	163.165
		24h	335.073	272.164	201.136	42.0296	108.634	102.165
IL-6	Stx2a	0h	0.981652	1.05221	1.20168	0.958763	1.04124	1.00216
		6h	3.05221	3.47791	3.16519	1.19072	1.60309	2.16519
		12h	2.07229	1.76707	3.19186	1.39175	1.37629	2.31518
		18h	2.23293	1.46988	2.91326	0.917526	1.29381	1.61579
		24h	2.26506	2.01606	2.16157	2.23196	1.2732	0.816513
MIP-1α	Stx2a	0h	0.808508	1.01631	1.217	0.780967	1.04488	1.22547
		6h	2.16519	2.43401	2.95536	1.04488	1.35974	1.84651
		12h	1.81322	2.78627	3.57597	0.903335	1.02316	0.884744
		18h	2.1016	2.25532	2.53737	1.12376	1.65672	0.438112
		24h	1.1434	1.67404	1.80667	1.05215	1.20025	1.06519
IL-1β	Stx2a	0h	1.07456	1.87742	1.44518	2.58247	2.65968	2.11404
		6h	104.16	106.614	103.071	44.748	45.8468	50.9585
		12h	91.1659	98.787	99.2159	45.2156	52.9387	54.6633
		18h	105.165	102.448	110.374	62.196	70.0955	73.5167
		24h	154.169	152.615	147.928	51.4019	60.0774	56.1514
TNF-α
	Vehicle					OSMI-1
	0h	6h	12h	18h	24h	0h	6h	12h	18h	24h
Exp.1	1.85719	37.661	19.6302	9.90049	8.23918	3.09513	20.6418	7.70076	8.9383	5.26889
Exp.2	1.9563	33.2723	17.3426	8.74677	7.27905	2.73445	18.2364	6.80337	7.8967	4.6549
Exp.3	2.2201	42.7025	18.3951	10.3031	8.61888	3.8604	23.4254	9.00827	8.86887	8.05564
	0h	6h	12h	18h	24h	0h	6h	12h	18h	24h
Mean	2.0112	37.8786	18.456	9.6501	8.0457	3.22999	20.7679	7.83747	8.56796	5.99315
SEM	0.108298	2.72445	0.661057	0.466378	0.398689	0.331955	1.49925	0.640159	0.336225	1.04637
T-test		0.00019288	1.63384e-05	9.02205e-05	0.000127793	0.0251112	0.00531994	0.000322123	0.132944	0.140729
T-test of OSMI-1 with Stx2a was compared with Vehicle with Stx2a, at the same time-point
IL-8
	Vehicle					OSMI-1
	0h	6h	12h	18h	24h	0h	6h	12h	18h	24h
Exp.1	1.17555	90.0924	183.334	193.788	335.073	1.19196	117.241	106.768	109.011	42.0296
Exp.2	1.35035	114.828	287.682	215.021	272.164	1.33176	161.27	118.466	139.908	108.634
Exp.3	1.21065	110.162	153.137	211.166	201.136	1.21652	126.816	112.164	163.165	102.165
	0h	6h	12h	18h	24h	0h	6h	12h	18h	24h
Mean	1.24552	105.028	208.051	206.658	269.458	1.24674	135.109	112.466	137.361	84.2763
SEM	0.0533874	7.5881	40.7587	6.53073	38.6881	0.0430942	13.3693	3.38044	15.6846	21.2057
T-test		0.000165544	0.00711101	6.09015e-06	0.00227294	0.98657	0.121998	0.0796286	0.0151146	0.013725
T-test of OSMI-1 with Stx2a was compared with Vehicle with Stx2a, at the same time-point
IL-6
	Vehicle					OSMI-1
	0h	6h	12h	18h	24h	0h	6h	12h	18h	24h
Exp.1	0.981652	3.05221	2.07229	2.23293	2.26506	0.958763	1.19072	1.39175	0.917526	2.23196
Exp.2	1.05221	3.47791	1.76707	1.46988	2.01606	1.04124	1.60309	1.37629	1.29381	1.2732
Exp.3	1.20168	3.16519	3.19186	2.91326	2.16157	1.00216	2.16519	2.31518	1.61579	0.816513
	0h	6h	12h	18h	24h	0h	6h	12h	18h	24h
Mean	1.07852	3.23177	2.34374	2.20536	2.14756	1.00072	1.653	1.69441	1.27571	1.44056
SEM	0.0648653	0.127319	0.433119	0.416895	0.0722192	0.0238191	0.282408	0.310418	0.201774	0.417085
T-test		0.000113016	0.0446086	0.0557595	0.000386409	0.323211	0.00700015	0.289964	0.115166	0.170188
T-test of OSMI-1 with Stx2a was compared with Vehicle with Stx2a, at the same time-point
MIP-1α
	Vehicle					OSMI-1
	0h	6h	12h	18h	24h	0h	6h	12h	18h	24h
Exp.1	0.808508	2.16519	1.81322	2.1016	1.1434	0.780967	1.04488	0.903335	1.12376	1.05215
Exp.2	1.01631	2.43401	2.78627	2.25532	1.67404	1.04488	1.35974	1.02316	1.65672	1.20025
Exp.3	1.217	2.95536	3.57597	2.53737	1.80667	1.22547	1.84651	0.884744	0.438112	1.06519
	0h	6h	12h	18h	24h	0h	6h	12h	18h	24h
Mean	1.01394	2.51818	2.72515	2.2981	1.54137	1.0171	1.41704	0.937079	1.07287	1.10586
SEM	0.117928	0.231953	0.509779	0.127601	0.202634	0.129066	0.233179	0.0433728	0.352702	0.047344
T-test		0.00444781	0.0307775	0.00178711	0.0876804	0.986422	0.028623	0.0250112	0.030887	0.104491
T-test of OSMI-1 with Stx2a was compared with Vehicle with Stx2a, at the same time-point
IL-1β
	Vehicle					OSMI-1
	0h	6h	12h	18h	24h	0h	6h	12h	18h	24h
Exp.1	1.07456	104.16	91.1659	105.165	154.169	2.58247	44.748	45.2156	62.196	51.4019
Exp.2	1.87742	106.614	98.787	102.448	152.615	2.65968	45.8468	52.9387	70.0955	60.0774
Exp.3	1.44518	103.071	99.2159	110.374	147.928	2.11404	50.9585	54.6633	73.5167	56.1514
	0h	6h	12h	18h	24h	0h	6h	12h	18h	24h
Mean	1.46572	104.615	96.3896	105.996	151.57	2.45206	47.1844	50.9392	68.6027	55.8769
SEM	0.231992	1.04763	2.61481	2.32524	1.8757	0.170475	1.9135	2.90476	3.35215	2.50815
T-test		7.02068e-08	3.4915e-06	1.49355e-06	1.50646e-07	0.0266314	1.23722e-05	0.000312496	0.000786674	6.83568e-06
T-test of OSMI-1 with Stx2a was compared with Vehicle with Stx2a, at the same time-point
