# Supplementary material for: Inhibition of O‐GlcNAcylation protects from Shiga toxin‐mediated cell injury and lethality in host
Source: EMBO Mol Med. 2021 Nov 29;14(1):e14678. doi: 10.15252/emmm.202114678 (PMC8749473; doi:10.15252/emmm.202114678)
Supplement: Supplementary file 6 — Source Data for Figure 3 [file EMMM-14-e14678-s004.zip › Numerical_data_Figure_3.xlsx]

## Sheet: Figure 3B
Fig 3B
Relative intensity
O-GlcNAc/β-actin
		Vehicle				OSMI-1
RL2/Actin	(-) Stx2a	1.15	1.03	1.31	0.87	0.79	0.16	0.5	0.834
	(+) Stx2a	2.4	4.198	1.816	3.1	1.5	0.53	1.32	2.13
p-Akt/Akt
		Vehicle			OSMI-1
p-Akt/Akt	(-) Stx2a	0.84014	1.05018	1.10969	0.798133	1.08518	1.2287
	(+) Stx2a	0.357059	0.525088	0.458576	0.875146	0.875146	0.756126
p-p65/p65
		Vehicle			OSMI-1
p-p65/p65	(-) Stx2a	1.10233	1.18605	0.711628	1.25581	1.40233	1.25581
	(+) Stx2a	3.48837	4.18605	3.76744	1.81395	1.39535	1.74419
p-Bad/Bad
		Vehicle			OSMI-1
p-Bad/Bad	(-) Stx2a	0.931157	1.00551	1.06334	0.909914	1.05625	0.973643
	(+) Stx2a	0.252557	0.186467	0.218332	0.455547	0.472069	0.47797
O-GlcNAc/β-actin						p-Akt/Akt
	(-) Stx2a		(+) Stx2a				(-) Stx2a		(+) Stx2a
	Vehicle (G1)	OSMI-1 (G2)	Vehicle (G3)	OSMI-1 (G4)			Vehicle (G1)	OSMI-1 (G2)	Vehicle (G3)	OSMI-1 (G4)
Exp.1	1.15	0.79	2.4	1.5		Exp.1	0.84014	0.798133	0.357059	0.875146
Exp.2	1.03	0.16	4.198	0.53		Exp.2	1.05018	1.08518	0.525088	0.875146
Exp.3	1.31	0.5	1.816	1.32		Exp.3	1.10969	1.2287	0.458576	0.756126
Exp.4	0.87	0.834	3.1	2.13			(-) Stx2a		(+) Stx2a
	(-) Stx2a		(+) Stx2a				Vehicle (G1)	OSMI-1 (G2)	Vehicle (G3)	OSMI-1 (G4)
	Vehicle (G1)	OSMI-1 (G2)	Vehicle (G3)	OSMI-1 (G4)		Mean	1	1.03734	0.446908	0.835473
Mean	1.09	0.571	2.8785	1.37		SEM	0.0817553	0.126576	0.0488551	0.0396733
SEM	0.0930949	0.155749	0.512186	0.329469		T-test (vs G1)	1	0.816488	0.0043745	0.14446
T-test (vs G1)	1	0.0287911	0.0138754	0.44471		T-test (vs G2)	0.816488	1	0.0121406	0.202706
T-test (vs G2)	0.0287911	1	0.00503564	0.0708325		T-test (vs G3)	0.0043745	0.0121406	1	0.0034953
T-test (vs G3)	0.0138754	0.00503564	1	0.048		T-test (vs G4)	0.14446	0.202706	0.0034953	1
T-test (vs G4)	0.44471	0.0708325	0.048	1
p-p65/p65						p-Bad/Bad
	(-) Stx2a		(+) Stx2a				(-) Stx2a		(+) Stx2a
	Vehicle (G1)	OSMI-1 (G2)	Vehicle (G3)	OSMI-1 (G4)			Vehicle (G1)	OSMI-1 (G2)	Vehicle (G3)	OSMI-1 (G4)
Exp.1	1.10233	1.25581	3.48837	1.81395		Exp.1	0.931157	0.909914	0.252557	0.455547
Exp.2	1.18605	1.40233	4.18605	1.39535		Exp.2	1.00551	1.05625	0.186467	0.472069
Exp.3	0.711628	1.25581	3.76744	1.74419		Exp.3	1.06334	0.973643	0.218332	0.47797
	(-) Stx2a		(+) Stx2a				(-) Stx2a		(+) Stx2a
	Vehicle (G1)	OSMI-1 (G2)	Vehicle (G3)	OSMI-1 (G4)			Vehicle (G1)	OSMI-1 (G2)	Vehicle (G3)	OSMI-1 (G4)
Mean	1	1.30465	3.81395	1.65116		Mean	1	0.979937	0.219119	0.468529
SEM	0.146197	0.0488373	0.20274	0.129483		SEM	0.0382561	0.0423622	0.0190825	0.00671075
T-test (vs G1)	1	0.119282	0.000354665	0.0289898		T-test (vs G1)	1	0.742957	5.28421e-05	0.000165217
T-test (vs G2)	0.119282	1	0.000273496	0.0664864		T-test (vs G2)	0.742957	1	8.14124e-05	0.000283418
T-test (vs G3)	0.000354665	0.000273496	1	0.000847212		T-test (vs G3)	5.28421e-05	8.14124e-05	1	0.000248604
T-test (vs G4)	0.0289898	0.0664864	0.000847212	1		T-test (vs G4)	0.000165217	0.000283418	0.000248604	1

## Sheet: Figure 3D
Fig 3D
Relative intensity
OGT/β-actin
		siScr			siOGT
OGT/Actin	(-) Stx2a	1.10526	0.947368	0.947368	0.31579	0.157895	0.31579
	(+) Stx2a	0.947368	0.789474	0.947368	0.31579	0.252632	0.31579
O-GlcNAc (RL-2)/β-actin
		siScr			siOGT
RL-2/Actin	(-) Stx2a	1.12458	1.07744	0.79798	0.690236	0.636364	0.545455
	(+) Stx2a	1.6835	1.73401	2.52525	1.05724	0.690236	0.875421
p-Akt/Akt
		siScr			siOGT
p-Akt/Akt	(-) Stx2a	0.769231	1.19231	1.03846	0.807692	0.923077	1.16923
	(+) Stx2a	0.0384615	0.04	0.0673077	0.0769231	0.155	0.157692
p-Bad/Bad
		siScr			siOGT
p-Bad/Bad	(-) Stx2a	0.716418	1.1194	1.16418	0.895522	1.38806	1.34328
	(+) Stx2a	0.425373	0.223881	0.291045	0.671642	0.828358	1.1194
p-p65/p65
		siScr			siOGT
p-p65/p65	(-) Stx2a	1.17486	1.0047	0.820431	0.635403	1.25267	0.707931
	(+) Stx2a	4.6863	3.81372	3.16258	2.92226	2.06294	1.58129
OGT/β-actin						O-GlcNAc (RL-2)/β-actin						p-Akt/Akt
	(-) Stx2a		(+) Stx2a				(-) Stx2a		(+) Stx2a				(-) Stx2a		(+) Stx2a
	siScr (G1)	siOGT (G2)	siScr (G3)	siOGT (G4)			siScr (G1)	siOGT (G2)	siScr (G3)	siOGT (G4)			siScr (G1)	siOGT (G2)	siScr (G3)	siOGT (G4)
Exp.1	1.10526	0.31579	0.947368	0.31579		Exp.1	1.12458	0.690236	1.6835	1.05724		Exp.1	0.769231	0.807692	0.0384615	0.0769231
Exp.2	0.947368	0.157895	0.789474	0.252632		Exp.2	1.07744	0.636364	1.73401	0.690236		Exp.2	1.19231	0.923077	0.04	0.155
Exp.3	0.947368	0.31579	0.947368	0.31579		Exp.3	0.79798	0.545455	2.52525	0.875421		Exp.3	1.03846	1.16923	0.0673077	0.157692
	(-) Stx2a		(+) Stx2a				(-) Stx2a		(+) Stx2a				(-) Stx2a		(+) Stx2a
	siScr (G1)	siOGT (G2)	siScr (G3)	siOGT (G4)			siScr (G1)	siOGT (G2)	siScr (G3)	siOGT (G4)			siScr (G1)	siOGT (G2)	siScr (G3)	siOGT (G4)
Mean	1	0.263158	0.894737	0.294737		Mean	1	0.624018	1.98092	0.874299		Mean	1	0.966667	0.0485897	0.129872
SEM	0.0526315	0.0526316	0.0526316	0.0210526		SEM	0.101923	0.0422481	0.272556	0.105946		SEM	0.123637	0.106619	0.0093695	0.0264858
T-test (vs G1)	1	0.00058441	0.2302	0.000239977		T-test (vs G1)	1	0.0270836	0.0280184	0.440721		T-test (vs G1)	1	0.848184	0.00155096	0.00233662
T-test (vs G2)	0.00058441	1	0.00105757	0.607167		T-test (vs G2)	0.0270836	1	0.00793123	0.0932431		T-test (vs G2)	0.848184	1	0.00101459	0.00159476
T-test (vs G3)	0.2302	0.00105757	1	0.000450855		T-test (vs G3)	0.0280184	0.00793123	1	0.0193636		T-test (vs G3)	0.00155096	0.00101459	1	0.04442
T-test (vs G4)	0.000239977	0.607167	0.000450855	1		T-test (vs G4)	0.440721	0.0932431	0.0193636	1		T-test (vs G4)	0.00233662	0.00159476	0.04442	1
p-Bad/Bad						p-p65/p65
	(-) Stx2a		(+) Stx2a				(-) Stx2a		(+) Stx2a
	siScr (G1)	siOGT (G2)	siScr (G3)	siOGT (G4)			siScr (G1)	siOGT (G2)	siScr (G3)	siOGT (G4)
Exp.1	0.716418	0.895522	0.425373	0.671642		Exp.1	1.17486	0.635403	4.6863	2.92226
Exp.2	1.1194	1.38806	0.223881	0.828358		Exp.2	1.0047	1.25267	3.81372	2.06294
Exp.3	1.16418	1.34328	0.291045	1.1194		Exp.3	0.820431	0.707931	3.16258	1.58129
	(-) Stx2a		(+) Stx2a				(-) Stx2a		(+) Stx2a
	siScr (G1)	siOGT (G2)	siScr (G3)	siOGT (G4)			siScr (G1)	siOGT (G2)	siScr (G3)	siOGT (G4)
Mean	1	1.20896	0.313433	0.873134		Mean	1	0.865335	3.88753	2.18883
SEM	0.142379	0.157249	0.0592332	0.131182		SEM	0.102343	0.194797	0.441407	0.392191
T-test (vs G1)	1	0.380373	0.0112277	0.548048		T-test (vs G1)	1	0.573623	0.00310993	0.0426844
T-test (vs G2)	0.380373	1	0.00596773	0.176371		T-test (vs G2)	0.573623	1	0.00331409	0.0390732
T-test (vs G3)	0.0112277	0.00596773	1	0.0177121		T-test (vs G3)	0.00310993	0.00331409	1	0.0451551
T-test (vs G4)	0.548048	0.176371	0.0177121	1		T-test (vs G4)	0.0426844	0.0390732	0.0451551	1

## Sheet: Figure 3E
Fig 3E
LDH release (Fold increase)
		siScr			siOGT
(+) Stx2a	0h	1.00976	1.00976	0.980488	1.00931	1.00107	0.979101
	6h	1.23659	1.19268	1.1561	1.12683	1.09024	1.06098
	9h	1.52195	1.5	1.33171	1.20732	1.18537	1.13415
	(+) Stx2a
	siScr			siOGT
	0h	6h	9h	0h	6h	9h
Exp.1	1.00976	1.23659	1.52195	1.00931	1.12683	1.20732
Exp.2	1.00976	1.19268	1.5	1.00107	1.09024	1.18537
Exp.3	0.980488	1.1561	1.33171	0.979101	1.06098	1.13415
	siScr			siOGT
Mean	1	1.19512	1.45122	0.996493	1.09268	1.17561
SEM	0.00975607	0.0232666	0.0600912	0.00901594	0.0190492	0.0216786
T-test				0.804835	0.02711	0.012503
T-test of OSMI-1 with Stx2a was compared with Vehicle with Stx2a, at the same time-point

## Sheet: Figure 3F
Fig 3F
ELISA (pg/mL)
		siScr			siOGT
(+) Stx2a	TNF-α	347.948	305.149	302.608	194.599	192.638	200.041
	IL-8	749.896	758.711	756.229	570.619	566.442	558.188
	MIP-1α	292.876	300.771	279.114	214.711	220.659	204.725
	CCL-2	2096.02	2176.82	2205.67	1003.85	986.689	995.226
TNF-α				IL-8				MIP-1α				CCL-2
	(+) Stx2a				(+) Stx2a				(+) Stx2a				(+) Stx2a
	siScr	siOGT			siScr	siOGT			siScr	siOGT			siScr	siOGT
Exp.1	347.948	194.599		Exp.1	749.896	570.619		Exp.1	292.876	214.711		Exp.1	2096.02	1003.85
Exp.2	305.149	192.638		Exp.2	758.711	566.442		Exp.2	300.771	220.659		Exp.2	2176.82	986.689
Exp.3	302.608	200.041		Exp.3	756.229	558.188		Exp.3	279.114	204.725		Exp.3	2205.67	995.226
	siScr	siOGT			siScr	siOGT			siScr	siOGT			siScr	siOGT
Mean	318.568	195.759		Mean	754.945	565.083		Mean	290.92	213.365		Mean	2159.5	995.255
SEM	14.7082	2.21429		SEM	2.62421	3.65222		SEM	6.32778	4.64866		SEM	32.8151	4.95383
T-test	1	0.00117385		T-test	1	1.88172e-06		T-test	1	0.000589485		T-test	1	3.93995e-06

## Sheet: Figure 3H
Fig 3H
Relative intensity
p-Akt/Akt
		Akt_Wild-type			Akt_T305A/T312A
p-Akt/Akt	(-) Stx2a	0.934066	1.06593	1	1.03226	0.956989	0.954268
	(+) Stx2a	0.0127439	0.0340659	0.0334066	0.512195	0.313812	0.413205
p-Bad/Bad
		Akt_Wild-type			Akt_T305A/T312A
p-Bad/Bad	(-) Stx2a	1.0084	1.04622	0.945378	0.920952	1.04988	1.02916
	(+) Stx2a	0.252101	0.176471	0.365546	0.460476	0.656178	0.553722
C-Casp-3/P-Casp-3
		Akt_Wild-type			Akt_T305A/T312A
C-Casp-3 /P-Casp-3	(-) Stx2a	0	0	0	0	0	0
	(+) Stx2a	0.812552	1.26837	0.919075	0.116928	0.18431	0.159538
p-Akt/Akt
	(-) Stx2a		(+) Stx2a
	Akt_Wild-type (G1)	Akt_T305A/T312A (G2)	Akt_Wild-type (G3)	Akt_T305A/T312A (G4)
Exp.1	0.934066	1.03226	0.0127439	0.512195
Exp.2	1.06593	0.956989	0.0340659	0.313812
Exp.3	1	0.954268	0.0334066	0.413205
	(-) Stx2a		(+) Stx2a
	Akt_Wild-type (G1)	Akt_T305A/T312A (G2)	Akt_Wild-type (G3)	Akt_T305A/T312A (G4)
Mean	1	0.981172	0.0267388	0.413071
SEM	0.038067	0.0255552	0.00700004	0.0572683
T-test (vs G1)	1	0.702373	1.48508e-05	0.00103411
T-test (vs G2)	0.702373	1	3.54567e-06	0.000822913
T-test (vs G3)	1.48508e-05	3.54567e-06	1	0.00258753
T-test (vs G4)	0.00103411	0.000822913	0.00258753	1
p-Bad/Bad
	(-) Stx2a		(+) Stx2a
	Akt_Wild-type (G1)	Akt_T305A/T312A (G2)	Akt_Wild-type (G3)	Akt_T305A/T312A (G4)
Exp.1	1.0084	0.920952	0.252101	0.460476
Exp.2	1.04622	1.04988	0.176471	0.656178
Exp.3	0.945378	1.02916	0.365546	0.553722
	(-) Stx2a		(+) Stx2a
	Akt_Wild-type (G1)	Akt_T305A/T312A (G2)	Akt_Wild-type (G3)	Akt_T305A/T312A (G4)
Mean	1	1	0.264706	0.556792
SEM	0.0294119	0.0399742	0.0549441	0.0565152
T-test (vs G1)	1	0.999998	0.000295344	0.00224382
T-test (vs G2)	0.999998	1	0.000413676	0.00305643
T-test (vs G3)	0.000295344	0.000413676	1	0.0207324
T-test (vs G4)	0.00224382	0.00305643	0.0207324	1
C-Casp-3/P-Casp-3
	(-) Stx2a		(+) Stx2a
	Akt_Wild-type (G1)	Akt_T305A/T312A (G2)	Akt_Wild-type (G3)	Akt_T305A/T312A (G4)
Exp.1	0	0	0.812552	0.116928
Exp.2	0	0	1.26837	0.18431
Exp.3	0	0	0.919075	0.159538
	(-) Stx2a		(+) Stx2a
	Akt_Wild-type (G1)	Akt_T305A/T312A (G2)	Akt_Wild-type (G3)	Akt_T305A/T312A (G4)
Mean	0	0	1	0.153592
SEM	0	0	0.137665	0.0196774
T-test (vs G1)	#DIV/0!	#DIV/0!	0.00190754	0.00145366
T-test (vs G2)	#DIV/0!	#DIV/0!	0.00190754	0.00145366
T-test (vs G3)	0.00190754	0.00190754	1	0.00368397
T-test (vs G4)	0.00145366	0.00145366	0.00368397	1

## Sheet: Figure 3I
Fig 3I
LDH release (Fold increase)
	Vehicle			Stx2a
Empty Vector	0.995745	1	1.00425	4.15734	4.08018	3.55824
Akt wild-type	0.9375	1.025	1.0375	3.2383	3.20851	3.21362
Akt T305A/T312A	0.912254	0.984871	1.10287	2.65417	2.41667	2.6375
	(-) Stx2a			(+) Stx2a
	Empty Vector (G1)	Akt Wild-type (G2)	Akt T305A/T312A (G3)	Empty Vector (G4)	Akt Wild-type (G5)	Akt T305A/T312A (G6)
Exp.1	0.995745	0.9375	0.912254	4.15734	3.2383	2.65417
Exp.2	1	1.025	0.984871	4.08018	3.20851	2.41667
Exp.3	1.00425	1.0375	1.10287	3.55824	3.21362	2.6375
	Empty Vector (G1)	Akt Wild-type (G2)	Akt T305A/T312A (G3)	Empty Vector (G4)	Akt Wild-type (G5)	Akt T305A/T312A (G6)
Mean	1	1	1	3.93192	3.22014	2.56944
SEM	0.00245671	0.0314576	0.0555447	0.188161	0.00919688	0.0765402
T-test (vs G1)	1	0.999998	1	9.90775e-05	2.02771e-09	3.34779e-05
T-test (vs G2)	0.999998	1	0.999998	0.000104579	2.84538e-07	4.55288e-05
T-test (vs G3)	1	0.999998	1	0.000116783	2.47076e-06	7.72241e-05
T-test (vs G4)	9.90775e-05	0.000104579	0.000116783	1	0.0194642	0.00257153
T-test (vs G5)	2.02771e-09	2.84538e-07	2.47076e-06	0.0194642	1	0.0010791
T-test (vs G6)	3.34779e-05	4.55288e-05	7.72241e-05	0.00257153	0.0010791	1
