# Supplementary material for: Inhibition of O‐GlcNAcylation protects from Shiga toxin‐mediated cell injury and lethality in host
Source: EMBO Mol Med. 2021 Nov 29;14(1):e14678. doi: 10.15252/emmm.202114678 (PMC8749473; doi:10.15252/emmm.202114678)
Supplement: Supplementary file 7 — Source Data for Figure 4 [file EMMM-14-e14678-s002.zip]

Archive with 2 entries (2 files):
- Blots_Figure_4.pptx
- Numerical_data_Figure_4.xlsx
