# Supplementary material for: Inhibition of O‐GlcNAcylation protects from Shiga toxin‐mediated cell injury and lethality in host
Source: EMBO Mol Med. 2021 Nov 29;14(1):e14678. doi: 10.15252/emmm.202114678 (PMC8749473; doi:10.15252/emmm.202114678)
Supplement: Supplementary file 7 — Source Data for Figure 4 [file EMMM-14-e14678-s002.zip › Numerical_data_Figure_4.xlsx]

## Sheet: Figure 4B
Fig 4B
LDH release (Fold increase)
	Vehicle			OSMI-1
(-) Stx2a	1.02301	0.979619	0.99737	1.05475	0.964246	0.981006
(+) Stx2a	3.42341	3.46351	3.29257	2.60881	2.58448	2.40039
	Vehicle		OSMI-1
	(-) Stx2a		(+) Stx2a
Exp.1	1.02301	1.05475	3.42341	2.60881
Exp.2	0.979619	0.964246	3.46351	2.58448
Exp.3	0.99737	0.981006	3.29257	2.40039
	Vehicle		OSMI-1
	(-) Stx2a		(+) Stx2a
Mean	1	1	3.39316	2.53123
SEM	0.0125951	0.0277987	0.0516111	0.0657935
T-test		0.999995	1.4523e-06	0.000499746

## Sheet: Figure 4C
Fig 4C
ELISA (pg/mL)
		Vehicle			OSMI-1
Stx2a	IL-6	470.168	555.073	471.451	317.134	386.5	377.634
	IL-8	802	834.639	767.631	493.948	528.317	363.046
	CCL-2	3121.47	3102.24	3273.22	2944.35	2485.41	2626.94
IL-6				IL-8				CCL-2
	(+) Stx2a				(+) Stx2a				(+) Stx2a
	Vehicle	OSMI-1			Vehicle	OSMI-1			Vehicle	OSMI-1
Exp.1	470.168	317.134		Exp.1	802	493.948		Exp.1	3121.47	2944.35
Exp.2	555.073	386.5		Exp.2	834.639	528.317		Exp.2	3102.24	2485.41
Exp.3	471.451	377.634		Exp.3	767.631	363.046		Exp.3	3273.22	2626.94
	Vehicle	OSMI-1			Vehicle	OSMI-1			Vehicle	OSMI-1
Mean	498.897	360.423		Mean	801.423	461.77		Mean	3165.64	2685.57
SEM	28.0903	21.7952		SEM	19.3456	50.3493		SEM	54.0744	135.69
T-test	1	0.0176196		T-test	1	0.00325003		T-test	1	0.0303101
