# Supplementary material for: Inhibition of O‐GlcNAcylation protects from Shiga toxin‐mediated cell injury and lethality in host
Source: EMBO Mol Med. 2021 Nov 29;14(1):e14678. doi: 10.15252/emmm.202114678 (PMC8749473; doi:10.15252/emmm.202114678)
Supplement: Supplementary file 8 — Source Data for Figure 5 [file EMMM-14-e14678-s008.zip]

Archive with 28 entries (25 files):
- Numerical_data_Figure_5.xlsx
- 3D-Spheroids_Microscopy_uncropped_images/
- 3D-Spheroids_Microscopy_uncropped_images/3D_HRPTEC/
- 3D-Spheroids_Microscopy_uncropped_images/3D_HRPTEC/10_OSMI1_Stx2.tif
- 3D-Spheroids_Microscopy_uncropped_images/3D_HRPTEC/11_OSMI1_Stx2.tif
- 3D-Spheroids_Microscopy_uncropped_images/3D_HRPTEC/12_OSMI1_Stx2.tif
- 3D-Spheroids_Microscopy_uncropped_images/3D_HRPTEC/1_Vehicle_Control.tif
- 3D-Spheroids_Microscopy_uncropped_images/3D_HRPTEC/2_Vehicle_Control.tif
- 3D-Spheroids_Microscopy_uncropped_images/3D_HRPTEC/3_Vehicle_Control.tif
- 3D-Spheroids_Microscopy_uncropped_images/3D_HRPTEC/4_OSMI1_Control.tif
- 3D-Spheroids_Microscopy_uncropped_images/3D_HRPTEC/5_OSMI1_Control.tif
- 3D-Spheroids_Microscopy_uncropped_images/3D_HRPTEC/6_OSMI1_Control.tif
- 3D-Spheroids_Microscopy_uncropped_images/3D_HRPTEC/7_Vehicle_Stx2.tif
- 3D-Spheroids_Microscopy_uncropped_images/3D_HRPTEC/8_Vehicle_Stx2.tif
- 3D-Spheroids_Microscopy_uncropped_images/3D_HRPTEC/9_Vehicle_Stx2.tif
- 3D-Spheroids_Microscopy_uncropped_images/3D_Mini_Kidney/
- 3D-Spheroids_Microscopy_uncropped_images/3D_Mini_Kidney/10_OSMI1_Stx2_M.K..tif
- 3D-Spheroids_Microscopy_uncropped_images/3D_Mini_Kidney/11_OSMI1_Stx2_M.K..tif
- 3D-Spheroids_Microscopy_uncropped_images/3D_Mini_Kidney/12_OSMI1_Stx2_M.K..tif
- 3D-Spheroids_Microscopy_uncropped_images/3D_Mini_Kidney/1_Vehicle_Control_M.K..tif
- 3D-Spheroids_Microscopy_uncropped_images/3D_Mini_Kidney/2_Vehicle_Control_M.K..tif
- 3D-Spheroids_Microscopy_uncropped_images/3D_Mini_Kidney/3_Vehicle_Control_M.K..tif
- 3D-Spheroids_Microscopy_uncropped_images/3D_Mini_Kidney/4_OSMI1_Control_M.K..tif
- 3D-Spheroids_Microscopy_uncropped_images/3D_Mini_Kidney/5_OSMI1_Control_M.K..tif
- 3D-Spheroids_Microscopy_uncropped_images/3D_Mini_Kidney/6_OSMI1_Control_M.K..tif
- 3D-Spheroids_Microscopy_uncropped_images/3D_Mini_Kidney/7_Vehicle_Stx2_M.K..tif
- 3D-Spheroids_Microscopy_uncropped_images/3D_Mini_Kidney/8_Vehicle_Stx2_M.K..tif
- 3D-Spheroids_Microscopy_uncropped_images/3D_Mini_Kidney/9_Vehicle_Stx2_M.K..tif
