# Supplementary material for: Inhibition of O‐GlcNAcylation protects from Shiga toxin‐mediated cell injury and lethality in host
Source: EMBO Mol Med. 2021 Nov 29;14(1):e14678. doi: 10.15252/emmm.202114678 (PMC8749473; doi:10.15252/emmm.202114678)
Supplement: Supplementary file 8 — Source Data for Figure 5 [file EMMM-14-e14678-s008.zip › Numerical_data_Figure_5.xlsx]

## Sheet: Figure 5B
Fig 5B
Spheroid Diameter (µm)
	Vehicle											OSMI-1
Spheroid	No.1	No.2	No.3	No.4	No.5	No.6	No.7	No.8	No.9	No.10	No.11	No.1	No.2	No.3	No.4	No.5	No.6	No.7	No.8	No.9	No.10	No.11
(-) Stx2a	170.357	174.643	246.429	173.981	180.117	251.981	258.168	173.669	230.168	180.992	201.832	206.786	215.357	125.357	150.168	180.989	190.316	240.008	241.896	210.212	162.168	168.464
(+) Stx2a	93.2143	92.1429	49.2857	51.4286	66.4286	91.165	53.5124	55.4625	54.7411	92.3751	52.5825	150	174.643	215.357	212.143	260.357	218.371	200.16	180.154	166.854	162.688	240.177
		(-) Stx2a		(+) Stx2a
		Vehicle	OSMI-1	Vehicle	OSMI-1
Spheroid Number	No.1	170.357	206.786	93.2143	150
	No.2	174.643	215.357	92.1429	174.643
	No.3	246.429	125.357	49.2857	215.357
	No.4	173.981	150.168	51.4286	212.143
	No.5	180.117	180.989	66.4286	260.357
	No.6	251.981	190.316	91.165	218.371
	No.7	258.168	240.008	53.5124	200.16
	No.8	173.669	241.896	55.4625	180.154
	No.9	230.168	210.212	54.7411	166.854
	No.10	180.992	162.168	92.3751	162.688
	No.11	201.832	168.464	52.5825	240.177
		(-) Stx2a		(+) Stx2a
		Vehicle	OSMI-1	Vehicle	OSMI-1
	Mean	203.849	190.156	68.3944	198.264
	SEM	10.7197	11.1241	5.84308	10.4327
	T-test	1	0.385977	5.36502e-10	7.75384e-10

## Sheet: Figure 5C
Fig 5C
ELISA (pg/mL)
		Vehicle			OSMI-1
Stx2a	IL-8	133.962	129.731	134.328	97.5324	99.5003	86.3655
	CCL-2	4117.93	3983.59	3946.6	2537.02	2739.5	2769.35
IL-8				CCL-2
	(+) Stx2a				(+) Stx2a
	Vehicle	OSMI-1			Vehicle	OSMI-1
Exp.1	133.962	97.5324		Exp.1	4117.93	2537.02
Exp.2	129.731	99.5003		Exp.2	3983.59	2739.5
Exp.3	134.328	86.3655		Exp.3	3946.6	2769.35
	Vehicle	OSMI-1			Vehicle	OSMI-1
Mean	131.674	94.4661		Mean	4016.04	2681.96
SEM	2.47361	4.08994		SEM	52.0522	72.9801
T-test	1	0.000924794		T-test	1	0.000118709

## Sheet: Figure 5E
Fig 5E
Spheroid Diameter (µm)
	Vehicle											OSMI-1
Spheroid	No.1	No.2	No.3	No.4	No.5	No.6	No.7	No.8	No.9	No.10	No.11	No.1	No.2	No.3	No.4	No.5	No.6	No.7	No.8	No.9	No.10	No.11
(-) Stx2a	141	213	162	153	177	126	141	144	156	153	174	135	147	135	147	198	198	162	168	162	72	168
(+) Stx2a	99	72	27	63	69	63	114	6	57	36	63	177	162	168	219	234	141	168	141	198	168	174
		(-) Stx2a		(+) Stx2a
		Vehicle	OSMI-1	Vehicle	OSMI-1
Spheroid Number	No.1	141	135	99	177
	No.2	213	147	72	162
	No.3	162	135	27	168
	No.4	153	147	63	219
	No.5	177	198	69	234
	No.6	126	198	63	141
	No.7	141	162	114	168
	No.8	144	168	6	141
	No.9	156	162	57	198
	No.10	153	72	36	168
	No.11	174	168	63	174
		(-) Stx2a		(+) Stx2a
		Vehicle	OSMI-1	Vehicle	OSMI-1
	Mean	158.182	153.818	60.8182	177.273
	SEM	7.07726	10.4166	9.18083	8.80195
	T-test	1	0.732584	5.44937e-08	1.36342e-08

## Sheet: Figure 5F
Fig 5F
ELISA (pg/mL)
		Vehicle						OSMI-1
Stx2a	IL-8	57.8	48.4838	58.366	35.8154	14.8755	32.7099	19.2289	1.0317	0	33.5081	11.001	1.37997
	CCL-2	1390.61	1075.68	1158.83	1066.51	762.708	755.505	723.423	394.738	379.024	831.457	499.498	458.904
IL-8				CCL-2
	(+) Stx2a				(+) Stx2a
	Vehicle	OSMI-1			Vehicle	OSMI-1
Exp.1	57.8	19.2289		Exp.1	1390.61	723.423
Exp.2	48.4838	1.0317		Exp.2	1075.68	394.738
Exp.3	58.366	0		Exp.3	1158.83	379.024
Exp.4	35.8154	33.5081		Exp.4	1066.51	831.457
Exp.5	14.8755	11.001		Exp.5	762.708	499.498
Exp.6	32.7099	1.37997		Exp.6	755.505	458.904
	Vehicle	OSMI-1			Vehicle	OSMI-1
Mean	41.3418	11.0249		Mean	1034.97	547.841
SEM	6.87318	5.43825		SEM	99.449	76.0379
T-test	1	0.00613222		T-test	1	0.00300348

## Sheet: Figure 5H
Fig 5H
Fluorescence intensity								Fold change
	Set 1			Set 2					Set 1			Set 2
	(-) Stx2a	(+) Stx2a		(-) Stx2a	(+) Stx2a				(-) Stx2a	(+) Stx2a		(-) Stx2a	(+) Stx2a
	Control	Vehicle	OSMI-1	Control	Vehicle	OSMI-1			Control	Vehicle	OSMI-1	Control	Vehicle	OSMI-1
bax	700	959.972	587.17	428.5	541.012	338.473		bax	1	1.37139	0.838815	1	1.26257	0.789902
BIM	572	1016.71	667.665	358	608.288	425.176		BIM	1	1.77746	1.16725	1	1.69913	1.18764
Caspase3	301.5	543.924	310.401	129.5	237.335	111.157		Caspase3	1	1.80406	1.02952	1	1.8327	0.858355
Caspase 8	190.5	362.916	235.419	23.5	59.8009	37.7934		Caspase 8	1	1.90507	1.2358	1	2.54472	1.60823
CD40	419	733.036	425.63	246.5	424.213	231.207		CD40	1	1.74949	1.01582	1	1.72094	0.937958
CD40L	310	624.072	343.481	136.5	281.251	140.614		CD40L	1	2.01313	1.108	1	2.06045	1.03014
cytoC	334.5	500.698	279.526	142	160.715	58.3574		cytoC	1	1.49686	0.835654	1	1.1318	0.410968
DR6	457	793.372	441.067	287.5	489.62	243.434		DR6	1	1.73604	0.965135	1	1.70303	0.846726
Fas	863	1451.66	869.453	677.5	1142.76	676.946		Fas	1	1.68211	1.00748	1	1.68673	0.999183
FasL	458.5	813.184	460.915	197	479.342	257.884		FasL	1	1.77358	1.00527	1	2.43321	1.30906
HTRA	279	448.467	266.845	65	110.258	48.9091		HTRA	1	1.60741	0.956435	1	1.69628	0.752447
IGFBP-1	553.5	884.327	404.679	362.5	525.127	188.411		IGFBP-1	1	1.5977	0.731127	1	1.44863	0.519755
IGFBP-2	939.5	1786.66	935.613	725	1425.88	707.514		IGFBP-2	1	1.90172	0.995863	1	1.96673	0.975882
IGFBP-3	363	620.469	362.778	181.5	244.81	130.609		IGFBP-3	1	1.70928	0.999387	1	1.34882	0.719611
IGFBP-4	407.5	659.192	313.157	203.5	227.991	69.4731		IGFBP-4	1	1.61765	0.768485	1	1.12035	0.341391
IGFBP-5	319.5	513.306	274.013	67	127.077	24.4545		IGFBP-5	1	1.60659	0.85763	1	1.89667	0.364993
IGFBP-6	1170	1656.99	731.62	961	1360.47	526.328		IGFBP-6	1	1.41623	0.625316	1	1.41568	0.547688
IGF-1sR	616	839.3	429.489	429	509.242	225.093		IGF-1sR	1	1.3625	0.697222	1	1.18704	0.524692
p21	1099.5	1752.44	1050.84	820	1179.2	791.994		p21	1	1.59385	0.955745	1	1.43805	0.965846
SMAC	760	1352.61	790.612	574	1074.55	595.802		SMAC	1	1.77974	1.04028	1	1.87203	1.03798
sTNF-R1	785	1159.89	655.536	603.5	873.654	454.632		sTNF-R1	1	1.47757	0.835077	1	1.44765	0.753326
sTNF-R2	683.5	995.993	494.546	487.5	699.858	291.231		sTNF-R2	1	1.4572	0.72355	1	1.43561	0.597398
TNF-alpha	388	660.994	381.523	210.5	343.855	186.744		TNF-alpha	1	1.70359	0.983306	1	1.63352	0.887144
TNF-beta	420.5	743.843	417.911	226	384.034	220.091		TNF-beta	1	1.76895	0.993843	1	1.69927	0.973853
TRAILR-1	675.5	941.06	500.06	385.5	562.502	290.12		TRAILR-1	1	1.39313	0.740281	1	1.45915	0.752581
TRAILR-2	397	615.066	351.751	195	283.12	147.839		TRAILR-2	1	1.54929	0.886022	1	1.4519	0.758148
TRAILR-3	651	1004.1	564.014	459.5	702.661	370.709		TRAILR-3	1	1.54239	0.866381	1	1.52919	0.806765
TRAILR-4	575	980.684	545.82	386.5	643.794	349.033		TRAILR-4	1	1.70554	0.949253	1	1.6657	0.903061
Bax					BIM					Caspase 3					Caspase 8
		(+) Stx2a					(+) Stx2a					(+) Stx2a					(+) Stx2a
		Vehicle	OSMI-1				Vehicle	OSMI-1				Vehicle	OSMI-1				Vehicle	OSMI-1
bax	Intensity 1	1.37139	0.789902		BIM	Intensity 1	1.77746	1.18764		Caspase3	Intensity 1	1.80406	0.858355		Caspase 8	Intensity 1	1.90507	1.60823
	Intensity 2	1.26257	0.838815			Intensity 2	1.69913	1.16725			Intensity 2	1.8327	1.02952			Intensity 2	2.54472	1.2358
		(+) Stx2a					(+) Stx2a					(+) Stx2a					(+) Stx2a
		Vehicle	OSMI-1				Vehicle	OSMI-1				Vehicle	OSMI-1				Vehicle	OSMI-1
	Mean	1.31698	0.814358			Mean	1.73829	1.17744			Mean	1.81838	0.943939			Mean	2.2249	1.42201
	SEM	0.0544087	0.0244563			SEM	0.0391649	0.0101974			SEM	0.0143214	0.0855833			SEM	0.319824	0.186216
CD40					CD40L					cytoC					DR6
		(+) Stx2a					(+) Stx2a					(+) Stx2a					(+) Stx2a
		Vehicle	OSMI-1				Vehicle	OSMI-1				Vehicle	OSMI-1				Vehicle	OSMI-1
CD40	Intensity 1	1.74949	0.937958		CD40L	Intensity 1	2.01313	1.03014		cytoC	Intensity 1	1.49686	0.410968		DR6	Intensity 1	1.73604	0.846726
	Intensity 2	1.72094	1.01582			Intensity 2	2.06045	1.108			Intensity 2	1.1318	0.835654			Intensity 2	1.70303	0.965135
		(+) Stx2a					(+) Stx2a					(+) Stx2a					(+) Stx2a
		Vehicle	OSMI-1				Vehicle	OSMI-1				Vehicle	OSMI-1				Vehicle	OSMI-1
	Mean	1.73522	0.97689			Mean	2.03679	1.06907			Mean	1.31433	0.623311			Mean	1.71954	0.905931
	SEM	0.0142729	0.0389323			SEM	0.0236572	0.0389332			SEM	0.18253	0.212343			SEM	0.0165091	0.0592045
Fas					FasL					HTRA					IGFBP-1
		(+) Stx2a					(+) Stx2a					(+) Stx2a					(+) Stx2a
		Vehicle	OSMI-1				Vehicle	OSMI-1				Vehicle	OSMI-1				Vehicle	OSMI-1
Fas	Intensity 1	1.68211	0.999183		FasL	Intensity 1	1.77358	1.30906		HTRA	Intensity 1	1.60741	0.752447		IGFBP-1	Intensity 1	1.5977	0.519755
	Intensity 2	1.68673	1.00748			Intensity 2	2.43321	1.00527			Intensity 2	1.69628	0.956435			Intensity 2	1.44863	0.731127
		(+) Stx2a					(+) Stx2a					(+) Stx2a					(+) Stx2a
		Vehicle	OSMI-1				Vehicle	OSMI-1				Vehicle	OSMI-1				Vehicle	OSMI-1
	Mean	1.68442	1.00333			Mean	2.10339	1.15716			Mean	1.65184	0.854441			Mean	1.52316	0.625441
	SEM	0.0023071	0.00414749			SEM	0.329816	0.151895			SEM	0.0444338	0.101994			SEM	0.0745367	0.105686
IGFBP-2					IGFBP-3					IGFBP-4					IGFBP-5
		(+) Stx2a					(+) Stx2a					(+) Stx2a					(+) Stx2a
		Vehicle	OSMI-1				Vehicle	OSMI-1				Vehicle	OSMI-1				Vehicle	OSMI-1
IGFBP-2	Intensity 1	1.90172	0.975882		IGFBP-3	Intensity 1	1.70928	0.719611		IGFBP-4	Intensity 1	1.61765	0.341391		IGFBP-5	Intensity 1	1.60659	0.364993
	Intensity 2	1.96673	0.995863			Intensity 2	1.34882	0.999387			Intensity 2	1.12035	0.768485			Intensity 2	1.89667	0.85763
		(+) Stx2a					(+) Stx2a					(+) Stx2a					(+) Stx2a
		Vehicle	OSMI-1				Vehicle	OSMI-1				Vehicle	OSMI-1				Vehicle	OSMI-1
	Mean	1.93422	0.985872			Mean	1.52905	0.859499			Mean	1.369	0.554938			Mean	1.75163	0.611312
	SEM	0.0325055	0.00999049			SEM	0.180233	0.139888			SEM	0.248651	0.213547			SEM	0.14504	0.246318
IGFBP-6					IGF-1sR					p21					SMAC
		(+) Stx2a					(+) Stx2a					(+) Stx2a					(+) Stx2a
		Vehicle	OSMI-1				Vehicle	OSMI-1				Vehicle	OSMI-1				Vehicle	OSMI-1
IGFBP-6	Intensity 1	1.41623	0.547688		IGF-1sR	Intensity 1	1.3625	0.524692		p21	Intensity 1	1.59385	0.965846		SMAC	Intensity 1	1.77974	1.03798
	Intensity 2	1.41568	0.625316			Intensity 2	1.18704	0.697222			Intensity 2	1.43805	0.955745			Intensity 2	1.87203	1.04028
		(+) Stx2a					(+) Stx2a					(+) Stx2a					(+) Stx2a
		Vehicle	OSMI-1				Vehicle	OSMI-1				Vehicle	OSMI-1				Vehicle	OSMI-1
	Mean	1.41596	0.586502			Mean	1.27477	0.610957			Mean	1.51595	0.960796			Mean	1.82589	1.03913
	SEM	0.000272585	0.0388139			SEM	0.0877273	0.086265			SEM	0.0779033	0.00505037			SEM	0.0461454	0.00114883
sTNF-R1					sTNF-R2					TNF-alpha					TNF-beta
		(+) Stx2a					(+) Stx2a					(+) Stx2a					(+) Stx2a
		Vehicle	OSMI-1				Vehicle	OSMI-1				Vehicle	OSMI-1				Vehicle	OSMI-1
sTNF-R1	Intensity 1	1.47757	0.753326		sTNF-R2	Intensity 1	1.4572	0.597398		TNF-alpha	Intensity 1	1.70359	0.887144		TNF-beta	Intensity 1	1.76895	0.973853
	Intensity 2	1.44765	0.835077			Intensity 2	1.43561	0.72355			Intensity 2	1.63352	0.983306			Intensity 2	1.69927	0.993843
		(+) Stx2a					(+) Stx2a					(+) Stx2a					(+) Stx2a
		Vehicle	OSMI-1				Vehicle	OSMI-1				Vehicle	OSMI-1				Vehicle	OSMI-1
	Mean	1.46261	0.794202			Mean	1.4464	0.660474			Mean	1.66855	0.935225			Mean	1.73411	0.983848
	SEM	0.014961	0.0408757			SEM	0.0107949	0.063076			SEM	0.0350373	0.0480813			SEM	0.0348414	0.00999466
TRAILR-1					TRAILR-2					TRAILR-3					TRAILR-4
		(+) Stx2a					(+) Stx2a					(+) Stx2a					(+) Stx2a
		Vehicle	OSMI-1				Vehicle	OSMI-1				Vehicle	OSMI-1				Vehicle	OSMI-1
TRAILR-1	Intensity 1	1.39313	0.752581		TRAILR-2	Intensity 1	1.54929	0.758148		TRAILR-3	Intensity 1	1.54239	0.806765		TRAILR-4	Intensity 1	1.70554	0.903061
	Intensity 2	1.45915	0.740281			Intensity 2	1.4519	0.886022			Intensity 2	1.52919	0.866381			Intensity 2	1.6657	0.949253
		(+) Stx2a					(+) Stx2a					(+) Stx2a					(+) Stx2a
		Vehicle	OSMI-1				Vehicle	OSMI-1				Vehicle	OSMI-1				Vehicle	OSMI-1
	Mean	1.42614	0.746431			Mean	1.50059	0.822085			Mean	1.53579	0.836573			Mean	1.68562	0.926157
	SEM	0.0330094	0.00614993			SEM	0.0486939	0.0639372			SEM	0.0066036	0.0298081			SEM	0.0199169	0.0230959
