# Supplementary material for: Inhibition of O‐GlcNAcylation protects from Shiga toxin‐mediated cell injury and lethality in host
Source: EMBO Mol Med. 2021 Nov 29;14(1):e14678. doi: 10.15252/emmm.202114678 (PMC8749473; doi:10.15252/emmm.202114678)
Supplement: Supplementary file 9 — Source Data for Figure 6 [file EMMM-14-e14678-s006.zip]

Archive with 29 entries (26 files):
- Numerical_data_Figure_6.xlsx
- Fig_6._Organoids_Microscopy_uncropped_images/
- Fig_6._Organoids_Microscopy_uncropped_images/A/
- Fig_6._Organoids_Microscopy_uncropped_images/A/LTL.jpg
- Fig_6._Organoids_Microscopy_uncropped_images/A/LTL.tif
- Fig_6._Organoids_Microscopy_uncropped_images/A/LTL_Composite.jpg
- Fig_6._Organoids_Microscopy_uncropped_images/A/LTL_dapi.jpg
- Fig_6._Organoids_Microscopy_uncropped_images/A/LTL_DAPI.tif
- Fig_6._Organoids_Microscopy_uncropped_images/A/LTL_merge.jpg
- Fig_6._Organoids_Microscopy_uncropped_images/A/NPHS1.jpg
- Fig_6._Organoids_Microscopy_uncropped_images/A/NPHS1_dapi.jpg
- Fig_6._Organoids_Microscopy_uncropped_images/A/NPHS1_merge.jpg
- Fig_6._Organoids_Microscopy_uncropped_images/A/PAX8.jpg
- Fig_6._Organoids_Microscopy_uncropped_images/A/PAX8.tif
- Fig_6._Organoids_Microscopy_uncropped_images/A/SIX3.jpg
- Fig_6._Organoids_Microscopy_uncropped_images/A/SIX3_dapi.jpg
- Fig_6._Organoids_Microscopy_uncropped_images/A/SIX3_merge.jpg
- Fig_6._Organoids_Microscopy_uncropped_images/A/WT1(647)_c1.jpg
- Fig_6._Organoids_Microscopy_uncropped_images/A/WT1(647)_dapi.jpg
- Fig_6._Organoids_Microscopy_uncropped_images/A/WT1(647)_merged.jpg
- Fig_6._Organoids_Microscopy_uncropped_images/B/
- Fig_6._Organoids_Microscopy_uncropped_images/B/OSMI-1_only_1.tif
- Fig_6._Organoids_Microscopy_uncropped_images/B/OSMI-1_only_2.tif
- Fig_6._Organoids_Microscopy_uncropped_images/B/OSMI_Stx2_1.tif
- Fig_6._Organoids_Microscopy_uncropped_images/B/OSMI_Stx2_2.tif
- Fig_6._Organoids_Microscopy_uncropped_images/B/Vehicle_only_1.tif
- Fig_6._Organoids_Microscopy_uncropped_images/B/Vehicle_only_2.tif
- Fig_6._Organoids_Microscopy_uncropped_images/B/Vehicle_Stx2_1.tif
- Fig_6._Organoids_Microscopy_uncropped_images/B/Vehicle_Stx2_2.tif
