# Supplementary material for: Inhibition of O‐GlcNAcylation protects from Shiga toxin‐mediated cell injury and lethality in host
Source: EMBO Mol Med. 2021 Nov 29;14(1):e14678. doi: 10.15252/emmm.202114678 (PMC8749473; doi:10.15252/emmm.202114678)
Supplement: Supplementary file 9 — Source Data for Figure 6 [file EMMM-14-e14678-s006.zip › Numerical_data_Figure_6.xlsx]

## Sheet: Figure 6C
Fig 6C
KIM-1
ELISA (pg/mL)
	Vehicle			OSMI-1
(-) Stx2a	5.99012	3.757	4.1685	5.81325	3.8123	5.16812
(+) Stx2a	109.022	107.764	108.166	75.6736	70.0107	75.1681
	(-) Stx2a		(+) Stx2a
	Vehicle	OSMI-1	Vehicle	OSMI-1
Exp.1	5.99012	5.81325	109.022	75.6736
Exp.2	3.757	3.8123	107.764	70.0107
Exp.3	4.1685	5.16812	108.166	75.1681
	Vehicle	OSMI-1	Vehicle	OSMI-1
Mean	4.63854	4.93122	108.317	73.6175
SEM	0.686151	0.589644	0.371086	1.8093
T-test			1	4.72624e-05

## Sheet: Figure 6D
Fig 6D
ELISA (pg/mL)
		Vehicle			OSMI-1
Stx2a	IL-8	262.54	280.28	246.095	141.896	127.046	126.847
	CCL-2	11797.8	13359.1	11974.7	7703.28	9585.92	10106.1
IL-8				CCL-2
	(+) Stx2a				(+) Stx2a
	Vehicle	OSMI-1			Vehicle	OSMI-1
Exp.1	262.54	141.896		Exp.1	11797.8	7703.28
Exp.2	280.28	127.046		Exp.2	13359.1	9585.92
Exp.3	246.095	126.847		Exp.3	11974.7	10106.1
	Vehicle	OSMI-1			Vehicle	OSMI-1
Mean	262.971	131.93		Mean	12377.2	9131.78
SEM	9.87063	4.98355		SEM	493.605	729.868
T-test	1	0.000290257		T-test	1	0.0211415

## Sheet: Figure 6F
Fig 6F
Fluorescence intensity									Fold change
	Set 1			Set 2						Set 1			Set 2
	(-) Stx2a	(+) Stx2a		(-) Stx2a	(+) Stx2a					(-) Stx2a	(+) Stx2a		(-) Stx2a	(+) Stx2a
	Control	Vehicle	OSMI-1	Control	Vehicle	OSMI-1				Control	Vehicle	OSMI-1	Control	Vehicle	OSMI-1
Bax	276.5	357.858	270.016	76	121.139	68.0257			Bax	1	1.29424	0.976551	1	1.59394	0.895075
BIM	267.5	333.919	276.33	73	112.118	74.3424			BIM	1	1.2483	1.03301	1	1.53586	1.01839
CASP3	267.5	346.809	285.071	69	108.252	78.7155			CASP3	1	1.29648	1.06569	1	1.56887	1.1408
CASP8	216.5	267.626	218.538	14.5	22.5525	13.1192			CASP8	1	1.23615	1.00941	1	1.55534	0.904776
CD40	275	327.781	257.875	76	102.453	55.3924			CD40	1	1.19193	0.937728	1	1.34806	0.728847
CD40L	256	300.773	259.818	55	72.8123	60.7373			CD40L	1	1.17489	1.01491	1	1.32386	1.10431
Cyt C	241.5	282.358	240.878	44	52.8373	39.8436			Cyt C	1	1.16918	0.997424	1	1.20085	0.905537
DR6	243.5	292.793	253.505	46	67.6575	51.0193			DR6	1	1.20244	1.04109	1	1.47081	1.10912
FAS	259.5	313.663	263.703	63.5	89.5656	59.7655			FAS	1	1.20872	1.0162	1	1.41048	0.941188
HTRA2	251	286.041	258.847	52	69.5906	54.4206			HTRA2	1	1.13961	1.03126	1	1.33828	1.04655
IGFBP1	253	302.614	255.933	62.5	83.122	61.7091			IGFBP1	1	1.1961	1.01159	1	1.32995	0.987345
IGFBP4	243.5	290.952	247.677	51.5	72.8123	49.5616			IGFBP4	1	1.19487	1.01715	1	1.41383	0.962361
IGFBP5	226	260.261	226.309	33	39.9501	29.1539			IGFBP5	1	1.15159	1.00137	1	1.21061	0.883451
IGFBP6	258.5	302.614	257.875	65	84.4108	60.2514			IGFBP6	1	1.17066	0.997583	1	1.29863	0.926944
IGF-1sR	259	322.257	270.988	69.5	106.963	69.9693			IGF-1sR	1	1.24423	1.04628	1	1.53904	1.00675
p21	402.5	534.025	432.706	213	324.112	234.689			p21	1	1.32677	1.07505	1	1.52165	1.10183
p53	247.5	284.813	258.361	52	69.5906	58.7937			p53	1	1.15076	1.04388	1	1.33828	1.13065
sTNF-R1	247.5	312.435	273.901	65	94.0761	80.6591			sTNF-R1	1	1.26236	1.10667	1	1.44732	1.24091
sTNF-R2	226	271.309	237.478	45	53.4816	43.2449			sTNF-R2	1	1.20048	1.05079	1	1.18848	0.960998
Bax					BIM					CASP3					CASP8
		(+) Stx2a					(+) Stx2a					(+) Stx2a					(+) Stx2a
		Vehicle	OSMI-1				Vehicle	OSMI-1				Vehicle	OSMI-1				Vehicle	OSMI-1
bax	Intensity 1	1.29424	0.976551		BIM	Intensity 1	1.2483	1.03301		Caspase3	Intensity 1	1.29648	1.06569		Caspase 8	Intensity 1	1.23615	1.00941
	Intensity 2	1.59394	0.895075			Intensity 2	1.53586	1.01839			Intensity 2	1.56887	1.1408			Intensity 2	1.55534	0.904776
		(+) Stx2a					(+) Stx2a					(+) Stx2a					(+) Stx2a
		Vehicle	OSMI-1				Vehicle	OSMI-1				Vehicle	OSMI-1				Vehicle	OSMI-1
	Mean	1.44409	0.935813			Mean	1.39208	1.0257			Mean	1.43268	1.10325			Mean	1.39575	0.957095
	SEM	0.149846	0.0407378			SEM	0.143784	0.0073095			SEM	0.136193	0.0375585			SEM	0.159597	0.0523196
CD40					CD40L					cytoC					DR6
		(+) Stx2a					(+) Stx2a					(+) Stx2a					(+) Stx2a
		Vehicle	OSMI-1				Vehicle	OSMI-1				Vehicle	OSMI-1				Vehicle	OSMI-1
CD40	Intensity 1	1.19193	0.937728		CD40L	Intensity 1	1.17489	1.01491		cytoC	Intensity 1	1.16918	0.997424		DR6	Intensity 1	1.20244	1.04109
	Intensity 2	1.34806	0.728847			Intensity 2	1.32386	1.10431			Intensity 2	1.20085	0.905537			Intensity 2	1.47081	1.10912
		(+) Stx2a					(+) Stx2a					(+) Stx2a					(+) Stx2a
		Vehicle	OSMI-1				Vehicle	OSMI-1				Vehicle	OSMI-1				Vehicle	OSMI-1
	Mean	1.27	0.833288			Mean	1.24938	1.05961			Mean	1.18502	0.951481			Mean	1.33663	1.0751
	SEM	0.078066	0.104441			SEM	0.0744835	0.0447			SEM	0.015831	0.0459433			SEM	0.134189	0.034014
Fas					HTRA2					IGFBP-1					IGFBP-4
		(+) Stx2a					(+) Stx2a					(+) Stx2a					(+) Stx2a
		Vehicle	OSMI-1				Vehicle	OSMI-1				Vehicle	OSMI-1				Vehicle	OSMI-1
Fas	Intensity 1	1.20872	1.0162		HTRA2	Intensity 1	1.13961	1.03126		IGFBP-1	Intensity 1	1.1961	1.01159		IGFBP-4	Intensity 1	1.19487	1.01715
	Intensity 2	1.41048	0.941188			Intensity 2	1.33828	1.04655			Intensity 2	1.32995	0.987345			Intensity 2	1.41383	0.962361
		(+) Stx2a					(+) Stx2a					(+) Stx2a					(+) Stx2a
		Vehicle	OSMI-1				Vehicle	OSMI-1				Vehicle	OSMI-1				Vehicle	OSMI-1
	Mean	1.3096	0.978693			Mean	1.23894	1.03891			Mean	1.26303	0.999468			Mean	1.30435	0.989758
	SEM	0.100881	0.0375043			SEM	0.099337	0.0076445			SEM	0.0669245	0.0121236			SEM	0.109479	0.0273964
IGFBP-5					IGFBP-6					IGF-1sR					p21
		(+) Stx2a					(+) Stx2a					(+) Stx2a					(+) Stx2a
		Vehicle	OSMI-1				Vehicle	OSMI-1				Vehicle	OSMI-1				Vehicle	OSMI-1
IGFBP-5	Intensity 1	1.15159	1.00137		IGFBP-6	Intensity 1	1.17066	0.997583		IGF-1sR	Intensity 1	1.24423	1.04628		p21	Intensity 1	1.32677	1.07505
	Intensity 2	1.21061	0.883451			Intensity 2	1.29863	0.926944			Intensity 2	1.53904	1.00675			Intensity 2	1.52165	1.10183
		(+) Stx2a					(+) Stx2a					(+) Stx2a					(+) Stx2a
		Vehicle	OSMI-1				Vehicle	OSMI-1				Vehicle	OSMI-1				Vehicle	OSMI-1
	Mean	1.1811	0.942408			Mean	1.23464	0.962264			Mean	1.39164	1.02652			Mean	1.42421	1.08844
	SEM	0.0295075	0.0589575			SEM	0.063986	0.0353197			SEM	0.147403	0.0197655			SEM	0.0974395	0.0133895
p53					sTNF-R1					sTNF-R2
		(+) Stx2a					(+) Stx2a					(+) Stx2a
		Vehicle	OSMI-1				Vehicle	OSMI-1				Vehicle	OSMI-1
p53	Intensity 1	1.15076	1.04388		sTNF-R1	Intensity 1	1.26236	1.10667		sTNF-R2	Intensity 1	1.20048	1.05079
	Intensity 2	1.33828	1.13065			Intensity 2	1.44732	1.24091			Intensity 2	1.18848	0.960998
		(+) Stx2a					(+) Stx2a					(+) Stx2a
		Vehicle	OSMI-1				Vehicle	OSMI-1				Vehicle	OSMI-1
	Mean	1.24452	1.08726			Mean	1.35485	1.17379			Mean	1.19448	1.00589
	SEM	0.0937595	0.043382			SEM	0.09248	0.067118			SEM	0.0060015	0.0448953
