# Supplementary material for: Inhibition of O‐GlcNAcylation protects from Shiga toxin‐mediated cell injury and lethality in host
Source: EMBO Mol Med. 2021 Nov 29;14(1):e14678. doi: 10.15252/emmm.202114678 (PMC8749473; doi:10.15252/emmm.202114678)
Supplement: Supplementary file 10 — Source Data for Figure 7 [file EMMM-14-e14678-s001.zip › Numerical_data_Figure_7.xlsx]

## Sheet: Figure 7B
Fig 7B
Survival rate of mice injected by Stx2a +/- OSMI-1
		0	1	2	3	4	5	6	7	8
n=10	Vehicle	100	100	100	100	40	20	20	20	20
n=5	OSMI-1 (300µg)	100	100	100	100	80	60	60	60	60
n=5	OSMI-1 (1000µg)	100	100	100	100	100	80	80	80	80		p-value: 0.03
(Statistical difference between vehicle and high-dose of OSMI-1 was assessed using a log-rank test with GraphPad Prism software. P-values of < 0.05 were considered statistically significant.)

## Sheet: Figure 7C
Fig 7C
Platelet/Creatinine/BUN of mice injected by Stx2a +/- OSMI-1
		Platelet (ⅹ103/µL)			Creatinine (mg/dL)			BUN (mg/dL)
(-) Stx2a	Vehicle	1028	1009	949	0.13	0.1	0.16	14.89	17.47	17.47
	OSMI-1	1042	1151	851	0.14	0.1	0.13	13.94	16.72	16.14
(+) Stx2a	Vehicle	832	769	571	0.35	0.31	0.32	64.39	77.61	62.57
	OSMI-1	1046	1090	977	0.24	0.16	0.18	36.51	33.65	41.63
Platelet (ⅹ103/µL)						Creatinine (mg/dL)						BUN (mg/dL)
	(-) Stx2a		(+) Stx2a				(-) Stx2a		(+) Stx2a				(-) Stx2a		(+) Stx2a
	Vehicle	OSMI-1	Vehicle	OSMI-1			Vehicle	OSMI-1	Vehicle	OSMI-1			Vehicle	OSMI-1	Vehicle	OSMI-1
Exp.1	1028	1042	832	1046		Exp.1	0.13	0.14	0.35	0.24		Exp.1	14.89	13.94	64.39	36.51
Exp.2	1009	1151	769	1090		Exp.2	0.1	0.1	0.31	0.16		Exp.2	17.47	16.72	77.61	33.65
Exp.3	949	851	571	977		Exp.3	0.16	0.13	0.32	0.18		Exp.3	17.47	16.14	62.57	41.63
	(-) Stx2a		(+) Stx2a				(-) Stx2a		(+) Stx2a				(-) Stx2a		(+) Stx2a
	Vehicle	OSMI-1	Vehicle	OSMI-1			Vehicle	OSMI-1	Vehicle	OSMI-1			Vehicle	OSMI-1	Vehicle	OSMI-1
Mean	995.333	1014.67	724	1037.67		Mean	0.13	0.123333	0.326667	0.193333		Mean	16.61	15.6	68.19	37.2633
SEM	23.8071	87.6743	78.6321	32.8853		SEM	0.0173205	0.0120185	0.0120185	0.024037		SEM	0.86	0.846719	4.73921	2.33422
t-test	1	0.841883	0.0298601	0.0212009		t-test	1	0.767644	0.00073503	0.00769849		t-test	1	0.449747	0.000430881	0.00424824
